# Supplementary material for: Absolute Rheological Measurements of Model Suspensions: Influence and Correction of Wall Slip Prevention Measures
Source: Materials (Basel). 2020 Jan 18;13(2):467. doi: 10.3390/ma13020467 (PMC7013820; doi:10.3390/ma13020467)
Supplement: Supplementary file 1 [file materials-13-00467-s001.zip]

Archive with 12 entries (12 files):
- AK12500.xlsx
- AK12500_mean correction function.xlsx
- AK5000.xlsx
- AK5000_mean correction function.xlsx
- Explanation excel tabs.pdf
- Mean correction function.xlsx
- Suspension_25 wt.%.xlsx
- Suspension_25 wt.%_mean correction function.xlsx
- Suspension_35 wt.%.xlsx
- Suspension_5 wt.%.xlsx
- Xanthan gum solution_1 wt.%.xlsx
- Xanthan gum solution_2 and 3 wt.%.xlsx
