# Supplementary material for: Absolute Rheological Measurements of Model Suspensions: Influence and Correction of Wall Slip Prevention Measures
Source: Materials (Basel). 2020 Jan 18;13(2):467. doi: 10.3390/ma13020467 (PMC7013820; doi:10.3390/ma13020467)
Supplement: Supplementary file 1 [file materials-13-00467-s001.zip › AK12500.xlsx]

## Sheet: Ergebnisse
	Platte: Glatt		Scherrate	Viskosität	norm. Viskosität			P1: gemittelte Viskosität über Plattenabstand 1,2 & 1,4 mm										Ergebnis alter Messsung (wurde wiederholt)
			1/s	Pas	-
	P1	1,2 + 1,4 mm		12.4139	1
	Platte: Rad		Scherrate	scheinbarer	scheinbare		Korrektur-	norm.	interpol.	Änderung			über Spalt korr.					Platte: Stege		Scherrate	scheinbarer	scheinbare		Korrektur-	norm.	interpol.	Änderung			über Spalt korrigierte
				Spalt	Viskosität	CV	faktor	Viskosität	Spalt	Spalt	Mittelwert	CV	Viskosität	CV	norm. V.						Spalt	Viskosität	CV	faktor	Viskosität	Spalt	Spalt	Mittelwert	CV	Viskosität	CV	norm. V.
			1/s	mm	Pas	%	Viskosität	-	mm	mm	mm	%	Pas	%						1/s	mm	Pas	%	Viskosität	-	mm	mm	mm	%	Pas	%	-
	P15_Rad		5.05	1.4	10.3217	2.6598	1.20269	0.831466	1.68377	0.283772	0.275897	2.0289	12.3558	0.563869	0.995323			P10_Stege_H1_20		5.05	1.4	8.39547	1.94158	1.47864	0.676298	2.07009	0.670093	0.658852	9.2295	11.9933	3.7604	0.966121	0.658852
				1.2	10.0938		1.22986	0.813103	1.47583	0.275827			12.4145		1.00005						1.2	8.29337		1.49684	0.668073	1.79621	0.59621			12.4398		1.00209
				1	9.78803		1.26827	0.788475	1.26827	0.272969			12.4885		1.00601						1	8.08121		1.53614	0.650983	1.53614	0.549491			12.9296		1.04155
																		P11_Stege_H1_16		5.05	1.4	7.55193	3.11141	1.6438	0.608347	2.30132	0.901319	0.820001	8.25161	11.9752	3.81855	0.964664
	Platte: Pyramiden		Scherrate	scheinbarer	scheinbare		Korrektur-	norm.	interpol.	Änderung			über Spalt korrigierte								1.2	7.40021		1.6775	0.596125	2.013	0.813002			12.457		1.00348
				Spalt	Viskosität	CV	faktor	Viskosität	Spalt	Spalt	Mittelwert	CV	Viskosität	CV	norm. V.						1	7.10232		1.74786	0.572128	1.74786	0.768363			12.9262		1.04127
			1/s	mm	Pas	%	Viskosität	-	mm	mm	mm	%	Pas	%				P12_Stege_H1_18		5.05	1.4	7.96396	2.504	1.55875	0.641538	2.18226	0.782257	0.706957	9.1638	11.9855	3.82404	0.965495
	P7_Pyramiden_H0,3		5.05	1.4	10.4942	2.87345	1.18293	0.845359	1.6561	0.256102	0.251721	1.82543	12.381	0.271816	0.997355						1.2	7.82897		1.58563	0.630663	1.90276	0.702759			12.4413		1.00221
				1.2	10.2898		1.20642	0.828898	1.4477	0.247705			12.4483		1.00277						1	7.57944		1.63783	0.610563	1.63783	0.653902			12.9378		1.0422
				1	9.91445		1.2521	0.798659	1.2521	0.255137			12.4101		0.999699			P13_Stege_0,3_20		5.05	1.4	9.76739	3.87386	1.27095	0.786813	1.77933	0.379331	0.374855	0.839532	12.3826	0.213271	0.997485
	P8_Pyramiden_H0,5		5.05	1.4	9.18683	3.73873	1.35127	0.740046	1.89177	0.491774	0.471811	3.4412	12.2829	1.08344	0.989447						1.2	9.46894		1.31101	0.762771	1.57321	0.373212			12.4268		1.00104
				1.2	8.92677		1.39063	0.719097	1.66876	0.46876			12.4366		1.00183						1	9.04095		1.37307	0.728294	1.37307	0.377547			12.43		1.0013
				1	8.52767		1.45572	0.686947	1.45572	0.460428			12.5511		1.01106			P14_Stege_H0,5_20		5.05	1.4	9.27613	2.8952	1.33826	0.747239	1.87356	0.473563	0.440854	5.93118	12.1971	1.7421	0.982541
	P16_Pyramiden_H0,7		5.05	1.4	8.70184	4.41084	1.42658	0.700978	1.99721	0.597211	0.573553	3.30368	12.2668	1.1431	0.988155						1.2	9.11274		1.36225	0.734078	1.6347	0.434705			12.4606		1.00376
				1.2	8.43044		1.4725	0.679115	1.76701	0.567006			12.4599		1.00371						1	8.7632		1.41659	0.70592	1.41659	0.423825			12.6265		1.01713
				1	7.97162		1.55726	0.642155	1.55726	0.562287			12.5438		1.01046			P17_Stege_0,7_20		5.05	1.4	8.67073	3.2478	1.4317	0.698471	2.00438	0.604377	0.563638	5.8311	12.1616	2.20433	0.979675	0.627051
	P9_Pyramiden_H1		5.05	1.4	7.65605	5.41435	1.62145	0.616733	2.27002	0.870025	0.834927	3.44806	12.2219	1.5642	0.984539						1.2	8.46031		1.46731	0.681521	1.76077	0.560767			12.4341		1.00163
				1.2	7.34004		1.69125	0.591278	2.0295	0.829504			12.447		1.00267						1	8.12834		1.52723	0.654779	1.52723	0.539978			12.7098		1.02384
				1	6.87163		1.80654	0.553545	1.80654	0.814339			12.6089		1.01571			P18_Stege_H1_19		5.05	1.4	8.11699	2.49599	1.52937	0.653865	2.14111	0.741114	0.66948	9.06771	11.9985	3.62761	0.966543
																					1.2	7.98944		1.55378	0.64359	1.86454	0.664541			12.4467		1.00265
	Platte: Quader		Scherrate	scheinbarer	scheinbare		Korrektur-	norm.	interpol.	Änderung			über Spalt korrigierte								1	7.728		1.60635	0.622529	1.60635	0.62123			12.9017		1.0393
				Spalt	Viskosität	CV	faktor	Viskosität	Spalt	Spalt	Mittelwert	CV	Viskosität	CV	norm. V.
			1/s	mm	Pas	%	Viskosität	-	mm	mm	mm	%	Pas	%
	P2_Quader_H1_A1		5.05	1.4	8.30064	3.29233	1.49553	0.668659	2.09374	0.693742	0.642122	6.89224	12.1078	2.65172	0.975345
				1.2	8.1001		1.53256	0.652504	1.83907	0.639069			12.4345		1.00166
				1	7.77492		1.59666	0.626309	1.59666	0.606123			12.7674		1.02848
	P3_Quader_H1_A0,8		5.05	1.4	8.85011	2.57129	1.40268	0.712921	1.96375	0.563751	0.516893	7.88399	12.1177	2.5773	0.976139
				1.2	8.69334		1.42797	0.700293	1.71357	0.513568			12.438		1.00194
				1	8.41113		1.47589	0.677559	1.47589	0.483041			12.7588		1.02779
	P4_Quader_H0,5_A0,5		5.05	1.4	10.5039	1.87605	1.18183	0.846145	1.65456	0.254563	0.238839	5.12023	12.2959	0.976116	0.990497
				1.2	10.3635		1.19785	0.834831	1.43742	0.237417			12.4261		1.00099
				1	10.1209		1.22656	0.815288	1.22656	0.230885			12.5381		1.01001
	P5_Quader_H0,1_A1		5.05	1.4	10.6378	2.28454	1.16695	0.856932	1.63373	0.233735	0.223328	3.61452	12.3348	0.563869	0.99363
				1.2	10.5074		1.18144	0.846428	1.41772	0.217722			12.463		1.00395
				1	10.1753		1.22	0.819669	1.22	0.223944			12.4477		1.00272
	P6_Quader_H0,5_A1		5.05	1.4	9.11412	3.98788	1.36205	0.734189	1.90687	0.506867	0.488934	2.78198	12.2971	0.950292	0.990596
				1.2	8.82999		1.40588	0.7113	1.68705	0.487051			12.4277		1.00112
				1	8.41722		1.47482	0.67805	1.47482	0.480818			12.5327		1.00957
	P19_Quader_H0,5_A0,8		5.05	1.4	9.37748	3.05983	1.3238	0.755404	1.85331	0.453313	0.426952	4.98825	12.2373	1.44179	0.985776
				1.2	9.17792		1.35258	0.739328	1.6231	0.423096			12.4434		1.00238
				1	8.82591		1.40652	0.710972	1.40652	0.412206			12.5941		1.01452
	P20_Quader_H0,5_A1,2		5.05	1.4	8.86232	3.87112	1.40075	0.713905	1.96105	0.561046	0.53357	3.97331	12.2399	1.39125	0.985989	0.519089
				1.2	8.61157		1.44153	0.693706	1.72984	0.52984			12.4406		1.00216
				1	8.20567		1.51284	0.661009	1.51284	0.520583			12.584		1.0137
	P21_Quader_H0,7_A1		5.05	1.4	8.65762	3.10862	1.43387	0.697416	2.00741	0.607411	0.563779	6.65469	12.144	2.3452	0.978264	0.497565
				1.2	8.45755		1.46778	0.681299	1.76134	0.561342			12.431		1.00138
				1	8.13876		1.52528	0.655619	1.52528	0.533084			12.7272		1.02524

## Sheet: V
Fluid:						Plattenabstand H			Plattenradius R																																						Plattenabstand H
Platte:						[mm]	[m]		[mm]	[m]																																					[mm]	[m]
		Plattenabstand:		1,40 mm		1.4	0.0014			0																																	Plattenabstand:		1,2 mm		1.2	0.0012
		Ausgabe Messgerät:								Berechnung:																																	Ausgabe Messgerät:
										Drehzahl	Drehzahl	Scherrate		ln(Scherrate)		Moment						ln(M)			unkorr. Schubspannung			unkorr. Viskosität							realer Spalt		Änderung Spalt		neue Viskosität
		Scherrate	Schubsp.			Viskosität																									Mittelwert	Stabw.	CV	Funktion					(korr. Spalt)				Scherrate	Schubsp.			Viskosität
		[1/s]	[Pa]			[Pas]				[1/min]	[1/s]	[1/s]				[µNm]			[Nm]						[Pa]			[Pas]			[Pas]		%	Mittelwert	[m]		[mm]		[Pas]				[1/s]	[Pa]			[Pas]
			1	2	3	1	2	3								1	2	3	1	2	3	1	2	3	1	2	3	1	2	3														1	2	3	1	2	3
		1									0	0		#NUM!					0	0	0	#NUM!	#NUM!	#NUM!	#DIV/0!	#DIV/0!	#DIV/0!	#DIV/0!	#DIV/0!	#DIV/0!	#DIV/0!	#DIV/0!	#DIV/0!		#DIV/0!		#DIV/0!		0				1
		1.14									0	0		#NUM!					0	0	0	#NUM!	#NUM!	#NUM!	#DIV/0!	#DIV/0!	#DIV/0!	#DIV/0!	#DIV/0!	#DIV/0!	#DIV/0!	#DIV/0!	#DIV/0!		#DIV/0!		#DIV/0!		0				1.14
		1.31									0	0		#NUM!					0	0	0	#NUM!	#NUM!	#NUM!	#DIV/0!	#DIV/0!	#DIV/0!	#DIV/0!	#DIV/0!	#DIV/0!	#DIV/0!	#DIV/0!	#DIV/0!		#DIV/0!		#DIV/0!		0				1.31
		1.5									0	0		#NUM!					0	0	0	#NUM!	#NUM!	#NUM!	#DIV/0!	#DIV/0!	#DIV/0!	#DIV/0!	#DIV/0!	#DIV/0!	#DIV/0!	#DIV/0!	#DIV/0!		#DIV/0!		#DIV/0!		0				1.5
		1.72									0	0		#NUM!					0	0	0	#NUM!	#NUM!	#NUM!	#DIV/0!	#DIV/0!	#DIV/0!	#DIV/0!	#DIV/0!	#DIV/0!	#DIV/0!	#DIV/0!	#DIV/0!		#DIV/0!		#DIV/0!		0				1.72
		1.96									0	0		#NUM!					0	0	0	#NUM!	#NUM!	#NUM!	#DIV/0!	#DIV/0!	#DIV/0!	#DIV/0!	#DIV/0!	#DIV/0!	#DIV/0!	#DIV/0!	#DIV/0!		#DIV/0!		#DIV/0!		0				1.96
		2.25									0	0		#NUM!					0	0	0	#NUM!	#NUM!	#NUM!	#DIV/0!	#DIV/0!	#DIV/0!	#DIV/0!	#DIV/0!	#DIV/0!	#DIV/0!	#DIV/0!	#DIV/0!		#DIV/0!		#DIV/0!		0				2.25
		2.57									0	0		#NUM!					0	0	0	#NUM!	#NUM!	#NUM!	#DIV/0!	#DIV/0!	#DIV/0!	#DIV/0!	#DIV/0!	#DIV/0!	#DIV/0!	#DIV/0!	#DIV/0!		#DIV/0!		#DIV/0!		0				2.57
		2.94									0	0		#NUM!					0	0	0	#NUM!	#NUM!	#NUM!	#DIV/0!	#DIV/0!	#DIV/0!	#DIV/0!	#DIV/0!	#DIV/0!	#DIV/0!	#DIV/0!	#DIV/0!		#DIV/0!		#DIV/0!		0				2.94
		3.37									0	0		#NUM!					0	0	0	#NUM!	#NUM!	#NUM!	#DIV/0!	#DIV/0!	#DIV/0!	#DIV/0!	#DIV/0!	#DIV/0!	#DIV/0!	#DIV/0!	#DIV/0!		#DIV/0!		#DIV/0!		0				3.37
		3.85									0	0		#NUM!					0	0	0	#NUM!	#NUM!	#NUM!	#DIV/0!	#DIV/0!	#DIV/0!	#DIV/0!	#DIV/0!	#DIV/0!	#DIV/0!	#DIV/0!	#DIV/0!		#DIV/0!		#DIV/0!		0				3.85
		4.41									0	0		#NUM!					0	0	0	#NUM!	#NUM!	#NUM!	#DIV/0!	#DIV/0!	#DIV/0!	#DIV/0!	#DIV/0!	#DIV/0!	#DIV/0!	#DIV/0!	#DIV/0!		#DIV/0!		#DIV/0!		0				4.41
		5.05									0	0		#NUM!					0	0	0	#NUM!	#NUM!	#NUM!	#DIV/0!	#DIV/0!	#DIV/0!	#DIV/0!	#DIV/0!	#DIV/0!	#DIV/0!	#DIV/0!	#DIV/0!		#DIV/0!		#DIV/0!		0				5.05
		5.78									0	0		#NUM!					0	0	0	#NUM!	#NUM!	#NUM!	#DIV/0!	#DIV/0!	#DIV/0!	#DIV/0!	#DIV/0!	#DIV/0!	#DIV/0!	#DIV/0!	#DIV/0!		#DIV/0!		#DIV/0!		0				5.78
		6.61									0	0		#NUM!					0	0	0	#NUM!	#NUM!	#NUM!	#DIV/0!	#DIV/0!	#DIV/0!	#DIV/0!	#DIV/0!	#DIV/0!	#DIV/0!	#DIV/0!	#DIV/0!		#DIV/0!		#DIV/0!		0				6.61
		7.56									0	0		#NUM!					0	0	0	#NUM!	#NUM!	#NUM!	#DIV/0!	#DIV/0!	#DIV/0!	#DIV/0!	#DIV/0!	#DIV/0!	#DIV/0!	#DIV/0!	#DIV/0!		#DIV/0!		#DIV/0!		0				7.56
		8.66									0	0		#NUM!					0	0	0	#NUM!	#NUM!	#NUM!	#DIV/0!	#DIV/0!	#DIV/0!	#DIV/0!	#DIV/0!	#DIV/0!	#DIV/0!	#DIV/0!	#DIV/0!		#DIV/0!		#DIV/0!		0				8.66
		9.91									0	0		#NUM!					0	0	0	#NUM!	#NUM!	#NUM!	#DIV/0!	#DIV/0!	#DIV/0!	#DIV/0!	#DIV/0!	#DIV/0!	#DIV/0!	#DIV/0!	#DIV/0!		#DIV/0!		#DIV/0!		0				9.91
		11.3									0	0		#NUM!					0	0	0	#NUM!	#NUM!	#NUM!	#DIV/0!	#DIV/0!	#DIV/0!	#DIV/0!	#DIV/0!	#DIV/0!	#DIV/0!	#DIV/0!	#DIV/0!		#DIV/0!		#DIV/0!		0				11.3
		13									0	0		#NUM!					0	0	0	#NUM!	#NUM!	#NUM!	#DIV/0!	#DIV/0!	#DIV/0!	#DIV/0!	#DIV/0!	#DIV/0!	#DIV/0!	#DIV/0!	#DIV/0!		#DIV/0!		#DIV/0!		0				13
		14.8									0	0		#NUM!					0	0	0	#NUM!	#NUM!	#NUM!	#DIV/0!	#DIV/0!	#DIV/0!	#DIV/0!	#DIV/0!	#DIV/0!	#DIV/0!	#DIV/0!	#DIV/0!		#DIV/0!		#DIV/0!		0				14.8
		17									0	0		#NUM!					0	0	0	#NUM!	#NUM!	#NUM!	#DIV/0!	#DIV/0!	#DIV/0!	#DIV/0!	#DIV/0!	#DIV/0!	#DIV/0!	#DIV/0!	#DIV/0!		#DIV/0!		#DIV/0!		0				17
		19.4									0	0		#NUM!					0	0	0	#NUM!	#NUM!	#NUM!	#DIV/0!	#DIV/0!	#DIV/0!	#DIV/0!	#DIV/0!	#DIV/0!	#DIV/0!	#DIV/0!	#DIV/0!		#DIV/0!		#DIV/0!		0				19.4
		22.3									0	0		#NUM!					0	0	0	#NUM!	#NUM!	#NUM!	#DIV/0!	#DIV/0!	#DIV/0!	#DIV/0!	#DIV/0!	#DIV/0!	#DIV/0!	#DIV/0!	#DIV/0!		#DIV/0!		#DIV/0!		0				22.3
		25.5									0	0		#NUM!					0	0	0	#NUM!	#NUM!	#NUM!	#DIV/0!	#DIV/0!	#DIV/0!	#DIV/0!	#DIV/0!	#DIV/0!	#DIV/0!	#DIV/0!	#DIV/0!		#DIV/0!		#DIV/0!		0				25.5
		29.1									0	0		#NUM!					0	0	0	#NUM!	#NUM!	#NUM!	#DIV/0!	#DIV/0!	#DIV/0!	#DIV/0!	#DIV/0!	#DIV/0!	#DIV/0!	#DIV/0!	#DIV/0!		#DIV/0!		#DIV/0!		0				29.1
		33.4									0	0		#NUM!					0	0	0	#NUM!	#NUM!	#NUM!	#DIV/0!	#DIV/0!	#DIV/0!	#DIV/0!	#DIV/0!	#DIV/0!	#DIV/0!	#DIV/0!	#DIV/0!		#DIV/0!		#DIV/0!		0				33.4
		38.2									0	0		#NUM!					0	0	0	#NUM!	#NUM!	#NUM!	#DIV/0!	#DIV/0!	#DIV/0!	#DIV/0!	#DIV/0!	#DIV/0!	#DIV/0!	#DIV/0!	#DIV/0!		#DIV/0!		#DIV/0!		0				38.2
		43.7									0	0		#NUM!					0	0	0	#NUM!	#NUM!	#NUM!	#DIV/0!	#DIV/0!	#DIV/0!	#DIV/0!	#DIV/0!	#DIV/0!	#DIV/0!	#DIV/0!	#DIV/0!		#DIV/0!		#DIV/0!		0				43.7
		50									0	0		#NUM!					0	0	0	#NUM!	#NUM!	#NUM!	#DIV/0!	#DIV/0!	#DIV/0!	#DIV/0!	#DIV/0!	#DIV/0!	#DIV/0!	#DIV/0!	#DIV/0!		#DIV/0!		#DIV/0!		0				50
	unkorrigiert										korrigiert
																					Spaltweite		Scherrate		unkorr. Viskosität		über Spalt angepasste Viskosität
																					[mm]		[1/s]		[Pas]	CV / %	[Pas]	CV / %
																					1.4		5.05		0	#DIV/0!	0	#DIV/0!
																					1.2		5.05		0		0
																					1		5.05		0		0
																					1.4		9.91		0	#DIV/0!	0	#DIV/0!
																					1.2		9.91		0		0
																					1		9.91		0		0
																					1.4		25.5		0	#DIV/0!	0	#DIV/0!
																					1.2		25.5		0		0
																					1		25.5		0		0
																					1.4		38.2		0	#DIV/0!	0	#DIV/0!
																					1.2		38.2		0		0
																					1		38.2		0		0
																												einzelne Kurven
			Plattenabstand: 1,4 mm							Plattenabstand: 1,2 mm							Plattenabstand: 1,0 mm
	Scherrate		Viskos.	Viskos.	Viskos.	Temp.	Temp.	Temp.		Viskos.	Viskos.	Viskos.	Temp.	Temp.	Temp.		Viskos.	Viskos.	Viskos.	Temp.	Temp.	Temp.
	[1/s]		[Pas]	[Pas]	[Pas]	[°C]	[°C]	[°C]		[Pas]	[Pas]	[Pas]	[°C]	[°C]	[°C]		[Pas]	[Pas]	[Pas]	[°C]	[°C]	[°C]
			1	2	3	1	2	3		1	2	3	1	2	3		1	2	3	1	2	3
	1		0	0	0					0	0	0					0	0	0
	1.14		0	0	0					0	0	0					0	0	0
	1.31		0	0	0					0	0	0					0	0	0
	1.5		0	0	0					0	0	0					0	0	0
	1.72		0	0	0					0	0	0					0	0	0
	1.96		0	0	0					0	0	0					0	0	0
	2.25		0	0	0					0	0	0					0	0	0
	2.57		0	0	0					0	0	0					0	0	0
	2.94		0	0	0					0	0	0					0	0	0
	3.37		0	0	0					0	0	0					0	0	0
	3.85		0	0	0					0	0	0					0	0	0
	4.41		0	0	0					0	0	0					0	0	0
	5.05		0	0	0					0	0	0					0	0	0
	5.78		0	0	0					0	0	0					0	0	0
	6.61		0	0	0					0	0	0					0	0	0
	7.56		0	0	0					0	0	0					0	0	0
	8.66		0	0	0					0	0	0					0	0	0
	9.91		0	0	0					0	0	0					0	0	0
	11.3		0	0	0					0	0	0					0	0	0
	13		0	0	0					0	0	0					0	0	0
	14.8		0	0	0					0	0	0					0	0	0
	17		0	0	0					0	0	0					0	0	0
	19.4		0	0	0					0	0	0					0	0	0
	22.3		0	0	0					0	0	0					0	0	0
	25.5		0	0	0					0	0	0					0	0	0
	29.1		0	0	0					0	0	0					0	0	0
	33.4		0	0	0					0	0	0					0	0	0
	38.2		0	0	0					0	0	0					0	0	0
	43.7		0	0	0					0	0	0					0	0	0
	50		0	0	0					0	0	0					0	0	0

## Sheet: 1
Fluid:						Plattenabstand H			Plattenradius R
Platte:						[mm]	[m]		[mm]	[m]
Plattenabstand:			1,40 mm			1.4	0.0014		12.483	0.012483
		Ausgabe Messgerät:												Berechnung:
														Drehzahl	Drehzahl	Scherrate		ln(Scherrate)		Moment										ln(M)					unkorr. Schubspannung					unkorr. Viskosität								Mittelwert Viskosität
		Scherrate	Schubsp.					Viskosität																																					Mittelwert	Stabw.	CV	(1 1/s - 19,4)
		[1/s]	[Pa]					[Pas]						[1/min]	[1/s]	[1/s]				[µNm]					[Nm]										[Pa]					[Pas]							%	[Pas]
			1	2	3			1	2	3										1	2	3			1	2	3			1	2	3			1	2	3			1	2	3
		1	12.4	12.5	12.4			12.443	12.515	12.419				1.07	0.0178333	0.999087		-0.000913365		38.0147	38.235	37.9401			3.80147e-05	3.8235e-05	3.79401e-05			-10.1775	-10.1718	-10.1795			12.4416	12.5137	12.4171			12.4529	12.5251	12.4285			12.4688	0.0502286	0.402833	12.4257
		1.14	14.2	14.3	14.2			12.432	12.517	12.401				1.23	0.0205	1.14848		0.138442		43.4694	43.7665	43.3587			4.34694e-05	4.37665e-05	4.33587e-05			-10.0435	-10.0366	-10.046			14.2268	14.324	14.1906			12.3875	12.4721	12.3559			12.4052	0.0600946	0.484432
		1.31	16.3	16.4	16.3			12.444	12.512	12.415				1.4	0.0233333	1.30722		0.2679		49.7957	50.067	49.6797			4.97957e-05	5.0067e-05	4.96797e-05			-9.90758	-9.90215	-9.90991			16.2973	16.3861	16.2593			12.4672	12.5351	12.4381			12.4801	0.0497657	0.39876
		1.5	18.6	18.7	18.6			12.425	12.5	12.407				1.61	0.0268333	1.5033		0.407662		56.9013	57.2447	56.8149			5.69013e-05	5.72447e-05	5.68149e-05			-9.77419	-9.76818	-9.77571			18.6228	18.7352	18.5945			12.388	12.4627	12.3692			12.4066	0.0494954	0.398943
		1.72	21.3	21.5	21.3			12.425	12.512	12.395				1.84	0.0306667	1.71806		0.541194		65.1187	65.5715	64.962			6.51187e-05	6.55715e-05	6.4962e-05			-9.6393	-9.63237	-9.64171			21.3122	21.4604	21.2609			12.4049	12.4911	12.375			12.4237	0.060294	0.485316
		1.96	24.4	24.6	24.3			12.433	12.511	12.403				2.1	0.035	1.96083		0.673365		74.5693	75.0355	74.3865			7.45693e-05	7.50355e-05	7.43865e-05			-9.50378	-9.49755	-9.50624			24.4053	24.5578	24.3454			12.4464	12.5242	12.4159			12.4622	0.0558573	0.448215
		2.25	27.9	28.1	27.9			12.429	12.501	12.4				2.41	0.0401667	2.25028		0.811055		85.3131	85.8059	85.1119			8.53131e-05	8.58059e-05	8.51119e-05			-9.36918	-9.36342	-9.37154			27.9215	28.0828	27.8557			12.408	12.4797	12.3788			12.4222	0.0519318	0.418058
		2.57	31.9	32.1	31.9			12.424	12.497	12.398				2.75	0.0458333	2.56775		0.943029		97.5931	98.1652	97.3845			9.75931e-05	9.81652e-05	9.73845e-05			-9.2347	-9.22886	-9.23684			31.9405	32.1278	31.8723			12.4391	12.5121	12.4125			12.4546	0.05152	0.413663
		2.94	36.5	36.8	36.5			12.421	12.495	12.395				3.15	0.0525	2.94124		1.07883		111.66	112.321	111.424			0.00011166	0.000112321	0.000111424			-9.10005	-9.09415	-9.10217			36.5444	36.7607	36.4672			12.4248	12.4984	12.3986			12.4406	0.0517399	0.415895
		3.37	41.8	42.1	41.7			12.42	12.493	12.392				3.61	0.0601667	3.37075		1.21514		127.772	128.528	127.485			0.000127772	0.000128528	0.000127485			-8.96526	-8.95936	-8.96751			41.8176	42.065	41.7237			12.406	12.4794	12.3781			12.4212	0.0523136	0.421164
		3.85	47.9	48.1	47.8			12.423	12.494	12.392				4.13	0.0688333	3.85629		1.34971		146.262	147.101	145.899			0.000146262	0.000147101	0.000145899			-8.83011	-8.82439	-8.8326			47.869	48.1436	47.7502			12.4132	12.4844	12.3824			12.4267	0.052323	0.421053
		4.41	54.8	55.1	54.6			12.423	12.497	12.387				4.72	0.0786667	4.40719		1.48324		167.392	168.376	166.905			0.000167392	0.000168376	0.000166905			-8.69517	-8.68931	-8.69809			54.7845	55.1066	54.6251			12.4307	12.5038	12.3946			12.443	0.0556485	0.447227
		5.05	62.7	63.1	62.5			12.419	12.496	12.382				5.41	0.0901667	5.05146		1.61968		191.496	192.681	190.93			0.000191496	0.000192681	0.00019093			-8.56064	-8.55447	-8.5636			62.6734	63.0612	62.4881			12.407	12.4838	12.3703			12.4203	0.0578928	0.466113
		5.78	71.7	72.1	71.5			12.418	12.489	12.384				6.19	0.103167	5.77977		1.75436		219.129	220.388	218.53			0.000219129	0.000220388	0.00021853			-8.42585	-8.42012	-8.42859			71.7172	72.1292	71.5211			12.4083	12.4796	12.3744			12.4208	0.0537001	0.432341
		6.61	82.1	82.6	81.8			12.42	12.491	12.382				7.08	0.118	6.61078		1.8887		250.829	252.262	250.048			0.000250829	0.000252262	0.000250048			-8.29074	-8.28504	-8.29386			82.092	82.561	81.8364			12.4179	12.4888	12.3792			12.4287	0.0555912	0.447283
		7.56	93.9	94.5	93.7			12.417	12.486	12.381				8.1	0.135	7.56318		2.02329		286.983	288.576	286.136			0.000286983	0.000288576	0.000286136			-8.15609	-8.15055	-8.15904			93.9246	94.446	93.6474			12.4187	12.4876	12.382			12.4294	0.0536094	0.431311
		8.66	107	108	107			12.416	12.487	12.379				9.27	0.1545	8.65564		2.15821		328.403	330.267	327.424			0.000328403	0.000330267	0.000327424			-8.02127	-8.01561	-8.02425			107.481	108.091	107.16			12.4174	12.4879	12.3804			12.4286	0.0546102	0.439393
		9.91	123	124	123			12.416	12.485	12.377				10.6	0.176667	9.8975		2.29228		375.814	377.922	374.658			0.000375814	0.000377922	0.000374658			-7.88642	-7.88082	-7.8895			122.997	123.687	122.619			12.4271	12.4968	12.3889			12.4376	0.0547255	0.44
		11.3	141	142	140			12.414	12.483	12.376				12.1	0.201667	11.2981		2.42463		430.035	432.426	428.712			0.000430035	0.000432426	0.000428712			-7.75164	-7.7461	-7.75473			140.743	141.526	140.31			12.4572	12.5265	12.4189			12.4676	0.0545299	0.437374
		13	161	162	161			12.413	12.481	12.375				13.9	0.231667	12.9788		2.56332		492.114	494.804	490.588			0.000492114	0.000494804	0.000490588			-7.6168	-7.61135	-7.61991			161.06	161.941	160.561			12.4095	12.4773	12.371			12.4193	0.053828	0.433422
		14.8	184	185	184			12.413	12.48	12.372				15.9	0.265	14.8462		2.69775		563.161	566.22	561.314			0.000563161	0.00056622	0.000561314			-7.48195	-7.47653	-7.48523			184.313	185.314	183.708			12.4148	12.4822	12.3741			12.4237	0.0546232	0.43967
		17	211	212	210			12.41	12.477	12.371				18.2	0.303333	16.9938		2.83285		644.358	647.841	642.299			0.000644358	0.000647841	0.000642299			-7.34726	-7.34187	-7.35046			210.887	212.027	210.213			12.4096	12.4767	12.37			12.4188	0.0539505	0.434427
		19.4	241	243	241			12.409	12.476	12.369				20.8	0.346667	19.4215		2.96638		737.317	741.335	734.962			0.000737317	0.000741335	0.000734962			-7.21249	-7.20706	-7.21569			241.311	242.626	240.54			12.4249	12.4927	12.3853			12.4343	0.0543035	0.436724
		22.3	276	278	275			12.407	12.474	12.367				23.8	0.396667	22.2227		3.10111		843.679	848.209	840.986			0.000843679	0.000848209	0.000840986			-7.07774	-7.07238	-7.08094			276.122	277.604	275.24			12.4252	12.4919	12.3856			12.4342	0.0537584	0.432342
		25.5	316	318	315			12.403	12.47	12.363				27.3	0.455	25.4907		3.23831		965.231	970.414	962.098			0.000965231	0.000970414	0.000962098			-6.94314	-6.93779	-6.94639			315.904	317.6	314.878			12.3929	12.4594	12.3527			12.4017	0.0539238	0.434811
		29.1	361	363	360			12.397	12.464	12.357				31.2	0.52	29.1323		3.37185		1104.06	1110.08	1100.56			0.00110406	0.00111008	0.00110056			-6.80876	-6.80332	-6.81194			361.34	363.31	360.194			12.4034	12.4711	12.3641			12.4129	0.0540965	0.43581
		33.4	413	416	412			12.393	12.458	12.353				35.7	0.595	33.334		3.50658		1263.08	1269.75	1259.04			0.00126308	0.00126975	0.00125904			-6.6742	-6.66894	-6.67741			413.384	415.567	412.062			12.4013	12.4668	12.3616			12.4099	0.0531027	0.427906
		38.2	473	475	471			12.384	12.451	12.345				40.9	0.681667	38.1894		3.64256		1444.55	1452.27	1439.98			0.00144455	0.00145227	0.00143998			-6.53996	-6.53463	-6.54313			472.776	475.303	471.281			12.3798	12.4459	12.3406			12.3888	0.0532361	0.429712
		43.7	541	544	539			12.375	12.442	12.336				46.8	0.78	43.6984		3.77731		1651.96	1660.84	1646.7			0.00165196	0.00166084	0.0016467			-6.40579	-6.40043	-6.40898			540.658	543.564	538.937			12.3725	12.439	12.3331			12.3815	0.0535267	0.43231
		50	618	621	616			12.363	12.429	12.324				53.6	0.893333	50.0477		3.91298		1888.64	1898.65	1882.67			0.00188864	0.00189865	0.00188267			-6.2719	-6.26661	-6.27506			618.119	621.396	616.166			12.3506	12.4161	12.3116			12.3594	0.0528036	0.427234
																																												Mittelwert Variationskoeffizient:			0.433791
	unkorrigiert																				Spaltweite		Mittelwert Viskosität			cv		Mittelwert Viskosität			Stabw.	cv
																												(1,4 + 1,2 mm Spalt)
																					[mm]		[Pas]			%		[Pas]				%
																					1.4		12.4257			0.411276		12.4139			0.0434329	0.349874
																					1.2		12.402			0.241526
												Scherrate	cv_alle_1,4mm
													%
												5.05	0.466113
												9.91	0.44
												Scherrate	cv_alle_1,2mm
													%
												5.05	0.0441539
												9.91	0.0667716
			Plattenabstand: 1,4 mm							Plattenabstand: 1,2 mm
	Scherrate		Viskos.	Viskos.	Viskos.	Temp.	Temp.	Temp.		Viskos.	Viskos.	Viskos.	Temp.	Temp.	Temp.
	[1/s]		[Pas]	[Pas]	[Pas]	[°C]	[°C]	[°C]		[Pas]	[Pas]	[Pas]	[°C]	[°C]	[°C]
			1	2	3	1	2	3		1	2	3	1	2	3
	1		0	0	12.443	20.91	20.88	20.86		12.4285	0	0	20.92	20.9	20.89
	1.14		0	0	12.432	20.91	20.88	20.86		12.3559	0	0	20.93	20.9	20.89
	1.31		0	0	12.444	20.92	20.88	20.86		12.4381	0	0	20.93	20.9	20.89
	1.5		0	0	12.425	20.92	20.87	20.86		12.3692	0	0	20.92	20.91	20.88
	1.72		0	0	12.425	20.92	20.87	20.85		12.375	0	0	20.92	20.9	20.87
	1.96		0	0	12.433	20.92	20.87	20.85		12.4159	0	0	20.92	20.9	20.86
	2.25		0	0	12.429	20.93	20.87	20.85		12.3788	0	0	20.92	20.9	20.86
	2.57		0	0	12.424	20.93	20.87	20.85		12.4125	0	0	20.92	20.9	20.85
	2.94		0	0	12.421	20.93	20.87	20.85		12.3986	0	0	20.91	20.9	20.85
	3.37		0	0	12.42	20.93	20.87	20.85		12.3781	0	0	20.91	20.89	20.85
	3.85		0	0	12.423	20.93	20.87	20.85		12.3824	0	0	20.91	20.89	20.85
	4.41		0	0	12.423	20.92	20.87	20.85		12.3946	0	0	20.9	20.89	20.86
	5.05		0	0	12.419	20.92	20.87	20.85		12.3703	0	0	20.9	20.89	20.86
	5.78		0	0	12.418	20.92	20.86	20.85		12.3744	0	0	20.9	20.89	20.86
	6.61		0	0	12.42	20.91	20.86	20.85		12.3792	0	0	20.89	20.89	20.86
	7.56		0	0	12.417	20.91	20.86	20.85		12.382	0	0	20.89	20.89	20.86
	8.66		0	0	12.416	20.91	20.86	20.86		12.3804	0	0	20.89	20.88	20.86
	9.91		0	0	12.416	20.91	20.86	20.85		12.3889	0	0	20.88	20.88	20.86
	11.3		0	0	12.414	20.91	20.86	20.85		12.4189	0	0	20.88	20.88	20.86
	13		0	0	12.413	20.91	20.86	20.85		12.371	0	0	20.88	20.88	20.86
	14.8		0	0	12.413	20.91	20.86	20.85		12.3741	0	0	20.88	20.88	20.87
	17		0	0	12.41	20.91	20.86	20.85		12.37	0	0	20.88	20.88	20.87
	19.4		0	0	12.409	20.91	20.86	20.85		12.3853	0	0	20.88	20.88	20.87
	22.3		0	0	12.407	20.92	20.86	20.85		12.3856	0	0	20.88	20.88	20.87
	25.5		0	0	12.403	20.91	20.86	20.85		12.3527	0	0	20.88	20.88	20.87
	29.1		0	0	12.397	20.92	20.86	20.85		12.3641	0	0	20.88	20.88	20.87
	33.4		0	0	12.393	20.92	20.86	20.85		12.3616	0	0	20.88	20.88	20.87
	38.2		0	0	12.384	20.92	20.86	20.85		12.3406	0	0	20.89	20.88	20.87
	43.7		0	0	12.375	20.92	20.86	20.85		12.3331	0	0	20.88	20.88	20.87
	50		0	0	12.363	20.92	20.86	20.86		12.3116	0	0	20.89	20.88	20.87

## Sheet: 2
Fluid:						Plattenabstand H			Plattenradius R																																						Plattenabstand H
Platte:						[mm]	[m]		[mm]	[m]																																					[mm]	[m]
		Plattenabstand:		1,40 mm		1.4	0.0014		12.5	0.0125																																	Plattenabstand:		1,2 mm		1.2	0.0012
		Ausgabe Messgerät:								Berechnung:																																	Ausgabe Messgerät:
										Drehzahl	Drehzahl	Scherrate		ln(Scherrate)		Moment						ln(M)			unkorr. Schubspannung			unkorr. Viskosität							realer Spalt		Änderung Spalt		neue Viskosität
		Scherrate	Schubsp.			Viskosität																									Mittelwert	Stabw.	CV	Funktion					(korr. Spalt)				Scherrate	Schubsp.			Viskosität
		[1/s]	[Pa]			[Pas]				[1/min]	[1/s]	[1/s]				[µNm]			[Nm]						[Pa]			[Pas]			[Pas]		%	Mittelwert	[m]		[mm]		[Pas]	Stabw	cv		[1/s]	[Pa]			[Pas]
			1	2	3	1	2	3								1	2	3	1	2	3	1	2	3	1	2	3	1	2	3														1	2	3	1	2	3
		1	8.59	8.89	8.77	8.59	8.89	8.77		1.07	0.0178333	1.00045		0.00044756		26.4	27.3	26.9	2.64e-05	2.73e-05	2.69e-05	-10.5421	-10.5086	-10.5234	8.60506	8.89842	8.76804	8.60121	8.89443	8.76411	8.75325	0.146913	1.67838	8.61551	0.00201722		0.617223		12.1818	0.447269	3.67162		1	8.59	8.61	8.52	8.59	8.61	8.52
		1.14	9.75	9.99	9.84	8.52	8.73	8.6		1.22	0.0203333	1.1407		0.13164		29.9	30.6	30.2	2.99e-05	3.06e-05	3.02e-05	-10.4177	-10.3945	-10.4077	9.74588	9.97405	9.84367	8.5438	8.74382	8.62952	8.63904	0.100351	1.16159	8.58955	0.00202332		0.623319		12.1753	0.383378	3.14881		1.14	9.68	9.59	9.58	8.46	8.38	8.37
		1.31	11.2	11.3	11.2	8.52	8.6	8.54		1.4	0.0233333	1.309		0.269261		34.2	34.6	34.3	3.42e-05	3.46e-05	3.43e-05	-10.2833	-10.2717	-10.2804	11.1475	11.2778	11.1801	8.51604	8.61564	8.54094	8.55754	0.0518349	0.605722	8.56241	0.00202973		0.629734		12.1676	0.31816	2.61481		1.31	10.9	10.9	10.9	8.34	8.29	8.35
		1.5	12.7	12.8	12.7	8.44	8.57	8.49		1.6	0.0266667	1.496		0.402793		38.8	39.4	39.1	3.88e-05	3.94e-05	3.91e-05	-10.1571	-10.1417	-10.1494	12.6468	12.8424	12.7446	8.45379	8.58451	8.51915	8.51915	0.0653643	0.767263	8.53615	0.00203598		0.635977		12.1612	0.34106	2.80448		1.5	12.4	12.4	12.4	8.27	8.29	8.28
		1.72	14.5	14.6	14.5	8.46	8.53	8.43		1.83	0.0305	1.71105		0.537105		44.5	44.9	44.4	4.45e-05	4.49e-05	4.44e-05	-10.02	-10.0111	-10.0223	14.5047	14.6351	14.4721	8.47712	8.55332	8.45807	8.49617	0.0504008	0.593218	8.50982	0.00204228		0.642277		12.1545	0.324818	2.67242		1.72	14.2	14.2	14.1	8.27	8.28	8.21
		1.96	16.5	16.6	16.6	8.42	8.45	8.45		2.1	0.035	1.9635		0.674726		50.7	50.9	50.9	5.07e-05	5.09e-05	5.09e-05	-9.88958	-9.88565	-9.88565	16.5256	16.5908	16.5908	8.41643	8.44964	8.44964	8.43857	0.0191686	0.227154	8.48293	0.00204875		0.648751		12.1476	0.284082	2.33858		1.96	16.2	16.2	16.1	8.26	8.26	8.18
		2.25	18.8	18.9	18.9	8.37	8.43	8.42		2.4	0.04	2.24399		0.808258		57.7	58.1	58.1	5.77e-05	5.81e-05	5.81e-05	-9.76025	-9.75334	-9.75334	18.8073	18.9377	18.9377	8.38116	8.43926	8.43926	8.41989	0.033545	0.398402	8.45692	0.00205505		0.655053		12.1418	0.309022	2.54511		2.25	18.5	18.5	18.3	8.25	8.23	8.16
		2.57	21.5	21.7	21.5	8.35	8.44	8.38		2.75	0.0458333	2.57124		0.94439		65.8	66.5	66.1	6.58e-05	6.65e-05	6.61e-05	-9.62889	-9.61831	-9.62434	21.4475	21.6756	21.5453	8.34128	8.43002	8.37931	8.38354	0.0445192	0.531031	8.43048	0.0020615		0.661498		12.1352	0.3296	2.71607		2.57	21.1	21.1	20.9	8.23	8.2	8.14
		2.94	24.5	24.8	24.6	8.34	8.42	8.34		3.15	0.0525	2.94524		1.08019		75.3	76	75.3	7.53e-05	7.6e-05	7.53e-05	-9.49403	-9.48478	-9.49403	24.544	24.7721	24.544	8.33343	8.4109	8.33343	8.35926	0.0447266	0.535055	8.40419	0.00206795		0.667947		12.1293	0.334321	2.7563		2.94	24.1	24.1	23.9	8.2	8.18	8.12
		3.37	28	28.2	28	8.33	8.39	8.33		3.6	0.06	3.36599		1.21372		86	86.6	86	8.6e-05	8.66e-05	8.6e-05	-9.36116	-9.35421	-9.36116	28.0316	28.2272	28.0316	8.3279	8.386	8.3279	8.34727	0.033545	0.401868	8.37842	0.00207431		0.674308		12.1238	0.323114	2.66513		3.37	27.5	27.5	27.3	8.17	8.17	8.1
		3.85	32	32.2	32	8.31	8.36	8.31		4.12	0.0686667	3.85219		1.34864		98.3	98.8	98.2	9.83e-05	9.88e-05	9.82e-05	-9.22749	-9.22241	-9.2285	32.0408	32.2038	32.0082	8.31756	8.35986	8.3091	8.32884	0.0271996	0.326571	8.35246	0.00208075		0.680754		12.1181	0.318698	2.62994		3.85	31.3	31.4	31.2	8.13	8.15	8.09
		4.41	36.6	36.8	36.6	8.29	8.34	8.29		4.72	0.0786667	4.41319		1.4846		112	113	112	0.000112	0.000113	0.000112	-9.09701	-9.08812	-9.09701	36.5063	36.8323	36.5063	8.27209	8.34595	8.27209	8.29671	0.0426419	0.513962	8.32638	0.00208727		0.687271		12.1127	0.345395	2.85152		4.41	35.7	35.8	35.7	8.1	8.11	8.09
		5.05	41.7	42	41.7	8.27	8.32	8.27		5.4	0.09	5.04899		1.61919		128	129	128	0.000128	0.000129	0.000128	-8.96348	-8.9557	-8.96348	41.7215	42.0475	41.7215	8.26334	8.3279	8.26334	8.28486	0.0372722	0.449883	8.30064	0.00209374		0.693742		12.1078	0.342398	2.82791		5.05	40.8	40.8	40.8	8.09	8.08	8.08
		5.78	47.6	48	47.7	8.24	8.3	8.25		6.18	0.103	5.77829		1.75411		146	147	146	0.000146	0.000147	0.000146	-8.8319	-8.82508	-8.8319	47.5886	47.9146	47.5886	8.23576	8.29217	8.23576	8.25457	0.0325679	0.394545	8.27493	0.00210025		0.70025		12.1026	0.340014	2.80943		5.78	46.7	46.5	46.5	8.09	8.05	8.05
		6.61	54.3	54.7	54.4	8.21	8.28	8.24		7.07	0.117833	6.61043		1.88865		167	168	167	0.000167	0.000168	0.000167	-8.69752	-8.69155	-8.69752	54.4335	54.7595	54.4335	8.23449	8.2838	8.23449	8.25092	0.0284682	0.34503	8.24936	0.00210676		0.706759		12.0981	0.339111	2.80302		6.61	53.4	53.2	53	8.07	8.05	8.02
		7.56	61.9	62.4	62.2	8.19	8.25	8.23		8.09	0.134833	7.56413		2.02342		190	191	191	0.00019	0.000191	0.000191	-8.56849	-8.56324	-8.56324	61.9304	62.2563	62.2563	8.18737	8.23046	8.23046	8.2161	0.0248789	0.302806	8.22383	0.0021133		0.713299		12.0935	0.337898	2.79404		7.56	60.8	60.8	60.6	8.03	8.03	8
		8.66	70.8	71.2	71	8.17	8.22	8.21		9.26	0.154333	8.65808		2.15849		217	219	218	0.000217	0.000219	0.000218	-8.43561	-8.42644	-8.43102	70.731	71.3829	71.057	8.16936	8.24466	8.20701	8.20701	0.0376468	0.458716	8.19832	0.00211987		0.719875		12.0891	0.36182	2.99293		8.66	69.4	69.2	69.2	8.02	8	8
		9.91	80.9	81.3	81	8.16	8.21	8.17		10.6	0.176667	9.91098		2.29364		248	250	248	0.000248	0.00025	0.000248	-8.30208	-8.29405	-8.30208	80.8354	81.4873	80.8354	8.15615	8.22193	8.15615	8.17808	0.0379755	0.464357	8.17287	0.00212647		0.726475		12.0849	0.366595	3.03349		9.91	79.3	79.1	78.9	8.01	7.99	7.96
		11.3	92.2	93	92.3	8.13	8.2	8.14		12.1	0.201667	11.3135		2.42599		283	285	283	0.000283	0.000285	0.000283	-8.17006	-8.16302	-8.17006	92.2437	92.8956	92.2437	8.15343	8.21106	8.15343	8.17264	0.0332678	0.407062	8.14803	0.00213296		0.732958		12.0815	0.364469	3.01675		11.3	90.4	90.4	90.1	7.97	7.97	7.94
		13	105	106	105	8.1	8.16	8.12		13.9	0.231667	12.9965		2.56468		323	325	323	0.000323	0.000325	0.000323	-8.03786	-8.03169	-8.03786	105.282	105.934	105.282	8.10079	8.15095	8.10079	8.11751	0.0289597	0.356756	8.12209	0.00213977		0.739772		12.077	0.361885	2.99648		13	103	103	103	7.96	7.93	7.93
		14.8	120	121	120	8.09	8.14	8.1		15.9	0.265	14.8665		2.69911		369	371	369	0.000369	0.000371	0.000369	-7.90471	-7.89931	-7.90471	120.275	120.927	120.275	8.09038	8.13423	8.09038	8.10499	0.025317	0.312363	8.09701	0.0021464		0.746398		12.0731	0.361637	2.9954		14.8	118	118	117	7.93	7.92	7.89
		17	137	138	137	8.06	8.12	8.06		18.2	0.303333	17.017		2.83421		420	423	420	0.00042	0.000423	0.00042	-7.77526	-7.76814	-7.77526	136.899	137.877	136.899	8.04484	8.1023	8.04484	8.06399	0.0331764	0.411413	8.07189	0.00215308		0.753078		12.0703	0.376589	3.11997		17	134	134	134	7.91	7.89	7.88
		19.4	156	157	156	8.03	8.08	8.04		20.8	0.346667	19.448		2.96774		479	482	480	0.000479	0.000482	0.00048	-7.64381	-7.63757	-7.64172	156.13	157.108	156.456	8.02808	8.07836	8.04484	8.05043	0.0256014	0.318014	8.04714	0.0021597		0.759701		12.0673	0.36975	3.06407		19.4	153	153	153	7.89	7.87	7.84
		22.3	178	179	178	8.01	8.06	8.02		23.8	0.396667	22.2529		3.10247		547	550	547	0.000547	0.00055	0.000547	-7.51106	-7.50559	-7.51106	178.294	179.272	178.294	8.01216	8.05611	8.01216	8.02681	0.0253702	0.316068	8.02224	0.0021664		0.766404		12.0642	0.374053	3.10053		22.3	175	175	174	7.86	7.85	7.83
		25.5	203	205	203	7.98	8.03	7.99		27.2	0.453333	25.4319		3.23601		624	628	624	0.000624	0.000628	0.000624	-7.37936	-7.37297	-7.37936	203.392	204.696	203.392	7.99752	8.04878	7.99752	8.01461	0.0295985	0.369307	7.99764	0.00217307		0.773068		12.0621	0.384837	3.19048		25.5	200	199	199	7.84	7.82	7.8
		29.1	232	233	232	7.96	8	7.97		31.2	0.52	29.1719		3.37321		712	716	713	0.000712	0.000716	0.000713	-7.24743	-7.24183	-7.24603	232.076	233.38	232.402	7.95545	8.00015	7.96663	7.97407	0.0232593	0.291686	7.97244	0.00217994		0.779936		12.0587	0.379358	3.14592		29.1	228	227	227	7.81	7.8	7.78
		33.4	265	266	265	7.94	7.97	7.93		35.7	0.595	33.3794		3.50794		812	816	812	0.000812	0.000816	0.000812	-7.11601	-7.1111	-7.11601	264.671	265.975	264.671	7.92916	7.96822	7.92916	7.94218	0.0225513	0.283943	7.94777	0.0021867		0.786702		12.0564	0.382302	3.17094		33.4	260	259	259	7.79	7.77	7.75
		38.2	302	303	302	7.91	7.94	7.91		40.8	0.68	38.1479		3.64147		926	930	927	0.000926	0.00093	0.000927	-6.98464	-6.98033	-6.98356	301.829	303.133	302.155	7.91207	7.94625	7.92062	7.92631	0.0177865	0.224398	7.9234	0.00219343		0.793428		12.0545	0.379462	3.14789		38.2	296	296	295	7.75	7.75	7.73
		43.7	344	346	344	7.88	7.92	7.87		46.7	0.778333	43.6644		3.77653		1060	1060	1050	0.00106	0.00106	0.00105	-6.84949	-6.84949	-6.85897	345.506	345.506	342.247	7.91277	7.91277	7.83812	7.88789	0.0430985	0.546388	7.89883	0.00220025		0.800252		12.0525	0.421771	3.49944		43.7	338	338	336	7.73	7.73	7.69
		50	392	394	392	7.84	7.88	7.85		53.5	0.891667	50.0224		3.91247		1200	1210	1200	0.0012	0.00121	0.0012	-6.72543	-6.71713	-6.72543	391.139	394.399	391.139	7.81928	7.88444	7.81928	7.841	0.0376205	0.479792	7.87417	0.00220714		0.807142		12.0503	0.416942	3.46002		50	385	384	384	7.69	7.67	7.67
	unkorrigiert										korrigiert
																					Spaltweite		Scherrate		unkorr. Viskosität		über Spalt angepasste Viskosität
																					[mm]		[1/s]		[Pas]	CV / %	[Pas]	CV / %
																					1.4		5.05		8.30064	3.29233	12.1078	2.65172
																					1.2		5.05		8.1001		12.4345
																					1		5.05		7.77492		12.7674
																					1.4		9.91		8.17287	3.26057	12.0849	2.85071
																					1.2		9.91		7.98096		12.4379
																					1		9.91		7.66056		12.7941
																					1.4		25.5		7.99764	3.22158	12.0621	3.12722
																					1.2		25.5		7.81646		12.4509
																					1		25.5		7.50274		12.8408
																					1.4		38.2		7.9234	3.2018	12.0545	3.25024
																					1.2		38.2		7.74754		12.4601
																					1		38.2		7.43639		12.8644
																												einzelne Kurven
			Plattenabstand: 1,4 mm							Plattenabstand: 1,2 mm							Plattenabstand: 1,0 mm
	Scherrate		Viskos.	Viskos.	Viskos.	Temp.	Temp.	Temp.		Viskos.	Viskos.	Viskos.	Temp.	Temp.	Temp.		Viskos.	Viskos.	Viskos.	Temp.	Temp.	Temp.
	[1/s]		[Pas]	[Pas]	[Pas]	[°C]	[°C]	[°C]		[Pas]	[Pas]	[Pas]	[°C]	[°C]	[°C]		[Pas]	[Pas]	[Pas]	[°C]	[°C]	[°C]
			1	2	3	1	2	3		1	2	3	1	2	3		1	2	3	1	2	3
	1		8.59	8.89	8.77					8.59	8.61	8.52					8.37	8.13	8.2
	1.14		8.52	8.73	8.6					8.46	8.38	8.37					8.09	8.02	8.06
	1.31		8.52	8.6	8.54					8.34	8.29	8.35					7.98	7.99	7.99
	1.5		8.44	8.57	8.49					8.27	8.29	8.28					7.93	7.96	7.95
	1.72		8.46	8.53	8.43					8.27	8.28	8.21					7.91	7.92	7.93
	1.96		8.42	8.45	8.45					8.26	8.26	8.18					7.9	7.89	7.91
	2.25		8.37	8.43	8.42					8.25	8.23	8.16					7.9	7.86	7.89
	2.57		8.35	8.44	8.38					8.23	8.2	8.14					7.89	7.84	7.85
	2.94		8.34	8.42	8.34					8.2	8.18	8.12					7.85	7.86	7.8
	3.37		8.33	8.39	8.33					8.17	8.17	8.1					7.8	7.85	7.78
	3.85		8.31	8.36	8.31					8.13	8.15	8.09					7.79	7.81	7.8
	4.41		8.29	8.34	8.29					8.1	8.11	8.09					7.8	7.77	7.78
	5.05		8.27	8.32	8.27					8.09	8.08	8.08					7.77	7.79	7.73
	5.78		8.24	8.3	8.25					8.09	8.05	8.05					7.74	7.76	7.73
	6.61		8.21	8.28	8.24					8.07	8.05	8.02					7.74	7.73	7.71
	7.56		8.19	8.25	8.23					8.03	8.03	8					7.7	7.72	7.68
	8.66		8.17	8.22	8.21					8.02	8	8					7.69	7.68	7.68
	9.91		8.16	8.21	8.17					8.01	7.99	7.96					7.66	7.69	7.64
	11.3		8.13	8.2	8.14					7.97	7.97	7.94					7.64	7.65	7.64
	13		8.1	8.16	8.12					7.96	7.93	7.93					7.62	7.64	7.6
	14.8		8.09	8.14	8.1					7.93	7.92	7.89					7.6	7.6	7.59
	17		8.06	8.12	8.06					7.91	7.89	7.88					7.58	7.59	7.56
	19.4		8.03	8.08	8.04					7.89	7.87	7.84					7.56	7.56	7.55
	22.3		8.01	8.06	8.02					7.86	7.85	7.83					7.53	7.54	7.52
	25.5		7.98	8.03	7.99					7.84	7.82	7.8					7.51	7.52	7.5
	29.1		7.96	8	7.97					7.81	7.8	7.78					7.48	7.49	7.48
	33.4		7.94	7.97	7.93					7.79	7.77	7.75					7.46	7.47	7.45
	38.2		7.91	7.94	7.91					7.75	7.75	7.73					7.43	7.45	7.43
	43.7		7.88	7.92	7.87					7.73	7.73	7.69					7.41	7.43	7.4
	50		7.84	7.88	7.85					7.69	7.67	7.67					7.38	7.38	7.37

## Sheet: 3
Fluid:						Plattenabstand H			Plattenradius R																																						Plattenabstand H
Platte:						[mm]	[m]		[mm]	[m]																																					[mm]	[m]
		Plattenabstand:		1,40 mm		1.4	0.0014		12.5	0.0125																																	Plattenabstand:		1,2 mm		1.2	0.0012
		Ausgabe Messgerät:								Berechnung:																																	Ausgabe Messgerät:
										Drehzahl	Drehzahl	Scherrate		ln(Scherrate)		Moment						ln(M)			unkorr. Schubspannung			unkorr. Viskosität							realer Spalt		Änderung Spalt		neue Viskosität
		Scherrate	Schubsp.			Viskosität																									Mittelwert	Stabw.	CV	Funktion					(korr. Spalt)				Scherrate	Schubsp.			Viskosität
		[1/s]	[Pa]			[Pas]				[1/min]	[1/s]	[1/s]				[µNm]			[Nm]						[Pa]			[Pas]			[Pas]		%	Mittelwert	[m]		[mm]		[Pas]	Stabw	cv		[1/s]	[Pa]			[Pas]
			1	2	3	1	2	3								1	2	3	1	2	3	1	2	3	1	2	3	1	2	3														1	2	3	1	2	3
		1	9.39	9.29	9.29	9.39	9.29	9.29		1.07	0.0178333	1.00045		0.00044756		28.8	28.5	28.5	2.88e-05	2.85e-05	2.85e-05	-10.4551	-10.4656	-10.4656	9.38734	9.28956	9.28956	9.38314	9.2854	9.2854	9.31798	0.0564308	0.605612	9.14132	0.00190119		0.501193		12.1913	0.301674	2.4745		1	9.12	9.29	9.29	9.12	9.29	9.29
		1.14	10.6	10.4	10.5	9.24	9.12	9.17		1.22	0.0203333	1.1407		0.13164		32.4	32	32.2	3.24e-05	3.2e-05	3.22e-05	-10.3374	-10.3498	-10.3435	10.5608	10.4304	10.4956	9.25816	9.14386	9.20101	9.20101	0.0571491	0.621118	9.11736	0.00190619		0.506188		12.1849	0.304905	2.50232		1.14	10.3	10.3	10.3	9.01	9.04	9.04
		1.31	12	11.8	11.8	9.13	9.04	9.05		1.4	0.0233333	1.309		0.269261		36.7	36.3	36.3	3.67e-05	3.63e-05	3.63e-05	-10.2127	-10.2237	-10.2237	11.9623	11.832	11.832	9.13855	9.03895	9.03895	9.07215	0.0575057	0.63387	9.0923	0.00191144		0.511442		12.1774	0.308092	2.53003		1.31	11.6	11.6	11.6	8.89	8.88	8.88
		1.5	13.6	13.5	13.6	9.06	8.99	9.05		1.6	0.0266667	1.496		0.402793		41.7	41.4	41.6	4.17e-05	4.14e-05	4.16e-05	-10.085	-10.0922	-10.0874	13.5921	13.4943	13.5595	9.08564	9.02028	9.06385	9.05659	0.0332819	0.367488	9.06805	0.00191655		0.516554		12.1711	0.280181	2.30202		1.5	13.2	13.2	13.2	8.8	8.83	8.83
		1.72	15.4	15.4	15.4	9.01	9	9		1.83	0.0305	1.71105		0.537105		47.4	47.4	47.4	4.74e-05	4.74e-05	4.74e-05	-9.95689	-9.95689	-9.95689	15.45	15.45	15.45	9.02956	9.02956	9.02956	9.02956	0	0	9.04373	0.00192171		0.521709		12.1644	0.240453	1.97669		1.72	15	15.1	15.1	8.77	8.83	8.83
		1.96	17.6	17.5	17.6	8.97	8.94	8.95		2.1	0.035	1.9635		0.674726		54	53.8	53.9	5.4e-05	5.38e-05	5.39e-05	-9.82653	-9.83024	-9.82838	17.6013	17.5361	17.5687	8.96425	8.93105	8.94765	8.94765	0.0166005	0.185529	9.01887	0.00192701		0.527006		12.1577	0.266278	2.19021		1.96	17.2	17.3	17.3	8.75	8.83	8.83
		2.25	20.1	20	20.1	8.93	8.91	8.96		2.4	0.04	2.24399		0.808258		61.6	61.4	61.8	6.16e-05	6.14e-05	6.18e-05	-9.69485	-9.6981	-9.69161	20.0785	20.0133	20.1437	8.94765	8.9186	8.9767	8.94765	0.0290508	0.324675	8.99482	0.00193216		0.532159		12.1518	0.288173	2.37145		2.25	19.7	19.8	19.8	8.75	8.8	8.8
		2.57	22.9	22.9	23	8.91	8.92	8.96		2.75	0.0458333	2.57124		0.94439		70.3	70.3	70.6	7.03e-05	7.03e-05	7.06e-05	-9.56274	-9.56274	-9.55848	22.9142	22.9142	23.012	8.91173	8.91173	8.94976	8.92441	0.0219567	0.24603	8.97036	0.00193743		0.537426		12.1453	0.283856	2.33717		2.57	22.4	22.6	22.6	8.73	8.78	8.78
		2.94	26.1	26.2	26.3	8.88	8.91	8.93		3.15	0.0525	2.94524		1.08019		80.2	80.5	80.6	8.02e-05	8.05e-05	8.06e-05	-9.43099	-9.42725	-9.42601	26.1411	26.2389	26.2715	8.87571	8.90891	8.91998	8.90154	0.0230377	0.258806	8.94603	0.0019427		0.542696		12.1394	0.28998	2.38875		2.94	25.6	25.8	25.8	8.71	8.76	8.76
		3.37	29.9	30	30	8.87	8.9	8.9		3.6	0.06	3.36599		1.21372		91.6	91.9	92	9.16e-05	9.19e-05	9.2e-05	-9.29808	-9.29481	-9.29372	29.857	29.9547	29.9873	8.87018	8.89923	8.90891	8.89278	0.020158	0.226679	8.92217	0.00194789		0.547891		12.1338	0.291233	2.40018		3.37	29.2	29.4	29.4	8.69	8.74	8.74
		3.85	34.1	34.2	34.2	8.85	8.88	8.88		4.12	0.0686667	3.85219		1.34864		105	105	105	0.000105	0.000105	0.000105	-9.16155	-9.16155	-9.16155	34.2247	34.2247	34.2247	8.88447	8.88447	8.88447	8.88447	0	0	8.89813	0.00195315		0.553154		12.1281	0.269016	2.21812		3.85	33.4	33.6	33.6	8.66	8.72	8.72
		4.41	38.9	39.1	39.1	8.83	8.87	8.87		4.72	0.0786667	4.41319		1.4846		119	120	120	0.000119	0.00012	0.00012	-9.03639	-9.02802	-9.02802	38.788	39.1139	39.1139	8.7891	8.86296	8.86296	8.83834	0.0426419	0.482465	8.87396	0.00195847		0.558472		12.1227	0.331262	2.73259		4.41	38.1	38.3	38.3	8.64	8.7	8.7
		5.05	44.5	44.7	44.7	8.82	8.85	8.86		5.4	0.09	5.04899		1.61919		137	137	137	0.000137	0.000137	0.000137	-8.89553	-8.89553	-8.89553	44.6551	44.6551	44.6551	8.84436	8.84436	8.84436	8.84436	0	0	8.85011	0.00196375		0.563751		12.1177	0.278476	2.2981		5.05	43.6	43.8	43.8	8.64	8.68	8.68
		5.78	50.8	51	51.1	8.8	8.83	8.85		6.18	0.103	5.77829		1.75411		156	156	157	0.000156	0.000156	0.000157	-8.76565	-8.76565	-8.75926	50.8481	50.8481	51.174	8.79986	8.79986	8.85627	8.81866	0.0325679	0.369307	8.82626	0.00196906		0.569057		12.1124	0.327919	2.7073		5.78	49.9	50.1	50.1	8.65	8.67	8.67
		6.61	58.1	58.2	58.4	8.79	8.8	8.84		7.07	0.117833	6.61043		1.88865		178	179	179	0.000178	0.000179	0.000179	-8.63373	-8.62812	-8.62812	58.019	58.3449	58.3449	8.77688	8.82619	8.82619	8.80975	0.0284682	0.323144	8.80254	0.00197436		0.574363		12.1077	0.32741	2.70415		6.61	57	57.3	57.3	8.62	8.66	8.66
		7.56	66.3	66.4	66.7	8.77	8.78	8.81		8.09	0.134833	7.56413		2.02342		204	204	205	0.000204	0.000204	0.000205	-8.49739	-8.49739	-8.4925	66.4937	66.4937	66.8196	8.79065	8.79065	8.83374	8.80502	0.0248789	0.282553	8.77885	0.00197969		0.579692		12.103	0.32781	2.70851		7.56	65	65.3	65.3	8.59	8.63	8.63
		8.66	75.8	75.9	76	8.75	8.76	8.78		9.26	0.154333	8.65808		2.15849		232	233	233	0.000232	0.000233	0.000233	-8.36877	-8.36447	-8.36447	75.6202	75.9462	75.9462	8.73407	8.77171	8.77171	8.75916	0.0217354	0.248145	8.75516	0.00198505		0.585047		12.0985	0.327509	2.70703		8.66	74.3	74.5	74.5	8.59	8.61	8.61
		9.91	86.5	86.8	86.8	8.73	8.76	8.76		10.6	0.176667	9.91098		2.29364		265	266	266	0.000265	0.000266	0.000266	-8.23578	-8.23201	-8.23201	86.3766	86.7025	86.7025	8.71524	8.74813	8.74813	8.73717	0.0189877	0.217321	8.73153	0.00199042		0.59042		12.0941	0.328436	2.71568		9.91	85	85.4	85.4	8.58	8.62	8.62
		11.3	98.8	99.1	99.3	8.71	8.74	8.76		12.1	0.201667	11.3135		2.42599		303	304	305	0.000303	0.000304	0.000305	-8.10178	-8.09848	-8.0952	98.7626	99.0886	99.4145	8.72965	8.75846	8.78727	8.75846	0.0288107	0.328947	8.70845	0.0019957		0.595696		12.0904	0.348021	2.8785		11.3	96.8	97.4	97.4	8.54	8.59	8.59
		13	113	113	113	8.7	8.71	8.74		13.9	0.231667	12.9965		2.56468		346	347	348	0.000346	0.000347	0.000348	-7.96907	-7.96619	-7.96331	112.778	113.104	113.43	8.67762	8.7027	8.72778	8.7027	0.0250798	0.288184	8.68433	0.00200124		0.601239		12.0857	0.346901	2.87034		13	111	111	111	8.54	8.57	8.57
		14.8	129	129	129	8.67	8.7	8.71		15.9	0.265	14.8665		2.69911		395	396	397	0.000395	0.000396	0.000397	-7.83662	-7.8341	-7.83157	128.75	129.076	129.402	8.66043	8.68236	8.70428	8.68236	0.0219251	0.252525	8.66101	0.00200663		0.606626		12.0816	0.347543	2.87663		14.8	126	127	127	8.51	8.55	8.55
		17	147	148	148	8.64	8.68	8.7		18.2	0.303333	17.017		2.83421		451	453	454	0.000451	0.000453	0.000454	-7.70404	-7.69962	-7.69741	147.003	147.655	147.981	8.63863	8.67693	8.69609	8.67055	0.0292588	0.33745	8.63764	0.00201206		0.612056		12.0785	0.362484	3.00108		17	144	145	145	8.49	8.52	8.52
		19.4	168	168	169	8.62	8.65	8.67		20.8	0.346667	19.448		2.96774		514	516	517	0.000514	0.000516	0.000517	-7.57329	-7.5694	-7.56747	167.538	168.19	168.516	8.61468	8.6482	8.66496	8.64262	0.0256014	0.296223	8.6146	0.00201744		0.617436		12.0751	0.361605	2.99463		19.4	165	165	165	8.47	8.51	8.51
		22.3	191	192	192	8.59	8.64	8.64		23.8	0.396667	22.2529		3.10247		586	590	590	0.000586	0.00059	0.00059	-7.44219	-7.43539	-7.43539	191.006	192.31	192.31	8.58342	8.64201	8.64201	8.62248	0.0338269	0.39231	8.59142	0.00202288		0.62288		12.0717	0.378162	3.13262		22.3	188	189	189	8.45	8.48	8.48
		25.5	218	219	220	8.56	8.61	8.63		27.2	0.453333	25.4319		3.23601		669	673	674	0.000669	0.000673	0.000674	-7.30973	-7.30377	-7.30228	218.06	219.364	219.69	8.57426	8.62553	8.63834	8.61271	0.0339094	0.393713	8.56851	0.00202829		0.62829		12.0689	0.383148	3.17468		25.5	215	215	215	8.43	8.46	8.46
		29.1	248	250	251	8.52	8.59	8.6		31.2	0.52	29.1719		3.37321		762	768	769	0.000762	0.000768	0.000769	-7.17956	-7.17172	-7.17042	248.373	250.329	250.655	8.51412	8.58116	8.59234	8.56254	0.0423018	0.494033	8.54503	0.00203386		0.633863		12.0656	0.398966	3.30664		29.1	245	246	246	8.4	8.43	8.43
		33.4	283	286	286	8.49	8.56	8.58		35.7	0.595	33.3794		3.50794		869	876	878	0.000869	0.000876	0.000878	-7.04817	-7.04014	-7.03786	283.25	285.532	286.184	8.48577	8.55412	8.57365	8.53785	0.0461475	0.540505	8.52203	0.00203935		0.639351		12.0629	0.409072	3.39116		33.4	279	280	280	8.38	8.41	8.41
		38.2	323	326	326	8.45	8.53	8.55		40.8	0.68	38.1479		3.64147		990	1000	1000	0.00099	0.001	0.001	-6.91781	-6.90776	-6.90776	322.69	325.949	325.949	8.45891	8.54436	8.54436	8.51587	0.0493309	0.579281	8.4993	0.0020448		0.644804		12.0606	0.418113	3.46678		38.2	319	320	320	8.35	8.38	8.38
		43.7	368	372	373	8.42	8.51	8.53		46.7	0.778333	43.6644		3.77653		1130	1140	1140	0.00113	0.00114	0.00114	-6.78554	-6.77673	-6.77673	368.323	371.582	371.582	8.43531	8.50996	8.50996	8.48508	0.0430985	0.507933	8.47638	0.00205034		0.650335		12.0582	0.41368	3.4307		43.7	364	365	365	8.32	8.34	8.34
		50	419	424	424	8.38	8.47	8.48		53.5	0.891667	50.0224		3.91247		1290	1300	1300	0.00129	0.0013	0.0013	-6.65311	-6.64539	-6.64539	420.475	423.734	423.734	8.40573	8.47089	8.47089	8.44917	0.0376205	0.445257	8.45336	0.00205592		0.655917		12.0556	0.410188	3.40248		50	415	416	416	8.29	8.32	8.32
	unkorrigiert										korrigiert
																					Spaltweite		Scherrate		unkorr. Viskosität		über Spalt angepasste Viskosität
																					[mm]		[1/s]		[Pas]	CV / %	[Pas]	CV / %
																					1.4		5.05		8.85011	2.57129	12.1177	2.5773
																					1.2		5.05		8.69334		12.438
																					1		5.05		8.41113		12.7588
																					1.4		9.91		8.73153	2.50439	12.0941	2.79672
																					1.2		9.91		8.58281		12.4389
																					1		9.91		8.30978		12.7899
																					1.4		25.5		8.56851	2.41575	12.0689	3.10322
																					1.2		25.5		8.4305		12.4485
																					1		25.5		8.16944		12.8417
																					1.4		38.2		8.4993	2.37414	12.0606	3.23948
																					1.2		38.2		8.36557		12.455
																					1		38.2		8.11028		12.8678
																												einzelne Kurven
			Plattenabstand: 1,4 mm							Plattenabstand: 1,2 mm							Plattenabstand: 1,0 mm
	Scherrate		Viskos.	Viskos.	Viskos.	Temp.	Temp.	Temp.		Viskos.	Viskos.	Viskos.	Temp.	Temp.	Temp.		Viskos.	Viskos.	Viskos.	Temp.	Temp.	Temp.
	[1/s]		[Pas]	[Pas]	[Pas]	[°C]	[°C]	[°C]		[Pas]	[Pas]	[Pas]	[°C]	[°C]	[°C]		[Pas]	[Pas]	[Pas]	[°C]	[°C]	[°C]
			1	2	3	1	2	3		1	2	3	1	2	3		1	2	3	1	2	3
	1		9.39	9.29	9.29					9.12	9.29	9.29					8.91	8.88	8.9
	1.14		9.24	9.12	9.17					9.01	9.04	9.04					8.66	8.67	8.67
	1.31		9.13	9.04	9.05					8.89	8.88	8.88					8.58	8.59	8.61
	1.5		9.06	8.99	9.05					8.8	8.83	8.83					8.54	8.54	8.57
	1.72		9.01	9	9					8.77	8.83	8.83					8.51	8.51	8.53
	1.96		8.97	8.94	8.95					8.75	8.83	8.83					8.5	8.5	8.51
	2.25		8.93	8.91	8.96					8.75	8.8	8.8					8.51	8.5	8.49
	2.57		8.91	8.92	8.96					8.73	8.78	8.78					8.51	8.51	8.5
	2.94		8.88	8.91	8.93					8.71	8.76	8.76					8.48	8.5	8.51
	3.37		8.87	8.9	8.9					8.69	8.74	8.74					8.43	8.46	8.48
	3.85		8.85	8.88	8.88					8.66	8.72	8.72					8.41	8.42	8.43
	4.41		8.83	8.87	8.87					8.64	8.7	8.7					8.43	8.43	8.43
	5.05		8.82	8.85	8.86					8.64	8.68	8.68					8.4	8.43	8.44
	5.78		8.8	8.83	8.85					8.65	8.67	8.67					8.36	8.38	8.4
	6.61		8.79	8.8	8.84					8.62	8.66	8.66					8.38	8.39	8.39
	7.56		8.77	8.78	8.81					8.59	8.63	8.63					8.34	8.37	8.38
	8.66		8.75	8.76	8.78					8.59	8.61	8.61					8.33	8.35	8.35
	9.91		8.73	8.76	8.76					8.58	8.62	8.62					8.31	8.34	8.36
	11.3		8.71	8.74	8.76					8.54	8.59	8.59					8.29	8.31	8.32
	13		8.7	8.71	8.74					8.54	8.57	8.57					8.28	8.3	8.32
	14.8		8.67	8.7	8.71					8.51	8.55	8.55					8.26	8.27	8.28
	17		8.64	8.68	8.7					8.49	8.52	8.52					8.24	8.26	8.28
	19.4		8.62	8.65	8.67					8.47	8.51	8.51					8.23	8.24	8.25
	22.3		8.59	8.64	8.64					8.45	8.48	8.48					8.21	8.21	8.23
	25.5		8.56	8.61	8.63					8.43	8.46	8.46					8.19	8.2	8.21
	29.1		8.52	8.59	8.6					8.4	8.43	8.43					8.16	8.16	8.18
	33.4		8.49	8.56	8.58					8.38	8.41	8.41					8.14	8.14	8.16
	38.2		8.45	8.53	8.55					8.35	8.38	8.38					8.12	8.12	8.13
	43.7		8.42	8.51	8.53					8.32	8.34	8.34					8.08	8.08	8.1
	50		8.38	8.47	8.48					8.29	8.32	8.32					8.05	8.06	8.08

## Sheet: 4
Fluid:						Plattenabstand H			Plattenradius R																																						Plattenabstand H
Platte:						[mm]	[m]		[mm]	[m]																																					[mm]	[m]
		Plattenabstand:		1,40 mm		1.4	0.0014		12.475	0.012475																																	Plattenabstand:		1,2 mm		1.2	0.0012
		Ausgabe Messgerät:								Berechnung:																																	Ausgabe Messgerät:
										Drehzahl	Drehzahl	Scherrate		ln(Scherrate)		Moment						ln(M)			unkorr. Schubspannung			unkorr. Viskosität							realer Spalt		Änderung Spalt		neue Viskosität
		Scherrate	Schubsp.			Viskosität																									Mittelwert	Stabw.	CV	Funktion					(korr. Spalt)				Scherrate	Schubsp.			Viskosität
		[1/s]	[Pa]			[Pas]				[1/min]	[1/s]	[1/s]				[µNm]			[Nm]						[Pa]			[Pas]			[Pas]		%	Mittelwert	[m]		[mm]		[Pas]	Stabw	cv		[1/s]	[Pa]			[Pas]
			1	2	3	1	2	3								1	2	3	1	2	3	1	2	3	1	2	3	1	2	3														1	2	3	1	2	3
		1	10.9	10.9	11	10.9	10.9	11		1.07	0.0178333	0.998447		-0.00155444		33.3	33.3	33.6	3.33e-05	3.33e-05	3.36e-05	-10.31	-10.31	-10.301	10.9195	10.9195	11.0179	10.9365	10.9365	11.035	10.9693	0.0568845	0.518578	10.7102	0.0016227		0.222697		12.3297	0.152685	1.23835		1	10.8	10.9	11	10.8	10.9	11
		1.14	12.3	12.4	12.4	10.7	10.8	10.8		1.23	0.0205	1.14775		0.137801		37.5	37.8	37.8	3.75e-05	3.78e-05	3.78e-05	-10.1912	-10.1832	-10.1832	12.2967	12.3951	12.3951	10.7138	10.7995	10.7995	10.7709	0.0494849	0.45943	10.6923	0.00162541		0.225413		12.3255	0.144886	1.17549		1.14	12.2	12.2	12.3	10.7	10.7	10.7
		1.31	14	14	14	10.7	10.7	10.7		1.4	0.0233333	1.30638		0.267259		42.6	42.7	42.8	4.26e-05	4.27e-05	4.28e-05	-10.0637	-10.0613	-10.059	13.9691	14.0019	14.0347	10.693	10.7181	10.7432	10.7181	0.0251009	0.234192	10.6757	0.00162794		0.22794		12.3225	0.117941	0.957122		1.31	13.7	13.8	14	10.5	10.5	10.7
		1.5	15.9	16	16	10.6	10.7	10.7		1.61	0.0268333	1.50234		0.407021		48.4	48.8	48.8	4.84e-05	4.88e-05	4.88e-05	-9.93601	-9.92778	-9.92778	15.871	16.0021	16.0021	10.5642	10.6515	10.6515	10.6224	0.050407	0.474534	10.6578	0.00163067		0.230673		12.3191	0.148352	1.20424		1.5	15.6	15.7	15.9	10.4	10.5	10.6
		1.72	18.2	18.3	18.2	10.6	10.7	10.6		1.84	0.0306667	1.71696		0.540552		55.5	55.7	55.4	5.55e-05	5.57e-05	5.54e-05	-9.79913	-9.79553	-9.80093	18.1992	18.2647	18.1664	10.5997	10.6379	10.5806	10.606	0.0291735	0.275065	10.6408	0.00163329		0.233288		12.3159	0.125692	1.02057		1.72	17.9	18	18	10.4	10.5	10.5
		1.96	20.7	20.8	20.8	10.5	10.6	10.6		2.1	0.035	1.95957		0.672724		63.1	63.3	63.4	6.31e-05	6.33e-05	6.34e-05	-9.67079	-9.66763	-9.66605	20.6913	20.7569	20.7897	10.5591	10.5926	10.6093	10.587	0.0255615	0.241442	10.6239	0.00163588		0.23588		12.3129	0.123066	0.999484		1.96	20.5	20.6	20.5	10.4	10.5	10.4
		2.25	23.6	23.8	23.8	10.5	10.6	10.6		2.41	0.0401667	2.24884		0.810414		72	72.5	72.5	7.2e-05	7.25e-05	7.25e-05	-9.53884	-9.53192	-9.53192	23.6097	23.7737	23.7737	10.4986	10.5715	10.5715	10.5472	0.042093	0.39909	10.6064	0.00163859		0.238585		12.3099	0.143925	1.16919		2.25	23.4	23.5	23.4	10.4	10.4	10.4
		2.57	27	27.2	27.1	10.5	10.6	10.5		2.76	0.046	2.57543		0.946018		82.4	83	82.6	8.24e-05	8.3e-05	8.26e-05	-9.40393	-9.39667	-9.4015	27.02	27.2168	27.0856	10.4914	10.5678	10.5169	10.5254	0.0388979	0.369563	10.5891	0.00164125		0.241254		12.3071	0.141947	1.15337		2.57	26.7	26.8	26.7	10.4	10.4	10.4
		2.94	30.9	31.1	30.9	10.5	10.6	10.5		3.15	0.0525	2.93935		1.07819		94.3	94.8	94.2	9.43e-05	9.48e-05	9.42e-05	-9.26903	-9.26374	-9.27009	30.9222	31.0861	30.8894	10.5201	10.5758	10.5089	10.5349	0.0358614	0.340404	10.5723	0.00164386		0.243859		12.3047	0.14033	1.14046		2.94	30.5	30.6	30.5	10.4	10.4	10.4
		3.37	35.4	35.5	35.3	10.5	10.6	10.5		3.61	0.0601667	3.36859		1.21449		108	108	108	0.000108	0.000108	0.000108	-9.13338	-9.13338	-9.13338	35.4146	35.4146	35.4146	10.5132	10.5132	10.5132	10.5132	0	0	10.555	0.00164655		0.24655		12.3022	0.100274	0.81509		3.37	34.8	34.9	34.8	10.3	10.4	10.3
		3.85	40.4	40.6	40.4	10.5	10.5	10.5		4.13	0.0688333	3.85382		1.34906		123	124	123	0.000123	0.000124	0.000123	-9.00333	-8.99523	-9.00333	40.3333	40.6612	40.3333	10.4658	10.5509	10.4658	10.4942	0.0491255	0.468122	10.538	0.00164921		0.249211		12.3	0.159324	1.29531		3.85	39.8	39.9	39.8	10.3	10.3	10.3
		4.41	46.2	46.4	46.1	10.5	10.5	10.5		4.73	0.0788333	4.41369		1.48471		141	141	141	0.000141	0.000141	0.000141	-8.86675	-8.86675	-8.86675	46.2357	46.2357	46.2357	10.4755	10.4755	10.4755	10.4755	0	0	10.5209	0.0016519		0.251898		12.2978	0.103689	0.843147		4.41	45.4	45.5	45.6	10.3	10.3	10.3
		5.05	52.8	53	52.7	10.5	10.5	10.5		5.41	0.0901667	5.04822		1.61904		161	162	161	0.000161	0.000162	0.000161	-8.73411	-8.72791	-8.73411	52.794	53.1219	52.794	10.4579	10.5229	10.4579	10.4796	0.0375024	0.357862	10.5039	0.00165456		0.254563		12.2959	0.149582	1.21652		5.05	51.8	52	52.2	10.3	10.3	10.3
		5.78	60.3	60.6	60.3	10.4	10.5	10.4		6.19	0.103167	5.77606		1.75372		184	185	184	0.000184	0.000185	0.000184	-8.60057	-8.59515	-8.60057	60.336	60.6639	60.336	10.4459	10.5026	10.4459	10.4648	0.0327768	0.31321	10.487	0.00165724		0.257239		12.2941	0.145808	1.186		5.78	59.4	59.4	59.5	10.3	10.3	10.3
		6.61	68.9	69.3	69	10.4	10.5	10.4		7.08	0.118	6.60654		1.88806		210	211	210	0.00021	0.000211	0.00021	-8.4684	-8.46365	-8.4684	68.8617	69.1896	68.8617	10.4233	10.4729	10.4233	10.4398	0.0286565	0.274493	10.4701	0.00165991		0.259913		12.2925	0.14262	1.16022		6.61	68	68.1	68	10.3	10.3	10.3
		7.56	78.7	79.1	79	10.4	10.5	10.4		8.11	0.135167	7.56767		2.02388		240	241	241	0.00024	0.000241	0.000241	-8.33487	-8.33071	-8.33071	78.6991	79.027	79.027	10.3994	10.4427	10.4427	10.4283	0.025017	0.239896	10.453	0.00166262		0.262621		12.2909	0.140251	1.1411		7.56	77.7	77.7	77.8	10.3	10.3	10.3
		8.66	90	90.4	90.3	10.4	10.4	10.4		9.28	0.154667	8.65943		2.15865		274	276	275	0.000274	0.000276	0.000275	-8.20238	-8.19511	-8.19874	89.8481	90.504	90.176	10.3758	10.4515	10.4136	10.4136	0.0378677	0.363636	10.4361	0.00166531		0.265311		12.2896	0.157142	1.27866		8.66	88.7	88.7	89	10.2	10.2	10.3
		9.91	103	103	103	10.4	10.4	10.4		10.6	0.176667	9.89115		2.29164		314	315	315	0.000314	0.000315	0.000315	-8.06612	-8.06294	-8.06294	102.965	103.293	103.293	10.4098	10.4429	10.4429	10.4319	0.0191404	0.18348	10.4195	0.00166797		0.267971		12.2885	0.137141	1.11601		9.91	102	102	102	10.3	10.3	10.3
		11.3	118	118	118	10.4	10.4	10.4		12.2	0.203333	11.3842		2.43222		359	361	359	0.000359	0.000361	0.000359	-7.93219	-7.92663	-7.93219	117.721	118.377	117.721	10.3407	10.3984	10.3407	10.36	0.0332604	0.321047	10.4019	0.00167079		0.270787		12.2869	0.155393	1.2647		11.3	116	116	116	10.2	10.2	10.3
		13	134	135	135	10.4	10.4	10.4		13.9	0.231667	12.9705		2.56268		410	412	411	0.00041	0.000412	0.000411	-7.79935	-7.79449	-7.79692	134.444	135.1	134.772	10.3654	10.416	10.3907	10.3907	0.0252815	0.243309	10.3857	0.00167341		0.273405		12.2865	0.147953	1.20419		13	133	133	133	10.2	10.2	10.2
		14.8	154	154	154	10.4	10.4	10.4		15.9	0.265	14.8367		2.69711		469	471	470	0.000469	0.000471	0.00047	-7.66491	-7.66065	-7.66278	153.791	154.447	154.119	10.3656	10.4098	10.3877	10.3877	0.0221014	0.212766	10.3689	0.00167611		0.276107		12.2859	0.145916	1.18767		14.8	152	152	152	10.2	10.2	10.2
		17	176	177	176	10.4	10.4	10.4		18.2	0.303333	16.9829		2.83221		536	539	537	0.000536	0.000539	0.000537	-7.53138	-7.52579	-7.52951	175.761	176.745	176.089	10.3493	10.4072	10.3686	10.375	0.029494	0.284279	10.3521	0.00167883		0.278826		12.2853	0.156715	1.27563		17	173	173	174	10.2	10.2	10.2
		19.4	201	202	201	10.3	10.4	10.4		20.8	0.346667	19.4091		2.96574		613	615	614	0.000613	0.000615	0.000614	-7.39715	-7.39389	-7.39552	201.011	201.666	201.339	10.3565	10.3903	10.3734	10.3734	0.0168948	0.162866	10.3355	0.00168152		0.281519		12.2852	0.143501	1.16808		19.4	198	198	198	10.2	10.2	10.2
		22.3	230	231	230	10.3	10.4	10.3		23.9	0.398333	22.3018		3.10467		701	703	702	0.000701	0.000703	0.000702	-7.263	-7.26015	-7.26158	229.867	230.523	230.195	10.3071	10.3365	10.3218	10.3218	0.0147035	0.14245	10.3183	0.00168432		0.284324		12.2843	0.142748	1.16204		22.3	226	226	227	10.2	10.2	10.2
		25.5	263	264	263	10.3	10.4	10.3		27.3	0.455	25.4744		3.23767		801	804	802	0.000801	0.000804	0.000802	-7.12965	-7.12591	-7.1284	262.658	263.642	262.986	10.3107	10.3493	10.3235	10.3278	0.0196627	0.190385	10.3019	0.00168701		0.287015		12.2847	0.150407	1.22434		25.5	259	259	259	10.2	10.2	10.2
		29.1	300	301	301	10.3	10.3	10.3		31.2	0.52	29.1136		3.37121		915	918	917	0.000915	0.000918	0.000917	-6.99659	-6.99331	-6.9944	300.04	301.024	300.696	10.3059	10.3396	10.3284	10.3246	0.0172049	0.166639	10.2854	0.00168972		0.28972		12.2849	0.149341	1.21565		29.1	296	296	297	10.1	10.1	10.2
		33.4	343	344	343	10.3	10.3	10.3		35.7	0.595	33.3127		3.50594		1050	1050	1050	0.00105	0.00105	0.00105	-6.85897	-6.85897	-6.85897	344.309	344.309	344.309	10.3357	10.3357	10.3357	10.3357	0	0	10.2688	0.00169245		0.292454		12.2851	0.130919	1.06568		33.4	338	338	339	10.1	10.1	10.1
		38.2	392	393	393	10.3	10.3	10.3		40.9	0.681667	38.1649		3.64192		1190	1200	1200	0.00119	0.0012	0.0012	-6.7338	-6.72543	-6.72543	390.216	393.495	393.495	10.2245	10.3104	10.3104	10.2818	0.0496059	0.482465	10.252	0.00169522		0.295218		12.2856	0.191661	1.56005		38.2	386	386	387	10.1	10.1	10.1
		43.7	448	449	448	10.2	10.3	10.3		46.8	0.78	43.6704		3.77667		1360	1370	1370	0.00136	0.00137	0.00137	-6.60027	-6.59294	-6.59294	445.962	449.241	449.241	10.212	10.2871	10.2871	10.262	0.0433522	0.422451	10.2355	0.00169796		0.297962		12.2861	0.185966	1.51363		43.7	441	441	442	10.1	10.1	10.1
		50	511	512	512	10.2	10.2	10.2		53.6	0.893333	50.0157		3.91234		1560	1560	1560	0.00156	0.00156	0.00156	-6.46307	-6.46307	-6.46307	511.544	511.544	511.544	10.2277	10.2277	10.2277	10.2277	0	0	10.2188	0.00170073		0.300728		12.287	0.135359	1.10165		50	504	504	504	10.1	10.1	10.1
	unkorrigiert										korrigiert
																					Spaltweite		Scherrate		unkorr. Viskosität		über Spalt angepasste Viskosität
																					[mm]		[1/s]		[Pas]	CV / %	[Pas]	CV / %
																					1.4		5.05		10.5039	1.87605	12.2959	0.976116
																					1.2		5.05		10.3635		12.4261
																					1		5.05		10.1209		12.5381
																					1.4		9.91		10.4195	1.90804	12.2885	1.0604
																					1.2		9.91		10.2731		12.4231
																					1		9.91		10.0325		12.552
																					1.4		25.5		10.3019	1.95087	12.2847	1.18948
																					1.2		25.5		10.1478		12.4264
																					1		25.5		9.90999		12.5803
																					1.4		38.2		10.252	1.9692	12.2856	1.24765
																					1.2		38.2		10.0944		12.4304
																					1		38.2		9.85811		12.5957
																												einzelne Kurven
			Plattenabstand: 1,4 mm							Plattenabstand: 1,2 mm							Plattenabstand: 1,0 mm
	Scherrate		Viskos.	Viskos.	Viskos.	Temp.	Temp.	Temp.		Viskos.	Viskos.	Viskos.	Temp.	Temp.	Temp.		Viskos.	Viskos.	Viskos.	Temp.	Temp.	Temp.
	[1/s]		[Pas]	[Pas]	[Pas]	[°C]	[°C]	[°C]		[Pas]	[Pas]	[Pas]	[°C]	[°C]	[°C]		[Pas]	[Pas]	[Pas]	[°C]	[°C]	[°C]
			1	2	3	1	2	3		1	2	3	1	2	3		1	2	3	1	2	3
	1		10.9	10.9	11	21.08	20.94	20.89		10.8	10.9	11	21.04	20.9	20.86		10.5	10.6	10.7	20.97	20.89	20.85
	1.14		10.7	10.8	10.8	21.08	20.94	20.88		10.7	10.7	10.7	21.03	20.9	20.86		10.3	10.4	10.5	20.97	20.88	20.85
	1.31		10.7	10.7	10.7	21.07	20.93	20.88		10.5	10.5	10.7	21.02	20.89	20.86		10.2	10.3	10.4	20.97	20.88	20.84
	1.5		10.6	10.7	10.7	21.06	20.92	20.87		10.4	10.5	10.6	21.02	20.89	20.85		10.2	10.3	10.3	20.96	20.88	20.84
	1.72		10.6	10.7	10.6	21.06	20.92	20.86		10.4	10.5	10.5	21.01	20.89	20.85		10.2	10.2	10.3	20.96	20.87	20.84
	1.96		10.5	10.6	10.6	21.05	20.92	20.86		10.4	10.5	10.4	21.01	20.89	20.85		10.1	10.2	10.3	20.95	20.87	20.83
	2.25		10.5	10.6	10.6	21.05	20.91	20.86		10.4	10.4	10.4	21.01	20.9	20.85		10.1	10.1	10.2	20.95	20.87	20.83
	2.57		10.5	10.6	10.5	21.04	20.91	20.86		10.4	10.4	10.4	21	20.9	20.85		10.1	10.1	10.2	20.95	20.87	20.82
	2.94		10.5	10.6	10.5	21.04	20.91	20.86		10.4	10.4	10.4	21	20.9	20.84		10.1	10.2	10.1	20.95	20.87	20.82
	3.37		10.5	10.6	10.5	21.04	20.91	20.86		10.3	10.4	10.3	20.99	20.9	20.84		10.1	10.1	10.1	20.94	20.87	20.82
	3.85		10.5	10.5	10.5	21.04	20.91	20.86		10.3	10.3	10.3	21	20.89	20.84		10.1	10.1	10.1	20.94	20.88	20.82
	4.41		10.5	10.5	10.5	21.04	20.91	20.85		10.3	10.3	10.3	20.99	20.89	20.84		10.1	10.1	10.1	20.94	20.87	20.82
	5.05		10.5	10.5	10.5	21.04	20.91	20.85		10.3	10.3	10.3	20.99	20.89	20.84		10.1	10.1	10.1	20.94	20.87	20.82
	5.78		10.4	10.5	10.4	21.04	20.91	20.85		10.3	10.3	10.3	20.99	20.89	20.84		10	10.1	10.1	20.94	20.87	20.82
	6.61		10.4	10.5	10.4	21.04	20.91	20.85		10.3	10.3	10.3	20.99	20.89	20.84		10	10	10.1	20.94	20.87	20.82
	7.56		10.4	10.5	10.4	21.04	20.91	20.85		10.3	10.3	10.3	20.99	20.89	20.84		10	10.1	10.1	20.93	20.87	20.82
	8.66		10.4	10.4	10.4	21.04	20.9	20.85		10.2	10.2	10.3	20.99	20.89	20.84		10	10	10.1	20.93	20.87	20.82
	9.91		10.4	10.4	10.4	21.04	20.9	20.85		10.3	10.3	10.3	20.99	20.89	20.84		10	10	10	20.93	20.87	20.82
	11.3		10.4	10.4	10.4	21.04	20.9	20.85		10.2	10.2	10.3	20.99	20.89	20.84		9.99	10	10	20.93	20.87	20.82
	13		10.4	10.4	10.4	21.04	20.9	20.85		10.2	10.2	10.2	20.99	20.89	20.84		10	10	10	20.93	20.87	20.82
	14.8		10.4	10.4	10.4	21.04	20.9	20.85		10.2	10.2	10.2	20.99	20.89	20.84		9.97	9.98	10	20.93	20.87	20.82
	17		10.4	10.4	10.4	21.03	20.9	20.85		10.2	10.2	10.2	20.99	20.89	20.84		9.97	9.98	9.99	20.94	20.87	20.82
	19.4		10.3	10.4	10.4	21.03	20.9	20.85		10.2	10.2	10.2	20.99	20.89	20.84		9.95	9.95	9.98	20.93	20.87	20.82
	22.3		10.3	10.4	10.3	21.03	20.9	20.85		10.2	10.2	10.2	20.99	20.89	20.84		9.94	9.95	9.96	20.93	20.87	20.82
	25.5		10.3	10.4	10.3	21.03	20.9	20.85		10.2	10.2	10.2	20.99	20.89	20.84		9.93	9.93	9.95	20.93	20.87	20.82
	29.1		10.3	10.3	10.3	21.03	20.9	20.85		10.1	10.1	10.2	20.99	20.89	20.84		9.91	9.92	9.94	20.93	20.87	20.81
	33.4		10.3	10.3	10.3	21.03	20.9	20.85		10.1	10.1	10.1	20.99	20.89	20.84		9.91	9.91	9.92	20.93	20.87	20.82
	38.2		10.3	10.3	10.3	21.04	20.9	20.85		10.1	10.1	10.1	20.99	20.89	20.84		9.88	9.88	9.91	20.93	20.87	20.82
	43.7		10.2	10.3	10.3	21.03	20.9	20.85		10.1	10.1	10.1	20.99	20.89	20.84		9.86	9.87	9.89	20.93	20.87	20.82
	50		10.2	10.2	10.2	21.03	20.9	20.85		10.1	10.1	10.1	20.99	20.89	20.84		9.85	9.85	9.86	20.93	20.87	20.82

## Sheet: 5
Fluid:						Plattenabstand H			Plattenradius R																																						Plattenabstand H
Platte:						[mm]	[m]		[mm]	[m]																																					[mm]	[m]
		Plattenabstand:		1,40 mm		1.4	0.0014		12.5	0.0125																																	Plattenabstand:		1,2 mm		1.2	0.0012
		Ausgabe Messgerät:								Berechnung:																																	Ausgabe Messgerät:
										Drehzahl	Drehzahl	Scherrate		ln(Scherrate)		Moment						ln(M)			unkorr. Schubspannung			unkorr. Viskosität							realer Spalt		Änderung Spalt		neue Viskosität
		Scherrate	Schubsp.			Viskosität																									Mittelwert	Stabw.	CV	Funktion					(korr. Spalt)				Scherrate	Schubsp.			Viskosität
		[1/s]	[Pa]			[Pas]				[1/min]	[1/s]	[1/s]				[µNm]			[Nm]						[Pa]			[Pas]			[Pas]		%	Mittelwert	[m]		[mm]		[Pas]	Stabw	cv		[1/s]	[Pa]			[Pas]
			1	2	3	1	2	3								1	2	3	1	2	3	1	2	3	1	2	3	1	2	3														1	2	3	1	2	3
		1	11	11.1	11	11	11.1	11		1.07	0.0178333	1.00045		0.00044756		33.9	34	33.8	3.39e-05	3.4e-05	3.38e-05	-10.2921	-10.2892	-10.295	11.0497	11.0823	11.0171	11.0447	11.0773	11.0122	11.0447	0.0325803	0.294985	10.794	0.00161011		0.210106		12.3468	0.103016	0.834355		1	10.9	11	11	10.9	11	11
		1.14	12.4	12.5	12.4	10.9	10.9	10.8		1.22	0.0203333	1.1407		0.13164		38.2	38.3	37.9	3.82e-05	3.83e-05	3.79e-05	-10.1727	-10.1701	-10.1806	12.4513	12.4839	12.3535	10.9155	10.9441	10.8298	10.8964	0.0594827	0.545891	10.7812	0.00161201		0.212008		12.3455	0.132952	1.07693		1.14	12.3	12.5	12.4	10.8	10.9	10.8
		1.31	14.2	14.3	14	10.8	10.9	10.7		1.4	0.0233333	1.309		0.269261		43.5	43.8	42.8	4.35e-05	4.38e-05	4.28e-05	-10.0427	-10.0359	-10.059	14.1788	14.2766	13.9506	10.8318	10.9065	10.6575	10.7986	0.12778	1.18331	10.7679	0.00161401		0.214006		12.3438	0.211188	1.71089		1.31	13.9	14.1	14	10.6	10.8	10.7
		1.5	16.1	16.2	15.9	10.8	10.8	10.6		1.6	0.0266667	1.496		0.402793		49.4	49.7	48.9	4.94e-05	4.97e-05	4.89e-05	-9.91556	-9.90951	-9.92573	16.1019	16.1997	15.9389	10.7633	10.8287	10.6544	10.7488	0.0880556	0.819213	10.7549	0.00161595		0.215947		12.3423	0.165779	1.34318		1.5	15.8	15.9	15.9	10.6	10.6	10.6
		1.72	18.5	18.5	18.2	10.8	10.8	10.6		1.83	0.0305	1.71105		0.537105		56.7	56.9	55.9	5.67e-05	5.69e-05	5.59e-05	-9.77774	-9.77422	-9.79195	18.4813	18.5465	18.2206	10.8012	10.8393	10.6488	10.7631	0.100802	0.936549	10.7419	0.0016179		0.217901		12.3412	0.180645	1.46375		1.72	18.1	18.2	18.2	10.6	10.6	10.6
		1.96	21	21.2	20.8	10.7	10.8	10.6		2.1	0.035	1.9635		0.674726		64.5	64.9	63.8	6.45e-05	6.49e-05	6.38e-05	-9.64885	-9.64266	-9.65976	21.0237	21.1541	20.7956	10.7073	10.7737	10.5911	10.6907	0.0924275	0.86456	10.7287	0.00161991		0.219906		12.34	0.171016	1.38587		1.96	20.7	20.7	20.8	10.5	10.6	10.6
		2.25	24	24.1	23.7	10.7	10.7	10.6		2.4	0.04	2.24399		0.808258		73.5	73.9	72.9	7.35e-05	7.39e-05	7.29e-05	-9.51823	-9.5128	-9.52642	23.9573	24.0877	23.7617	10.6762	10.7343	10.589	10.6665	0.0731096	0.685414	10.7158	0.00162185		0.221854		12.3391	0.14882	1.20608		2.25	23.7	23.7	23.7	10.5	10.5	10.6
		2.57	27.4	27.5	27.1	10.7	10.7	10.5		2.75	0.0458333	2.57124		0.94439		84.1	84.4	83.2	8.41e-05	8.44e-05	8.32e-05	-9.3835	-9.37994	-9.39426	27.4123	27.5101	27.119	10.6611	10.6991	10.547	10.6358	0.0791661	0.744338	10.7026	0.00162384		0.223843		12.3379	0.156069	1.26495		2.57	27	27.1	27.1	10.5	10.5	10.5
		2.94	31.4	31.5	31	10.7	10.7	10.5		3.15	0.0525	2.94524		1.08019		96.3	96.6	95	9.63e-05	9.66e-05	9.5e-05	-9.24804	-9.24493	-9.26163	31.3889	31.4867	30.9652	10.6575	10.6907	10.5136	10.6206	0.0941235	0.886235	10.6896	0.00162583		0.225829		12.3371	0.173544	1.40669		2.94	30.9	30.9	31	10.5	10.5	10.5
		3.37	35.9	36	35.4	10.7	10.7	10.5		3.6	0.06	3.36599		1.21372		110	111	109	0.00011	0.000111	0.000109	-9.11503	-9.10598	-9.12416	35.8544	36.1804	35.5285	10.652	10.7488	10.5551	10.652	0.096836	0.909091	10.6767	0.00162778		0.227784		12.3364	0.177163	1.4361		3.37	35.2	35.3	35.4	10.5	10.5	10.5
		3.85	41.1	41.2	40.4	10.7	10.7	10.5		4.12	0.0686667	3.85219		1.34864		126	126	124	0.000126	0.000126	0.000124	-8.97923	-8.97923	-8.99523	41.0696	41.0696	40.4177	10.6614	10.6614	10.4921	10.605	0.0977038	0.921304	10.6638	0.00162976		0.229761		12.3357	0.178292	1.44534		3.85	40.2	40.3	40.4	10.4	10.4	10.5
		4.41	47	47.1	46.1	10.7	10.7	10.5		4.72	0.0786667	4.41319		1.4846		144	144	141	0.000144	0.000144	0.000141	-8.8457	-8.8457	-8.86675	46.9367	46.9367	45.9589	10.6356	10.6356	10.414	10.5617	0.127926	1.21122	10.6507	0.00163176		0.231757		12.3351	0.21339	1.72994		4.41	45.9	46	46.1	10.4	10.4	10.5
		5.05	53.7	53.8	52.6	10.6	10.7	10.4		5.4	0.09	5.04899		1.61919		165	165	161	0.000165	0.000165	0.000161	-8.70957	-8.70957	-8.73411	53.7816	53.7816	52.4778	10.652	10.652	10.3937	10.5659	0.149089	1.41104	10.6378	0.00163373		0.233735		12.3348	0.238241	1.93146		5.05	52.5	52.7	52.6	10.4	10.4	10.4
		5.78	61.4	61.5	60.2	10.6	10.7	10.4		6.18	0.103	5.77829		1.75411		188	189	185	0.000188	0.000189	0.000185	-8.57907	-8.57376	-8.59515	61.2785	61.6044	60.3006	10.605	10.6614	10.4357	10.5673	0.117425	1.11121	10.6249	0.00163572		0.23572		12.3344	0.202003	1.63773		5.78	60.2	60.4	60.2	10.4	10.5	10.4
		6.61	70.2	70.3	69	10.6	10.6	10.4		7.07	0.117833	6.61043		1.88865		215	216	212	0.000215	0.000216	0.000212	-8.44487	-8.44023	-8.45892	70.0791	70.4051	69.1013	10.6013	10.6506	10.4534	10.5684	0.102643	0.971228	10.6121	0.0016377		0.237701		12.3342	0.185119	1.50085		6.61	68.8	68.9	69	10.4	10.4	10.4
		7.56	80.2	80.4	78.9	10.6	10.6	10.4		8.09	0.134833	7.56413		2.02342		246	247	242	0.000246	0.000247	0.000242	-8.31018	-8.30612	-8.32657	80.1835	80.5095	78.8797	10.6005	10.6436	10.4281	10.5574	0.114009	1.0799	10.5992	0.00163969		0.239689		12.3341	0.198638	1.61047		7.56	78.5	78.7	78.9	10.4	10.4	10.4
		8.66	91.8	92.1	90.1	10.6	10.6	10.4		9.26	0.154333	8.65808		2.15849		282	282	276	0.000282	0.000282	0.000276	-8.1736	-8.1736	-8.19511	91.9177	91.9177	89.962	10.6164	10.6164	10.3905	10.5411	0.130412	1.23718	10.5863	0.00164168		0.241684		12.3342	0.217992	1.76738		8.66	89.9	90.3	90.1	10.4	10.4	10.4
		9.91	105	105	103	10.6	10.6	10.4		10.6	0.176667	9.91098		2.29364		322	323	317	0.000322	0.000323	0.000317	-8.04096	-8.03786	-8.05661	104.956	105.282	103.326	10.5898	10.6227	10.4254	10.546	0.105719	1.00246	10.5735	0.00164368		0.243682		12.3343	0.189628	1.53741		9.91	103	103	103	10.4	10.4	10.4
		11.3	120	120	118	10.6	10.6	10.4		12.1	0.201667	11.3135		2.42599		369	370	362	0.000369	0.00037	0.000362	-7.90471	-7.90201	-7.92387	120.275	120.601	117.994	10.6312	10.66	10.4295	10.5735	0.125583	1.18771	10.5609	0.00164564		0.245641		12.3347	0.213164	1.72817		11.3	118	118	118	10.4	10.4	10.4
		13	137	138	135	10.6	10.6	10.4		13.9	0.231667	12.9965		2.56468		421	422	414	0.000421	0.000422	0.000414	-7.77288	-7.77051	-7.78964	137.225	137.551	134.943	10.5586	10.5837	10.3831	10.5085	0.10932	1.04031	10.5477	0.0016477		0.247696		12.3348	0.194364	1.57574		13	135	135	135	10.4	10.4	10.4
		14.8	157	158	155	10.6	10.6	10.4		15.9	0.265	14.8665		2.69911		482	484	474	0.000482	0.000484	0.000474	-7.63757	-7.63343	-7.6543	157.108	157.759	154.5	10.5679	10.6118	10.3925	10.5241	0.116017	1.1024	10.535	0.00164969		0.249691		12.3351	0.202764	1.6438		14.8	154	154	155	10.4	10.4	10.4
		17	180	180	176	10.6	10.6	10.4		18.2	0.303333	17.017		2.83421		552	553	541	0.000552	0.000553	0.000541	-7.50196	-7.50015	-7.52209	179.924	180.25	176.339	10.5732	10.5924	10.3625	10.5094	0.127536	1.21355	10.5221	0.0016517		0.251698		12.3359	0.216345	1.75378		17	176	177	176	10.4	10.4	10.4
		19.4	205	206	202	10.6	10.6	10.4		20.8	0.346667	19.448		2.96774		630	632	620	0.00063	0.000632	0.00062	-7.36979	-7.36662	-7.38579	205.348	206	202.089	10.5589	10.5924	10.3913	10.5142	0.107752	1.02483	10.5095	0.00165368		0.253684		12.3367	0.19353	1.56874		19.4	201	202	202	10.4	10.4	10.4
		22.3	235	236	231	10.6	10.6	10.4		23.8	0.396667	22.2529		3.10247		722	724	708	0.000722	0.000724	0.000708	-7.23349	-7.23072	-7.25307	235.335	235.987	230.772	10.5755	10.6048	10.3704	10.5169	0.127694	1.21418	10.4968	0.00165569		0.25569		12.3374	0.217339	1.76162		22.3	230	231	231	10.3	10.4	10.4
		25.5	269	270	264	10.6	10.6	10.4		27.2	0.453333	25.4319		3.23601		825	827	811	0.000825	0.000827	0.000811	-7.10013	-7.09771	-7.11724	268.908	269.56	264.345	10.5736	10.5993	10.3942	10.5224	0.111732	1.06185	10.4842	0.00165768		0.257681		12.3385	0.198914	1.61215		25.5	263	264	264	10.3	10.4	10.4
		29.1	307	309	302	10.5	10.6	10.4		31.2	0.52	29.1719		3.37321		943	947	927	0.000943	0.000947	0.000927	-6.96644	-6.96221	-6.98356	307.37	308.674	302.155	10.5365	10.5812	10.3577	10.4918	0.118248	1.12705	10.4712	0.00165973		0.25973		12.3394	0.206868	1.67649		29.1	301	302	302	10.3	10.4	10.4
		33.4	352	353	346	10.5	10.6	10.4		35.7	0.595	33.3794		3.50794		1080	1080	1060	0.00108	0.00108	0.00106	-6.83079	-6.83079	-6.84949	352.025	352.025	345.506	10.5462	10.5462	10.3509	10.4811	0.112756	1.07581	10.4585	0.00166174		0.261743		12.3406	0.200639	1.62585		33.4	344	346	346	10.3	10.4	10.4
		38.2	402	403	395	10.5	10.6	10.4		40.8	0.68	38.1479		3.64147		1230	1240	1210	0.00123	0.00124	0.00121	-6.70074	-6.69264	-6.71713	400.918	404.177	394.399	10.5096	10.595	10.3387	10.4811	0.130517	1.24527	10.446	0.00166374		0.263742		12.3419	0.221908	1.798		38.2	394	395	395	10.3	10.4	10.4
		43.7	460	461	452	10.5	10.6	10.3		46.7	0.778333	43.6644		3.77653		1410	1420	1390	0.00141	0.00142	0.00139	-6.56417	-6.5571	-6.57845	459.589	462.848	453.07	10.5255	10.6001	10.3762	10.5006	0.114028	1.08592	10.4333	0.00166577		0.265765		12.3433	0.202893	1.64375		43.7	450	452	452	10.3	10.3	10.3
		50	525	527	516	10.5	10.5	10.3		53.5	0.891667	50.0224		3.91247		1610	1620	1580	0.00161	0.00162	0.00158	-6.43152	-6.42533	-6.45033	524.778	528.038	515	10.4909	10.556	10.2954	10.4474	0.135643	1.29834	10.4205	0.0016678		0.267804		12.3447	0.22868	1.85246		50	514	517	516	10.3	10.3	10.3
	unkorrigiert										korrigiert
																					Spaltweite		Scherrate		unkorr. Viskosität		über Spalt angepasste Viskosität
																					[mm]		[1/s]		[Pas]	CV / %	[Pas]	CV / %
																					1.4		5.05		10.6378	2.28454	12.3348	0.563869
																					1.2		5.05		10.5074		12.463
																					1		5.05		10.1753		12.4477
																					1.4		9.91		10.5735	2.38601	12.3343	0.568928
																					1.2		9.91		10.4369		12.4646
																					1		9.91		10.0934		12.4465
																					1.4		25.5		10.4842	2.53097	12.3385	0.578363
																					1.2		25.5		10.339		12.4724
																					1		25.5		9.9794		12.4504
																					1.4		38.2		10.446	2.59092	12.3419	0.584046
																					1.2		38.2		10.297		12.4774
																					1		38.2		9.93117		12.4547
																												einzelne Kurven
			Plattenabstand: 1,4 mm							Plattenabstand: 1,2 mm							Plattenabstand: 1,0 mm
	Scherrate		Viskos.	Viskos.	Viskos.	Temp.	Temp.	Temp.		Viskos.	Viskos.	Viskos.	Temp.	Temp.	Temp.		Viskos.	Viskos.	Viskos.	Temp.	Temp.	Temp.
	[1/s]		[Pas]	[Pas]	[Pas]	[°C]	[°C]	[°C]		[Pas]	[Pas]	[Pas]	[°C]	[°C]	[°C]		[Pas]	[Pas]	[Pas]	[°C]	[°C]	[°C]
			1	2	3	1	2	3		1	2	3	1	2	3		1	2	3	1	2	3
	1		11	11.1	11					10.9	11	11					10.6	10.7	10.7
	1.14		10.9	10.9	10.8					10.8	10.9	10.8					10.4	10.5	10.5
	1.31		10.8	10.9	10.7					10.6	10.8	10.7					10.3	10.4	10.4
	1.5		10.8	10.8	10.6					10.6	10.6	10.6					10.3	10.3	10.3
	1.72		10.8	10.8	10.6					10.6	10.6	10.6					10.3	10.3	10.3
	1.96		10.7	10.8	10.6					10.5	10.6	10.6					10.2	10.3	10.2
	2.25		10.7	10.7	10.6					10.5	10.5	10.6					10.2	10.3	10.2
	2.57		10.7	10.7	10.5					10.5	10.5	10.5					10.2	10.2	10.2
	2.94		10.7	10.7	10.5					10.5	10.5	10.5					10.2	10.2	10.2
	3.37		10.7	10.7	10.5					10.5	10.5	10.5					10.1	10.1	10.2
	3.85		10.7	10.7	10.5					10.4	10.4	10.5					10.1	10.1	10.1
	4.41		10.7	10.7	10.5					10.4	10.4	10.5					10.1	10.2	10.1
	5.05		10.6	10.7	10.4					10.4	10.4	10.4					10.1	10.1	10.1
	5.78		10.6	10.7	10.4					10.4	10.5	10.4					10.1	10.1	10.1
	6.61		10.6	10.6	10.4					10.4	10.4	10.4					10.1	10.1	10.1
	7.56		10.6	10.6	10.4					10.4	10.4	10.4					10	10.1	10.1
	8.66		10.6	10.6	10.4					10.4	10.4	10.4					10	10.1	10.1
	9.91		10.6	10.6	10.4					10.4	10.4	10.4					10	10.1	10.1
	11.3		10.6	10.6	10.4					10.4	10.4	10.4					10	10.1	10.1
	13		10.6	10.6	10.4					10.4	10.4	10.4					10	10.1	10.1
	14.8		10.6	10.6	10.4					10.4	10.4	10.4					10	10.1	10.1
	17		10.6	10.6	10.4					10.4	10.4	10.4					10	10.1	10.1
	19.4		10.6	10.6	10.4					10.4	10.4	10.4					10	10.1	10.1
	22.3		10.6	10.6	10.4					10.3	10.4	10.4					9.99	10	10.1
	25.5		10.6	10.6	10.4					10.3	10.4	10.4					10	10	10
	29.1		10.5	10.6	10.4					10.3	10.4	10.4					9.98	10	10
	33.4		10.5	10.6	10.4					10.3	10.4	10.4					9.98	10	10
	38.2		10.5	10.6	10.4					10.3	10.4	10.4					9.97	10	10
	43.7		10.5	10.6	10.3					10.3	10.3	10.3					9.96	10	10
	50		10.5	10.5	10.3					10.3	10.3	10.3					9.95	10	10

## Sheet: 6
Fluid:						Plattenabstand H			Plattenradius R																																						Plattenabstand H
Platte:						[mm]	[m]		[mm]	[m]																																					[mm]	[m]
		Plattenabstand:		1,40 mm		1.4	0.0014		12.475	0.012475																																	Plattenabstand:		1,2 mm		1.2	0.0012
		Ausgabe Messgerät:								Berechnung:																																	Ausgabe Messgerät:
										Drehzahl	Drehzahl	Scherrate		ln(Scherrate)		Moment						ln(M)			unkorr. Schubspannung			unkorr. Viskosität							realer Spalt		Änderung Spalt		neue Viskosität
		Scherrate	Schubsp.			Viskosität																									Mittelwert	Stabw.	CV	Funktion					(korr. Spalt)				Scherrate	Schubsp.			Viskosität
		[1/s]	[Pa]			[Pas]				[1/min]	[1/s]	[1/s]				[µNm]			[Nm]						[Pa]			[Pas]			[Pas]		%	Mittelwert	[m]		[mm]		[Pas]	Stabw	cv		[1/s]	[Pa]			[Pas]
			1	2	3	1	2	3								1	2	3	1	2	3	1	2	3	1	2	3	1	2	3														1	2	3	1	2	3
		1	9.59	9.61	9.58	9.59	9.61	9.58		1.07	0.0178333	0.998447		-0.00155444		29.3	29.3	29.2	2.93e-05	2.93e-05	2.92e-05	-10.4379	-10.4379	-10.4413	9.60785	9.60785	9.57506	9.62279	9.62279	9.58995	9.61185	0.0189615	0.197272	9.35353	0.00185806		0.458059		12.3486	0.0917616	0.743095		1	9.24	9.34	9.25	9.24	9.34	9.25
		1.14	10.8	10.8	10.7	9.39	9.46	9.34		1.23	0.0205	1.14775		0.137801		32.8	33	32.6	3.28e-05	3.3e-05	3.26e-05	-10.3251	-10.319	-10.3312	10.7555	10.8211	10.69	9.371	9.42814	9.31386	9.371	0.0571403	0.609756	9.3327	0.00186221		0.462206		12.3429	0.144575	1.17132		1.14	10.5	10.4	10.4	9.17	9.11	9.12
		1.31	12.2	12.2	12.2	9.34	9.33	9.33		1.4	0.0233333	1.30638		0.267259		37.3	37.3	37.2	3.73e-05	3.73e-05	3.72e-05	-10.1965	-10.1965	-10.1992	12.2311	12.2311	12.1984	9.36264	9.36264	9.33753	9.35427	0.014492	0.154924	9.31339	0.00186607		0.466067		12.3387	0.0911238	0.73852		1.31	11.8	11.9	11.9	9.02	9.05	9.09
		1.5	13.9	14	13.8	9.25	9.33	9.23		1.61	0.0268333	1.50234		0.407021		42.3	42.7	42.2	4.23e-05	4.27e-05	4.22e-05	-10.0707	-10.0613	-10.0731	13.8707	14.0019	13.8379	9.23277	9.32007	9.21094	9.25459	0.0577485	0.623998	9.29259	0.00187024		0.470245		12.3338	0.15139	1.22744		1.5	13.4	13.5	13.5	8.97	9.02	9
		1.72	15.9	15.9	15.8	9.27	9.25	9.22		1.84	0.0306667	1.71696		0.540552		48.5	48.4	48.2	4.85e-05	4.84e-05	4.82e-05	-9.93395	-9.93601	-9.94015	15.9038	15.871	15.8054	9.26278	9.24368	9.20548	9.23731	0.0291735	0.315822	9.27275	0.00187424		0.474245		12.3292	0.116996	0.948931		1.72	15.4	15.4	15.3	8.96	8.96	8.94
		1.96	18.1	18.1	18.1	9.22	9.22	9.22		2.1	0.035	1.95957		0.672724		55.2	55.2	55.2	5.52e-05	5.52e-05	5.52e-05	-9.80455	-9.80455	-9.80455	18.1008	18.1008	18.1008	9.23713	9.23713	9.23713	9.23713	0	0	9.25316	0.00187821		0.478213		12.3249	0.08148	0.661098		1.96	17.6	17.5	17.5	8.95	8.91	8.9
		2.25	20.6	20.7	20.6	9.17	9.23	9.17		2.41	0.0401667	2.24884		0.810414		62.8	63.2	62.8	6.28e-05	6.32e-05	6.28e-05	-9.67556	-9.66921	-9.67556	20.5929	20.7241	20.5929	9.15714	9.21547	9.15714	9.17658	0.0336744	0.36696	9.2328	0.00188236		0.482355		12.3203	0.129566	1.05164		2.25	20.1	19.9	20	8.93	8.87	8.89
		2.57	23.6	23.7	23.5	9.17	9.21	9.14		2.76	0.046	2.57543		0.946018		71.9	72.2	71.6	7.19e-05	7.22e-05	7.16e-05	-9.54023	-9.53607	-9.54442	23.5769	23.6753	23.4786	9.15455	9.19275	9.11636	9.15455	0.038197	0.417246	9.21279	0.00188644		0.486444		12.3161	0.139012	1.1287		2.57	22.9	22.8	22.8	8.91	8.85	8.87
		2.94	27	27	26.9	9.17	9.17	9.13		3.15	0.0525	2.93935		1.07819		82.3	82.3	81.9	8.23e-05	8.23e-05	8.19e-05	-9.40514	-9.40514	-9.41001	26.9872	26.9872	26.8561	9.18135	9.18135	9.13673	9.16648	0.0257636	0.281063	9.19333	0.00189044		0.490437		12.3123	0.125949	1.02295		2.94	26.1	26	26	8.88	8.84	8.85
		3.37	30.8	30.8	30.7	9.16	9.14	9.12		3.61	0.0601667	3.36859		1.21449		94	93.9	93.7	9.4e-05	9.39e-05	9.37e-05	-9.27222	-9.27328	-9.27541	30.8238	30.791	30.7254	9.15036	9.14062	9.12115	9.13738	0.0148696	0.162734	9.1733	0.00189456		0.494564		12.3082	0.114681	0.931742		3.37	29.8	29.7	29.7	8.85	8.83	8.83
		3.85	35.2	35.2	35.1	9.14	9.12	9.11		4.13	0.0688333	3.85382		1.34906		107	107	107	0.000107	0.000107	0.000107	-9.14268	-9.14268	-9.14268	35.0867	35.0867	35.0867	9.10439	9.10439	9.10439	9.10439	0	0	9.15357	0.00189865		0.498648		12.3045	0.0979482	0.796038		3.85	34	34	34	8.82	8.83	8.82
		4.41	40.2	40.2	40.1	9.11	9.11	9.1		4.73	0.0788333	4.41369		1.48471		123	122	122	0.000123	0.000122	0.000122	-9.00333	-9.01149	-9.01149	40.3333	40.0054	40.0054	9.13821	9.06392	9.06392	9.08868	0.0428939	0.471948	9.13373	0.00190277		0.502773		12.3007	0.159121	1.29359		4.41	38.7	38.9	38.9	8.78	8.82	8.82
		5.05	45.8	45.9	45.8	9.08	9.1	9.08		5.41	0.0901667	5.04822		1.61904		140	140	140	0.00014	0.00014	0.00014	-8.87387	-8.87387	-8.87387	45.9078	45.9078	45.9078	9.09386	9.09386	9.09386	9.09386	0	0	9.11412	0.00190687		0.506867		12.2971	0.105059	0.854336		5.05	44.2	44.4	44.5	8.76	8.8	8.83
		5.78	52.3	52.5	52.3	9.06	9.09	9.06		6.19	0.103167	5.77606		1.75372		160	160	160	0.00016	0.00016	0.00016	-8.74034	-8.74034	-8.74034	52.4661	52.4661	52.4661	9.08336	9.08336	9.08336	9.08336	0	0	9.0945	0.00191098		0.510981		12.2937	0.108476	0.882366		5.78	50.6	50.6	50.9	8.76	8.77	8.81
		6.61	59.7	60.1	59.8	9.03	9.09	9.05		7.08	0.118	6.60654		1.88806		182	183	182	0.000182	0.000183	0.000182	-8.6115	-8.60602	-8.6115	59.6801	60.0081	59.6801	9.03349	9.08312	9.03349	9.05003	0.0286565	0.316645	9.07497	0.00191509		0.515093		12.2904	0.150421	1.22389		6.61	57.9	57.9	58	8.76	8.75	8.78
		7.56	68	68.6	68.4	9	9.07	9.04		8.11	0.135167	7.56767		2.02388		208	209	208	0.000208	0.000209	0.000208	-8.47797	-8.47318	-8.47797	68.2059	68.5338	68.2059	9.0128	9.05613	9.0128	9.02725	0.025017	0.277128	9.05527	0.00191926		0.519259		12.2871	0.14898	1.21249		7.56	66	66.3	66.3	8.73	8.76	8.77
		8.66	77.6	78.4	78.2	8.97	9.05	9.04		9.28	0.154667	8.65943		2.15865		237	239	239	0.000237	0.000239	0.000239	-8.34745	-8.33905	-8.33905	77.7153	78.3712	78.3712	8.97465	9.05039	9.05039	9.02514	0.0437259	0.48449	9.03577	0.0019234		0.523402		12.284	0.178023	1.44922		8.66	75.3	75.7	75.9	8.7	8.74	8.77
		9.91	88.8	89.4	89.5	8.96	9.03	9.03		10.6	0.176667	9.89115		2.29164		271	273	273	0.000271	0.000273	0.000273	-8.21339	-8.20604	-8.20604	88.8644	89.5202	89.5202	8.98423	9.05053	9.05053	9.02843	0.0382808	0.424003	9.01656	0.0019275		0.527499		12.2813	0.17426	1.41891		9.91	86.3	86.4	86.7	8.71	8.72	8.75
		11.3	101	102	102	8.94	9.02	9.01		12.2	0.203333	11.3842		2.43222		309	312	311	0.000309	0.000312	0.000311	-8.08217	-8.07251	-8.07572	101.325	102.309	101.981	8.90053	8.98695	8.95814	8.94854	0.0439993	0.491693	8.9963	0.00193184		0.531839		12.2776	0.185262	1.50894		11.3	98.5	98.9	99	8.69	8.72	8.73
		13	116	117	117	8.9	9.02	8.99		13.9	0.231667	12.9705		2.56268		352	357	356	0.000352	0.000357	0.000356	-7.95188	-7.93777	-7.94058	115.425	117.065	116.737	8.89908	9.02549	9.00021	8.97493	0.0668885	0.745282	8.97754	0.00193588		0.535876		12.2755	0.220243	1.79417		13	112	113	113	8.67	8.7	8.73
		14.8	132	134	133	8.89	9	8.99		15.9	0.265	14.8367		2.69711		403	407	407	0.000403	0.000407	0.000407	-7.81657	-7.8067	-7.8067	132.149	133.461	133.461	8.90687	8.99528	8.99528	8.96581	0.051041	0.569285	8.95826	0.00194004		0.540044		12.2731	0.201974	1.64567		14.8	129	129	129	8.67	8.69	8.71
		17	151	153	152	8.87	8.98	8.97		18.2	0.303333	16.9829		2.83221		460	466	465	0.00046	0.000466	0.000465	-7.68428	-7.67132	-7.67347	150.84	152.807	152.479	8.88186	8.99771	8.9784	8.95265	0.0620678	0.693289	8.93891	0.00194424		0.544242		12.2705	0.22095	1.80066		17	147	148	148	8.64	8.69	8.7
		19.4	172	175	174	8.85	8.98	8.95		20.8	0.346667	19.4091		2.96574		525	533	531	0.000525	0.000533	0.000531	-7.55211	-7.53699	-7.54075	172.154	174.778	174.122	8.86979	9.00495	8.97116	8.94863	0.0703388	0.786029	8.91983	0.0019484		0.548401		12.2686	0.235833	1.92225		19.4	168	168	169	8.64	8.66	8.68
		22.3	197	199	199	8.84	8.96	8.95		23.9	0.398333	22.3018		3.10467		600	608	608	0.0006	0.000608	0.000608	-7.41858	-7.40534	-7.40534	196.748	199.371	199.371	8.82207	8.9397	8.9397	8.90049	0.0679124	0.763018	8.90003	0.00195274		0.552736		12.2654	0.236243	1.92609		22.3	192	193	193	8.61	8.66	8.68
		25.5	225	228	227	8.82	8.95	8.93		27.3	0.455	25.4744		3.23767		685	695	693	0.000685	0.000695	0.000693	-7.28609	-7.2716	-7.27448	224.62	227.899	227.244	8.8175	8.94622	8.92047	8.89473	0.0681136	0.765775	8.88111	0.0019569		0.556897		12.2639	0.239912	1.95625		25.5	219	220	221	8.61	8.64	8.66
		29.1	256	260	260	8.8	8.93	8.93		31.2	0.52	29.1136		3.37121		782	794	793	0.000782	0.000794	0.000793	-7.15366	-7.13843	-7.13969	256.428	260.363	260.035	8.80784	8.943	8.93174	8.89419	0.0749942	0.843182	8.86215	0.00196108		0.561082		12.2621	0.253193	2.06484		29.1	250	252	252	8.58	8.64	8.65
		33.4	293	298	297	8.79	8.92	8.9		35.7	0.595	33.3127		3.50594		894	907	906	0.000894	0.000907	0.000906	-7.0198	-7.00537	-7.00647	293.154	297.417	297.089	8.80008	8.92805	8.9182	8.88211	0.0712096	0.801719	8.84307	0.00196531		0.565314		12.2601	0.251687	2.05289		33.4	286	287	288	8.58	8.61	8.63
		38.2	334	340	340	8.76	8.9	8.9		40.9	0.681667	38.1649		3.64192		1020	1040	1040	0.00102	0.00104	0.00104	-6.88795	-6.86853	-6.86853	334.471	341.029	341.029	8.76383	8.93567	8.93567	8.87839	0.0992118	1.11745	8.82385	0.00196959		0.569595		12.2585	0.294477	2.40224		38.2	327	328	329	8.55	8.6	8.63
		43.7	382	388	387	8.74	8.89	8.87		46.8	0.78	43.6704		3.77667		1160	1180	1180	0.00116	0.00118	0.00118	-6.75934	-6.74224	-6.74224	380.379	386.937	386.937	8.71023	8.8604	8.8604	8.81034	0.0867043	0.98412	8.80485	0.00197385		0.573846		12.2568	0.279851	2.28324		43.7	373	375	376	8.55	8.58	8.6
		50	436	443	443	8.71	8.86	8.85		53.6	0.893333	50.0157		3.91234		1330	1350	1350	0.00133	0.00135	0.00135	-6.62258	-6.60765	-6.60765	436.124	442.682	442.682	8.71975	8.85088	8.85088	8.80717	0.0757045	0.859579	8.78576	0.00197813		0.578135		12.2554	0.268323	2.18943		50	426	428	429	8.52	8.55	8.58
	unkorrigiert										korrigiert
																					Spaltweite		Scherrate		unkorr. Viskosität		über Spalt angepasste Viskosität
																					[mm]		[1/s]		[Pas]	CV / %	[Pas]	CV / %
																					1.4		5.05		9.11412	3.98788	12.2971	0.950292
																					1.2		5.05		8.82999		12.4277
																					1		5.05		8.41722		12.5327
																					1.4		9.91		9.01656	3.95472	12.2813	1.10738
																					1.2		9.91		8.73534		12.4254
																					1		9.91		8.33245		12.5563
																					1.4		25.5		8.88111	3.90504	12.2639	1.33587
																					1.2		25.5		8.60433		12.4279
																					1		25.5		8.21518		12.5959
																					1.4		38.2		8.82385	3.88371	12.2585	1.43516
																					1.2		38.2		8.54869		12.4308
																					1		38.2		8.16558		12.6153
																												einzelne Kurven
			Plattenabstand: 1,4 mm							Plattenabstand: 1,2 mm							Plattenabstand: 1,0 mm
	Scherrate		Viskos.	Viskos.	Viskos.	Temp.	Temp.	Temp.		Viskos.	Viskos.	Viskos.	Temp.	Temp.	Temp.		Viskos.	Viskos.	Viskos.	Temp.	Temp.	Temp.
	[1/s]		[Pas]	[Pas]	[Pas]	[°C]	[°C]	[°C]		[Pas]	[Pas]	[Pas]	[°C]	[°C]	[°C]		[Pas]	[Pas]	[Pas]	[°C]	[°C]	[°C]
			1	2	3	1	2	3		1	2	3	1	2	3		1	2	3	1	2	3
	1		9.59	9.61	9.58	20.59	20.66	20.8		9.24	9.34	9.25	20.73	20.81	20.82		8.87	8.75	8.7	20.77	20.82	20.86
	1.14		9.39	9.46	9.34	20.59	20.67	20.8		9.17	9.11	9.12	20.73	20.81	20.82		8.69	8.67	8.69	20.77	20.82	20.86
	1.31		9.34	9.33	9.33	20.59	20.67	20.8		9.02	9.05	9.09	20.73	20.81	20.81		8.62	8.62	8.62	20.77	20.82	20.86
	1.5		9.25	9.33	9.23	20.6	20.67	20.8		8.97	9.02	9	20.73	20.8	20.81		8.57	8.58	8.58	20.77	20.82	20.87
	1.72		9.27	9.25	9.22	20.6	20.68	20.8		8.96	8.96	8.94	20.73	20.81	20.81		8.53	8.55	8.55	20.77	20.83	20.86
	1.96		9.22	9.22	9.22	20.6	20.68	20.8		8.95	8.91	8.9	20.73	20.8	20.82		8.51	8.51	8.52	20.77	20.82	20.86
	2.25		9.17	9.23	9.17	20.61	20.68	20.8		8.93	8.87	8.89	20.74	20.8	20.82		8.5	8.47	8.48	20.77	20.82	20.86
	2.57		9.17	9.21	9.14	20.61	20.68	20.8		8.91	8.85	8.87	20.74	20.8	20.82		8.5	8.44	8.43	20.77	20.83	20.86
	2.94		9.17	9.17	9.13	20.61	20.69	20.8		8.88	8.84	8.85	20.74	20.8	20.82		8.5	8.45	8.39	20.77	20.83	20.85
	3.37		9.16	9.14	9.12	20.61	20.69	20.8		8.85	8.83	8.83	20.74	20.79	20.82		8.47	8.47	8.4	20.77	20.83	20.85
	3.85		9.14	9.12	9.11	20.61	20.69	20.8		8.82	8.83	8.82	20.74	20.79	20.82		8.42	8.43	8.41	20.78	20.83	20.85
	4.41		9.11	9.11	9.1	20.62	20.7	20.8		8.78	8.82	8.82	20.74	20.8	20.82		8.42	8.39	8.37	20.78	20.83	20.85
	5.05		9.08	9.1	9.08	20.62	20.7	20.8		8.76	8.8	8.83	20.74	20.79	20.82		8.43	8.4	8.34	20.78	20.83	20.85
	5.78		9.06	9.09	9.06	20.62	20.7	20.8		8.76	8.77	8.81	20.74	20.8	20.82		8.38	8.39	8.36	20.78	20.83	20.85
	6.61		9.03	9.09	9.05	20.62	20.7	20.8		8.76	8.75	8.78	20.74	20.8	20.82		8.37	8.36	8.33	20.78	20.83	20.85
	7.56		9	9.07	9.04	20.62	20.7	20.8		8.73	8.76	8.77	20.75	20.8	20.82		8.37	8.37	8.31	20.78	20.83	20.85
	8.66		8.97	9.05	9.04	20.62	20.7	20.8		8.7	8.74	8.77	20.75	20.8	20.82		8.34	8.34	8.31	20.78	20.83	20.85
	9.91		8.96	9.03	9.03	20.62	20.7	20.79		8.71	8.72	8.75	20.75	20.8	20.82		8.34	8.33	8.28	20.78	20.84	20.85
	11.3		8.94	9.02	9.01	20.62	20.7	20.79		8.69	8.72	8.73	20.75	20.8	20.82		8.32	8.32	8.29	20.78	20.84	20.85
	13		8.9	9.02	8.99	20.62	20.7	20.8		8.67	8.7	8.73	20.75	20.8	20.82		8.32	8.3	8.26	20.78	20.84	20.85
	14.8		8.89	9	8.99	20.62	20.7	20.79		8.67	8.69	8.71	20.75	20.8	20.82		8.29	8.29	8.27	20.78	20.84	20.85
	17		8.87	8.98	8.97	20.63	20.7	20.79		8.64	8.69	8.7	20.75	20.8	20.82		8.29	8.28	8.24	20.78	20.84	20.85
	19.4		8.85	8.98	8.95	20.62	20.7	20.79		8.64	8.66	8.68	20.75	20.8	20.82		8.27	8.26	8.24	20.78	20.84	20.85
	22.3		8.84	8.96	8.95	20.63	20.7	20.8		8.61	8.66	8.68	20.75	20.8	20.82		8.27	8.26	8.22	20.78	20.84	20.85
	25.5		8.82	8.95	8.93	20.62	20.7	20.79		8.61	8.64	8.66	20.75	20.8	20.82		8.24	8.23	8.22	20.78	20.84	20.85
	29.1		8.8	8.93	8.93	20.63	20.7	20.79		8.58	8.64	8.65	20.75	20.8	20.82		8.23	8.23	8.2	20.78	20.84	20.85
	33.4		8.79	8.92	8.9	20.63	20.7	20.79		8.58	8.61	8.63	20.75	20.8	20.82		8.22	8.21	8.18	20.78	20.84	20.85
	38.2		8.76	8.9	8.9	20.63	20.7	20.8		8.55	8.6	8.63	20.75	20.8	20.82		8.2	8.19	8.18	20.78	20.84	20.85
	43.7		8.74	8.89	8.87	20.62	20.7	20.79		8.55	8.58	8.6	20.75	20.8	20.82		8.2	8.18	8.16	20.78	20.84	20.85
	50		8.71	8.86	8.85	20.63	20.7	20.8		8.52	8.55	8.58	20.75	20.8	20.82		8.18	8.15	8.14	20.78	20.84	20.85

## Sheet: 7
Fluid:						Plattenabstand H			Plattenradius R																																						Plattenabstand H
Platte:						[mm]	[m]		[mm]	[m]																																					[mm]	[m]
		Plattenabstand:		1,40 mm		1.4	0.0014		12.525	0.012525																																	Plattenabstand:		1,2 mm		1.2	0.0012
		Ausgabe Messgerät:								Berechnung:																																	Ausgabe Messgerät:
										Drehzahl	Drehzahl	Scherrate		ln(Scherrate)		Moment						ln(M)			unkorr. Schubspannung			unkorr. Viskosität							realer Spalt		Änderung Spalt		neue Viskosität
		Scherrate	Schubsp.			Viskosität																									Mittelwert	Stabw.	CV	Funktion					(korr. Spalt)				Scherrate	Schubsp.			Viskosität
		[1/s]	[Pa]			[Pas]				[1/min]	[1/s]	[1/s]				[µNm]			[Nm]						[Pa]			[Pas]			[Pas]		%	Mittelwert	[m]		[mm]		[Pas]	Stabw	cv		[1/s]	[Pa]			[Pas]
			1	2	3	1	2	3								1	2	3	1	2	3	1	2	3	1	2	3	1	2	3														1	2	3	1	2	3
		1	10.8	11	10.9	10.8	11	10.9		1.07	0.0178333	1.00245		0.00244556		33.2	34	33.5	3.32e-05	3.4e-05	3.35e-05	-10.313	-10.2892	-10.304	10.7568	11.016	10.854	10.7306	10.9891	10.8275	10.8491	0.130624	1.20401	10.6308	0.00163482		0.234818		12.4016	0.176429	1.42263		1	10.5	10.7	10.6	10.5	10.7	10.6
		1.14	12.2	12.3	12.2	10.6	10.8	10.7		1.22	0.0203333	1.14298		0.133638		37.6	38	37.8	3.76e-05	3.8e-05	3.78e-05	-10.1885	-10.1779	-10.1832	12.1825	12.3121	12.2473	10.6585	10.7719	10.7152	10.7152	0.0566942	0.529101	10.6196	0.00163653		0.236535		12.3999	0.0902403	0.727749		1.14	12	12.2	12.1	10.5	10.6	10.5
		1.31	13.9	14	14	10.6	10.7	10.7		1.4	0.0233333	1.31161		0.271259		42.8	43.3	43.1	4.28e-05	4.33e-05	4.31e-05	-10.059	-10.0474	-10.052	13.8673	14.0293	13.9645	10.5727	10.6962	10.6468	10.6385	0.0621665	0.584353	10.608	0.00163834		0.238338		12.3977	0.0972677	0.784564		1.31	13.6	13.8	13.7	10.4	10.6	10.5
		1.5	15.8	15.9	15.9	10.5	10.6	10.6		1.6	0.0266667	1.49899		0.404791		48.7	49.1	48.9	4.87e-05	4.91e-05	4.89e-05	-9.92983	-9.92165	-9.92573	15.7789	15.9085	15.8437	10.5263	10.6128	10.5696	10.5696	0.0432293	0.408998	10.5966	0.00164009		0.240089		12.3957	0.0756531	0.610319		1.5	15.5	15.7	15.5	10.3	10.5	10.4
		1.72	18.1	18.2	18.2	10.5	10.6	10.6		1.83	0.0305	1.71447		0.539103		55.8	56.2	56.1	5.58e-05	5.62e-05	5.61e-05	-9.79374	-9.78659	-9.78837	18.0793	18.2089	18.1765	10.5451	10.6207	10.6018	10.5892	0.0393395	0.371505	10.5852	0.00164185		0.241852		12.394	0.0717929	0.579256		1.72	17.7	17.8	17.7	10.3	10.4	10.3
		1.96	20.6	20.8	20.7	10.5	10.6	10.6		2.1	0.035	1.96742		0.676724		63.6	64.2	64	6.36e-05	6.42e-05	6.4e-05	-9.6629	-9.65351	-9.65663	20.6065	20.8009	20.7361	10.4739	10.5727	10.5397	10.5287	0.0503115	0.477849	10.5736	0.00164366		0.243661		12.392	0.0852439	0.687893		1.96	20.3	20.3	20.2	10.3	10.4	10.3
		2.25	23.5	23.7	23.6	10.5	10.5	10.5		2.4	0.04	2.24848		0.810256		72.5	73.1	72.9	7.25e-05	7.31e-05	7.29e-05	-9.53192	-9.52368	-9.52642	23.4901	23.6845	23.6197	10.4471	10.5335	10.5047	10.4951	0.0440226	0.419458	10.5623	0.00164542		0.245417		12.3902	0.0784331	0.633024		2.25	23.2	23.2	23.1	10.3	10.3	10.3
		2.57	26.9	27	27	10.5	10.5	10.5		2.74	0.0456667	2.56702		0.942745		83	83.4	83.3	8.3e-05	8.34e-05	8.33e-05	-9.39667	-9.39186	-9.39306	26.8921	27.0217	26.9893	10.476	10.5265	10.5139	10.5055	0.0262742	0.2501	10.5511	0.00164716		0.247162		12.3887	0.0584402	0.471723		2.57	26.4	26.5	26.4	10.3	10.3	10.3
		2.94	30.8	30.9	30.9	10.5	10.5	10.5		3.14	0.0523333	2.94176		1.07901		95	95.5	95.3	9.5e-05	9.55e-05	9.53e-05	-9.26163	-9.25638	-9.25848	30.7801	30.9421	30.8773	10.4632	10.5182	10.4962	10.4925	0.0277176	0.264165	10.5396	0.00164896		0.248959		12.3869	0.0609114	0.491741		2.94	30.2	30.3	30.2	10.3	10.3	10.3
		3.37	35.2	35.4	35.3	10.5	10.5	10.5		3.59	0.0598333	3.36336		1.21294		109	109	109	0.000109	0.000109	0.000109	-9.12416	-9.12416	-9.12416	35.3162	35.3162	35.3162	10.5003	10.5003	10.5003	10.5003	0	0	10.5283	0.00165073		0.250727		12.3855	0.0290634	0.234657		3.37	34.5	34.7	34.5	10.2	10.3	10.2
		3.85	40.3	40.5	40.4	10.5	10.5	10.5		4.11	0.0685	3.85053		1.34821		124	125	125	0.000124	0.000125	0.000125	-8.99523	-8.9872	-8.9872	40.1762	40.5002	40.5002	10.4339	10.5181	10.5181	10.49	0.048581	0.463115	10.517	0.00165251		0.252514		12.384	0.0869678	0.702261		3.85	39.4	39.6	39.4	10.2	10.3	10.2
		4.41	46.1	46.3	46.2	10.4	10.5	10.5		4.71	0.0785	4.41265		1.48447		142	143	143	0.000142	0.000143	0.000143	-8.85968	-8.85267	-8.85267	46.0082	46.3322	46.3322	10.4264	10.4999	10.4999	10.4754	0.0423923	0.404685	10.5055	0.00165432		0.254316		12.3823	0.0806538	0.651363		4.41	45	45.4	45.1	10.2	10.3	10.2
		5.05	52.7	52.9	52.8	10.4	10.5	10.5		5.39	0.0898333	5.04972		1.61933		163	163	163	0.000163	0.000163	0.000163	-8.72176	-8.72176	-8.72176	52.8122	52.8122	52.8122	10.4585	10.4585	10.4585	10.4585	0	0	10.4942	0.0016561		0.256102		12.381	0.0313763	0.253422		5.05	51.6	52	51.7	10.2	10.3	10.2
		5.78	60.2	60.5	60.4	10.4	10.5	10.5		6.16	0.102667	5.77111		1.75286		186	187	186	0.000186	0.000187	0.000186	-8.58976	-8.5844	-8.58976	60.2643	60.5883	60.2643	10.4424	10.4986	10.4424	10.4611	0.0324136	0.309848	10.483	0.00165787		0.257872		12.3797	0.0704841	0.569352		5.78	59.1	59.5	59.1	10.2	10.3	10.2
		6.61	68.8	69.1	69	10.4	10.5	10.4		7.06	0.117667	6.61429		1.88923		212	213	213	0.000212	0.000213	0.000213	-8.45892	-8.45422	-8.45422	68.6883	69.0123	69.0123	10.3848	10.4338	10.4338	10.4175	0.0282816	0.271481	10.4715	0.00165968		0.259682		12.3784	0.066364	0.536126		6.61	67.5	67.8	67.5	10.2	10.3	10.2
		7.56	78.6	79.1	78.9	10.4	10.5	10.4		8.07	0.1345	7.56052		2.02294		243	244	244	0.000243	0.000244	0.000244	-8.32245	-8.31834	-8.31834	78.7323	79.0563	79.0563	10.4136	10.4565	10.4565	10.4422	0.024742	0.236943	10.4603	0.00166146		0.261458		12.3773	0.0631064	0.509855		7.56	77	77.6	77.1	10.2	10.3	10.2
		8.66	90	90.7	90.4	10.4	10.5	10.4		9.24	0.154	8.65666		2.15833		278	280	279	0.000278	0.00028	0.000279	-8.18789	-8.18072	-8.1843	90.0724	90.7204	90.3964	10.405	10.4798	10.4424	10.4424	0.037428	0.358423	10.449	0.00166326		0.263259		12.3762	0.0790541	0.638761		8.66	88.3	89	88.5	10.2	10.3	10.2
		9.91	103	104	104	10.4	10.5	10.5		10.6	0.176667	9.9308		2.29564		318	320	320	0.000318	0.00032	0.00032	-8.05346	-8.04719	-8.04719	103.032	103.68	103.68	10.375	10.4403	10.4403	10.4185	0.0376732	0.361597	10.4375	0.00166509		0.265087		12.3749	0.0803327	0.649157		9.91	101	102	101	10.2	10.3	10.2
		11.3	118	118	118	10.4	10.4	10.4		12.1	0.201667	11.3361		2.42799		364	365	365	0.000364	0.000365	0.000365	-7.91836	-7.91561	-7.91561	117.937	118.261	118.261	10.4036	10.4322	10.4322	10.4227	0.0165015	0.158323	10.4265	0.00166685		0.266851		12.3742	0.0559008	0.451753		11.3	115	116	116	10.2	10.3	10.2
		13	135	135	135	10.4	10.4	10.4		13.8	0.23	12.9288		2.55946		415	418	417	0.000415	0.000418	0.000417	-7.78723	-7.78003	-7.78242	134.461	135.433	135.109	10.4001	10.4753	10.4502	10.4419	0.0382805	0.366606	10.4155	0.0016686		0.268605		12.3735	0.0825906	0.667479		13	132	133	132	10.2	10.3	10.2
		14.8	154	155	155	10.4	10.5	10.4		15.8	0.263333	14.8025		2.6948		476	479	478	0.000476	0.000479	0.000478	-7.65009	-7.64381	-7.6459	154.225	155.197	154.873	10.4188	10.4845	10.4626	10.4553	0.0334349	0.319789	10.4043	0.00167041		0.270412		12.3725	0.0779238	0.629813		14.8	151	152	151	10.2	10.2	10.2
		17	176	177	177	10.4	10.4	10.4		18.1	0.301667	16.9573		2.8307		544	547	546	0.000544	0.000547	0.000546	-7.51656	-7.51106	-7.51289	176.257	177.229	176.905	10.3941	10.4515	10.4324	10.426	0.0291863	0.279937	10.393	0.00167223		0.272229		12.3717	0.0739067	0.597385		17	173	174	173	10.2	10.3	10.2
		19.4	201	203	202	10.4	10.4	10.4		20.8	0.346667	19.4869		2.96974		622	626	625	0.000622	0.000626	0.000625	-7.38257	-7.37616	-7.37776	201.529	202.825	202.501	10.3418	10.4083	10.3917	10.3806	0.0346112	0.333422	10.3814	0.00167409		0.27409		12.3707	0.0812781	0.657023		19.4	197	199	198	10.2	10.2	10.2
		22.3	231	232	232	10.4	10.4	10.4		23.8	0.396667	22.2975		3.10447		712	717	716	0.000712	0.000717	0.000716	-7.24743	-7.24043	-7.24183	230.689	232.309	231.985	10.346	10.4186	10.4041	10.3896	0.0384451	0.370035	10.3702	0.0016759		0.275896		12.3702	0.0867714	0.701457		22.3	226	228	227	10.1	10.2	10.2
		25.5	264	265	265	10.3	10.4	10.4		27.2	0.453333	25.4828		3.238		813	819	817	0.000813	0.000819	0.000817	-7.11478	-7.10743	-7.10987	263.413	265.357	264.709	10.3369	10.4132	10.3878	10.3793	0.0388435	0.374241	10.3592	0.00167769		0.277687		12.3695	0.0882204	0.713207		25.5	258	260	259	10.1	10.2	10.2
		29.1	302	304	303	10.4	10.4	10.4		31.1	0.518333	29.1366		3.37199		931	938	936	0.000931	0.000938	0.000936	-6.97925	-6.97176	-6.9739	301.645	303.913	303.265	10.3528	10.4306	10.4084	10.3973	0.040094	0.38562	10.3481	0.00167949		0.279486		12.3691	0.0906872	0.733174		29.1	295	298	297	10.1	10.2	10.2
		33.4	345	347	346	10.3	10.4	10.4		35.6	0.593333	33.3525		3.50713		1060	1070	1070	0.00106	0.00107	0.00107	-6.84949	-6.8401	-6.8401	343.442	346.682	346.682	10.2973	10.3945	10.3945	10.3621	0.0560865	0.541266	10.3369	0.0016813		0.281303		12.3686	0.110766	0.895545		33.4	338	341	339	10.1	10.2	10.1
		38.2	394	397	397	10.3	10.4	10.4		40.8	0.68	38.2242		3.64347		1220	1230	1220	0.00122	0.00123	0.00122	-6.7089	-6.70074	-6.7089	395.282	398.522	395.282	10.3411	10.4259	10.3411	10.3694	0.0489382	0.471948	10.3256	0.00168314		0.283138		12.3681	0.103339	0.835522		38.2	386	390	388	10.1	10.2	10.2
		43.7	451	454	453	10.3	10.4	10.4		46.6	0.776667	43.658		3.77639		1390	1400	1400	0.00139	0.0014	0.0014	-6.57845	-6.57128	-6.57128	450.362	453.602	453.602	10.3157	10.3899	10.3899	10.3651	0.0428472	0.413377	10.3146	0.00168493		0.284928		12.368	0.0968802	0.783312		43.7	441	445	443	10.1	10.2	10.1
		50	515	519	518	10.3	10.4	10.4		53.4	0.89	50.0287		3.9126		1590	1600	1600	0.00159	0.0016	0.0016	-6.44402	-6.43775	-6.43775	515.162	518.402	518.402	10.2973	10.3621	10.3621	10.3405	0.037391	0.361597	10.3034	0.00168677		0.286766		12.3677	0.091302	0.73823		50	505	509	506	10.1	10.2	10.1
	unkorrigiert										korrigiert
																					Spaltweite		Scherrate		unkorr. Viskosität		über Spalt angepasste Viskosität
																					[mm]		[1/s]		[Pas]	CV / %	[Pas]	CV / %
																					1.4		5.05		10.4942	2.87345	12.381	0.271816
																					1.2		5.05		10.2898		12.4483
																					1		5.05		9.91445		12.4101
																					1.4		9.91		10.4375	2.90842	12.3749	0.306064
																					1.2		9.91		10.2345		12.4508
																					1		9.91		9.85454		12.4154
																					1.4		25.5		10.3592	2.95933	12.3695	0.358128
																					1.2		25.5		10.1575		12.4573
																					1		25.5		9.77119		12.426
																					1.4		38.2		10.3256	2.98117	12.3681	0.383349
																					1.2		38.2		10.1247		12.4613
																					1		38.2		9.7356		12.4318
																												einzelne Kurven
			Plattenabstand: 1,4 mm							Plattenabstand: 1,2 mm							Plattenabstand: 1,0 mm
	Scherrate		Viskos.	Viskos.	Viskos.	Temp.	Temp.	Temp.		Viskos.	Viskos.	Viskos.	Temp.	Temp.	Temp.		Viskos.	Viskos.	Viskos.	Temp.	Temp.	Temp.
	[1/s]		[Pas]	[Pas]	[Pas]	[°C]	[°C]	[°C]		[Pas]	[Pas]	[Pas]	[°C]	[°C]	[°C]		[Pas]	[Pas]	[Pas]	[°C]	[°C]	[°C]
			1	2	3	1	2	3		1	2	3	1	2	3		1	2	3	1	2	3
	1		10.8	11	10.9	20.21	20.12	20.13		10.5	10.7	10.6	20.15	20.11	20.12		10.2	10.4	10.2	20.13	20.11	20.11
	1.14		10.6	10.8	10.7	20.2	20.12	20.13		10.5	10.6	10.5	20.16	20.11	20.12		10.1	10.2	10.1	20.12	20.11	20.11
	1.31		10.6	10.7	10.7	20.19	20.11	20.13		10.4	10.6	10.5	20.15	20.1	20.11		10.1	10.2	10.1	20.12	20.1	20.1
	1.5		10.5	10.6	10.6	20.18	20.12	20.12		10.3	10.5	10.4	20.15	20.1	20.11		10.1	10.1	10	20.12	20.1	20.1
	1.72		10.5	10.6	10.6	20.18	20.11	20.12		10.3	10.4	10.3	20.14	20.1	20.1		10	10.1	9.99	20.12	20.1	20.09
	1.96		10.5	10.6	10.6	20.18	20.11	20.11		10.3	10.4	10.3	20.14	20.1	20.1		9.99	10	9.95	20.13	20.1	20.09
	2.25		10.5	10.5	10.5	20.18	20.11	20.11		10.3	10.3	10.3	20.14	20.1	20.1		9.95	10	9.9	20.13	20.1	20.09
	2.57		10.5	10.5	10.5	20.18	20.11	20.11		10.3	10.3	10.3	20.14	20.1	20.1		9.9	9.95	9.86	20.12	20.1	20.09
	2.94		10.5	10.5	10.5	20.18	20.11	20.12		10.3	10.3	10.3	20.14	20.1	20.1		9.88	9.9	9.86	20.12	20.1	20.1
	3.37		10.5	10.5	10.5	20.17	20.11	20.12		10.2	10.3	10.2	20.13	20.1	20.1		9.9	9.9	9.88	20.12	20.1	20.09
	3.85		10.5	10.5	10.5	20.17	20.11	20.12		10.2	10.3	10.2	20.13	20.1	20.1		9.91	9.92	9.87	20.12	20.11	20.09
	4.41		10.4	10.5	10.5	20.17	20.11	20.12		10.2	10.3	10.2	20.13	20.1	20.1		9.86	9.9	9.82	20.12	20.11	20.09
	5.05		10.4	10.5	10.5	20.17	20.11	20.12		10.2	10.3	10.2	20.14	20.1	20.1		9.85	9.86	9.83	20.12	20.1	20.09
	5.78		10.4	10.5	10.5	20.17	20.11	20.12		10.2	10.3	10.2	20.14	20.1	20.1		9.88	9.89	9.85	20.12	20.1	20.09
	6.61		10.4	10.5	10.4	20.17	20.11	20.12		10.2	10.3	10.2	20.13	20.1	20.1		9.83	9.87	9.8	20.12	20.1	20.09
	7.56		10.4	10.5	10.4	20.17	20.11	20.12		10.2	10.3	10.2	20.14	20.1	20.1		9.85	9.85	9.83	20.12	20.1	20.09
	8.66		10.4	10.5	10.4	20.17	20.11	20.12		10.2	10.3	10.2	20.14	20.1	20.09		9.84	9.87	9.81	20.12	20.1	20.09
	9.91		10.4	10.5	10.5	20.17	20.11	20.12		10.2	10.3	10.2	20.13	20.1	20.09		9.82	9.83	9.81	20.12	20.1	20.09
	11.3		10.4	10.4	10.4	20.17	20.11	20.12		10.2	10.3	10.2	20.13	20.1	20.09		9.83	9.86	9.8	20.12	20.1	20.09
	13		10.4	10.4	10.4	20.17	20.11	20.12		10.2	10.3	10.2	20.13	20.1	20.09		9.81	9.82	9.8	20.12	20.1	20.09
	14.8		10.4	10.5	10.4	20.17	20.11	20.12		10.2	10.2	10.2	20.13	20.1	20.09		9.82	9.85	9.79	20.11	20.1	20.09
	17		10.4	10.4	10.4	20.17	20.11	20.11		10.2	10.3	10.2	20.13	20.1	20.09		9.81	9.82	9.8	20.12	20.1	20.09
	19.4		10.4	10.4	10.4	20.16	20.11	20.11		10.2	10.2	10.2	20.14	20.1	20.09		9.8	9.83	9.78	20.11	20.1	20.09
	22.3		10.4	10.4	10.4	20.16	20.11	20.12		10.1	10.2	10.2	20.14	20.1	20.09		9.81	9.82	9.79	20.12	20.1	20.09
	25.5		10.3	10.4	10.4	20.16	20.11	20.12		10.1	10.2	10.2	20.14	20.1	20.09		9.78	9.81	9.77	20.11	20.11	20.09
	29.1		10.4	10.4	10.4	20.16	20.11	20.12		10.1	10.2	10.2	20.14	20.1	20.09		9.8	9.82	9.78	20.11	20.1	20.09
	33.4		10.3	10.4	10.4	20.16	20.11	20.12		10.1	10.2	10.1	20.13	20.1	20.09		9.78	9.79	9.77	20.11	20.1	20.09
	38.2		10.3	10.4	10.4	20.16	20.11	20.12		10.1	10.2	10.2	20.13	20.1	20.09		9.77	9.8	9.75	20.11	20.1	20.09
	43.7		10.3	10.4	10.4	20.16	20.11	20.12		10.1	10.2	10.1	20.14	20.1	20.09		9.77	9.79	9.76	20.11	20.1	20.09
	50		10.3	10.4	10.4	20.16	20.11	20.11		10.1	10.2	10.1	20.14	20.1	20.09		9.74	9.76	9.73	20.11	20.1	20.09

## Sheet: 8
Fluid:						Plattenabstand H			Plattenradius R																																						Plattenabstand H
Platte:						[mm]	[m]		[mm]	[m]																																					[mm]	[m]
		Plattenabstand:		1,40 mm		1.4	0.0014		12.525	0.012525																																	Plattenabstand:		1,2 mm		1.2	0.0012
		Ausgabe Messgerät:								Berechnung:																																	Ausgabe Messgerät:
										Drehzahl	Drehzahl	Scherrate		ln(Scherrate)		Moment						ln(M)			unkorr. Schubspannung			unkorr. Viskosität							realer Spalt		Änderung Spalt		neue Viskosität
		Scherrate	Schubsp.			Viskosität																									Mittelwert	Stabw.	CV	Funktion					(korr. Spalt)				Scherrate	Schubsp.			Viskosität
		[1/s]	[Pa]			[Pas]				[1/min]	[1/s]	[1/s]				[µNm]			[Nm]						[Pa]			[Pas]			[Pas]		%	Mittelwert	[m]		[mm]		[Pas]	Stabw	cv		[1/s]	[Pa]			[Pas]
			1	2	3	1	2	3								1	2	3	1	2	3	1	2	3	1	2	3	1	2	3														1	2	3	1	2	3
		1	9.36	9.65	9.58	9.58	9.36	9.65		1.07	0.0178333	1.00245		0.00244556		28.9	29.8	29.6	2.89e-05	2.98e-05	2.96e-05	-10.4517	-10.421	-10.4277	9.36364	9.65524	9.59044	9.34077	9.63166	9.56702	9.51315	0.152743	1.6056	9.32149	0.00186444		0.464445		12.2858	0.327223	2.66342		1	9.32	9.29	9.31	9.32	9.29	9.31
		1.14	10.6	10.8	10.8	9.41	9.27	9.45		1.22	0.0203333	1.14298		0.133638		32.8	33.4	33.2	3.28e-05	3.34e-05	3.32e-05	-10.3251	-10.307	-10.313	10.6272	10.8216	10.7568	9.29785	9.46793	9.41124	9.39234	0.0866018	0.922047	9.3105	0.00186665		0.466647		12.2856	0.238217	1.93899		1.14	10.4	10.5	10.6	9.1	9.18	9.25
		1.31	12.1	12.3	12.3	9.38	9.22	9.42		1.4	0.0233333	1.31161		0.271259		37.3	38.1	37.9	3.73e-05	3.81e-05	3.79e-05	-10.1965	-10.1753	-10.1806	12.0853	12.3445	12.2797	9.21403	9.41165	9.36224	9.3293	0.102845	1.10238	9.29897	0.00186896		0.468961		12.2849	0.259023	2.10847		1.31	11.9	12	12	9.08	9.13	9.13
		1.5	13.8	14	13.9	9.29	9.22	9.33		1.6	0.0266667	1.49899		0.404791		42.7	43.2	43	4.27e-05	4.32e-05	4.3e-05	-10.0613	-10.0497	-10.0543	13.8349	13.9969	13.9321	9.22946	9.33754	9.29431	9.2871	0.0543957	0.585713	9.2878	0.00187121		0.471208		12.2844	0.194452	1.58292		1.5	13.6	13.6	13.5	9.07	9.04	9.03
		1.72	15.7	16	16	9.3	9.16	9.3		1.83	0.0305	1.71447		0.539103		48.5	49.2	49.3	4.85e-05	4.92e-05	4.93e-05	-9.93395	-9.91962	-9.91759	15.7141	15.9409	15.9733	9.16557	9.29785	9.31675	9.26006	0.0823748	0.889571	9.27658	0.00187347		0.473472		12.2842	0.230843	1.87918		1.72	15.5	15.4	15.4	9.02	8.98	8.99
		1.96	18	18.3	18.2	9.27	9.17	9.31		2.1	0.035	1.96742		0.676724		55.6	56.4	56.2	5.56e-05	5.64e-05	5.62e-05	-9.79733	-9.78304	-9.78659	18.0145	18.2737	18.2089	9.15639	9.28813	9.2552	9.23324	0.0685631	0.742568	9.2651	0.00187579		0.475794		12.2838	0.212297	1.72827		1.96	17.6	17.6	17.6	8.98	8.95	8.97
		2.25	20.6	20.8	20.7	9.22	9.18	9.27		2.4	0.04	2.24848		0.810256		63.6	64.2	63.9	6.36e-05	6.42e-05	6.39e-05	-9.6629	-9.65351	-9.65819	20.6065	20.8009	20.7037	9.16462	9.25108	9.20785	9.20785	0.0432293	0.469484	9.25397	0.00187805		0.478049		12.2834	0.178428	1.45259		2.25	20.1	20.1	20.1	8.94	8.94	8.96
		2.57	23.5	23.7	23.7	9.21	9.15	9.23		2.74	0.0456667	2.56702		0.942745		72.6	73.2	73.1	7.26e-05	7.32e-05	7.31e-05	-9.53055	-9.52232	-9.52368	23.5225	23.7169	23.6845	9.16336	9.23909	9.22647	9.20964	0.0405731	0.440551	9.24294	0.00188029		0.48029		12.2833	0.174658	1.42191		2.57	23	22.9	23	8.93	8.92	8.94
		2.94	26.8	27.1	27.1	9.21	9.12	9.21		3.14	0.0523333	2.94176		1.07901		82.9	83.6	83.6	8.29e-05	8.36e-05	8.36e-05	-9.39788	-9.38947	-9.38947	26.8597	27.0865	27.0865	9.13048	9.20757	9.20757	9.18188	0.0445119	0.48478	9.23161	0.0018826		0.482597		12.283	0.179612	1.46228		2.94	26.2	26.2	26.2	8.92	8.91	8.92
		3.37	30.7	31	31	9.2	9.11	9.21		3.59	0.0598333	3.36336		1.21294		94.7	95.7	95.7	9.47e-05	9.57e-05	9.57e-05	-9.2648	-9.25429	-9.25429	30.6829	31.0069	31.0069	9.12272	9.21905	9.21905	9.18694	0.0556178	0.6054	9.22049	0.00188487		0.484868		12.283	0.194211	1.58113		3.37	30	30	30	8.91	8.9	8.9
		3.85	35.1	35.5	35.4	9.2	9.1	9.2		4.11	0.0685	3.85053		1.34821		108	109	109	0.000108	0.000109	0.000109	-9.13338	-9.12416	-9.12416	34.9922	35.3162	35.3162	9.08763	9.17177	9.17177	9.14372	0.048581	0.531304	9.20927	0.00188716		0.487164		12.283	0.184237	1.49994		3.85	34.4	34.3	34.2	8.91	8.89	8.88
		4.41	40.1	40.5	40.5	9.19	9.09	9.19		4.71	0.0785	4.41265		1.48447		124	125	125	0.000124	0.000125	0.000125	-8.99523	-8.9872	-8.9872	40.1762	40.5002	40.5002	9.10478	9.1782	9.1782	9.15373	0.0423923	0.463115	9.19799	0.00188948		0.48948		12.2827	0.176213	1.43464		4.41	39.3	39.3	39.1	8.91	8.9	8.87
		5.05	45.9	46.3	46.3	9.17	9.09	9.18		5.39	0.0898333	5.04972		1.61933		142	143	143	0.000142	0.000143	0.000143	-8.85968	-8.85267	-8.85267	46.0082	46.3322	46.3322	9.11104	9.17521	9.17521	9.15382	0.0370441	0.404685	9.18683	0.00189177		0.491774		12.2829	0.168904	1.37512		5.05	44.8	44.9	44.8	8.89	8.91	8.88
		5.78	52.5	53	52.9	9.16	9.09	9.17		6.16	0.102667	5.77111		1.75286		162	163	163	0.000162	0.000163	0.000163	-8.72791	-8.72176	-8.72176	52.4882	52.8122	52.8122	9.095	9.15115	9.15115	9.13243	0.0324136	0.354928	9.1758	0.00189405		0.494049		12.283	0.162339	1.32166		5.78	51.2	51.3	51.3	8.86	8.89	8.88
		6.61	60.1	60.6	60.4	9.14	9.09	9.17		7.06	0.117667	6.61429		1.88923		186	187	187	0.000186	0.000187	0.000187	-8.58976	-8.5844	-8.5844	60.2643	60.5883	60.5883	9.11123	9.16021	9.16021	9.14388	0.0282816	0.309295	9.16454	0.00189638		0.496375		12.2831	0.156882	1.27723		6.61	58.6	58.6	58.6	8.86	8.86	8.86
		7.56	68.8	69.4	69.1	9.14	9.09	9.17		8.07	0.1345	7.56052		2.02294		212	214	213	0.000212	0.000214	0.000213	-8.45892	-8.44953	-8.45422	68.6883	69.3363	69.0123	9.08513	9.17083	9.12798	9.12798	0.0428544	0.469484	9.15352	0.00189866		0.498659		12.2833	0.17604	1.43316		7.56	67.1	67.1	66.9	8.87	8.87	8.85
		8.66	78.6	79.4	79.2	9.14	9.08	9.17		9.24	0.154	8.65666		2.15833		243	245	244	0.000243	0.000245	0.000244	-8.32245	-8.31425	-8.31834	78.7323	79.3803	79.0563	9.095	9.16986	9.13243	9.13243	0.037428	0.409836	9.14237	0.00190097		0.500974		12.2835	0.168776	1.374		8.66	76.6	76.8	76.7	8.85	8.87	8.86
		9.91	89.8	90.7	90.6	9.14	9.06	9.16		10.6	0.176667	9.9308		2.29564		277	280	280	0.000277	0.00028	0.00028	-8.19149	-8.18072	-8.18072	89.7484	90.7204	90.7204	9.03738	9.13526	9.13526	9.10263	0.0565097	0.620807	9.13108	0.00190332		0.503324		12.2836	0.194136	1.58045		9.91	87.5	87.7	87.6	8.83	8.85	8.85
		11.3	103	104	104	9.13	9.06	9.14		12.1	0.201667	11.3361		2.42799		317	320	319	0.000317	0.00032	0.000319	-8.05661	-8.04719	-8.05032	102.708	103.68	103.356	9.0603	9.14604	9.11746	9.10793	0.0436588	0.479349	9.12021	0.00190559		0.505593		12.2843	0.176646	1.43798		11.3	100	100	100	8.84	8.85	8.83
		13	118	119	118	9.12	9.06	9.14		13.8	0.23	12.9288		2.55946		363	366	365	0.000363	0.000366	0.000365	-7.92111	-7.91288	-7.91561	117.613	118.585	118.261	9.09696	9.17214	9.14708	9.13872	0.0382805	0.418883	9.10943	0.00190785		0.507849		12.285	0.169482	1.37959		13	114	115	115	8.82	8.85	8.84
		14.8	134	136	135	9.12	9.04	9.14		15.8	0.263333	14.8025		2.6948		415	419	418	0.000415	0.000419	0.000418	-7.78723	-7.77764	-7.78003	134.461	135.757	135.433	9.08363	9.17119	9.1493	9.13471	0.0455641	0.498802	9.09834	0.00191017		0.510174		12.2853	0.179289	1.45938		14.8	131	131	131	8.82	8.83	8.82
		17	154	155	155	9.11	9.04	9.12		18.1	0.301667	16.9573		2.8307		474	479	478	0.000474	0.000479	0.000478	-7.6543	-7.64381	-7.6459	153.577	155.197	154.873	9.05667	9.1522	9.13309	9.11399	0.0505521	0.554665	9.08722	0.00191251		0.512512		12.2858	0.185519	1.51003		17	150	150	150	8.81	8.84	8.82
		19.4	176	177	177	9.1	9.03	9.12		20.8	0.346667	19.4869		2.96974		542	548	546	0.000542	0.000548	0.000546	-7.52024	-7.50924	-7.51289	175.609	177.553	176.905	9.01165	9.11141	9.07816	9.06708	0.0507953	0.560217	9.07585	0.00191491		0.514907		12.286	0.185638	1.51097		19.4	171	172	171	8.8	8.82	8.81
		22.3	201	203	203	9.1	9.02	9.12		23.8	0.396667	22.2975		3.10447		619	626	625	0.000619	0.000626	0.000625	-7.38741	-7.37616	-7.37776	200.557	202.825	202.501	8.99461	9.09633	9.08179	9.05758	0.055013	0.60737	9.06485	0.00191723		0.51723		12.2868	0.190938	1.554		22.3	196	196	196	8.79	8.82	8.81
		25.5	230	232	232	9.09	9.02	9.11		27.2	0.453333	25.4828		3.238		709	716	715	0.000709	0.000716	0.000715	-7.25166	-7.24183	-7.24323	229.717	231.985	231.661	9.01459	9.10359	9.09088	9.06969	0.0481364	0.530739	9.05397	0.00191954		0.519536		12.2875	0.181765	1.47927		25.5	224	224	224	8.78	8.81	8.8
		29.1	262	265	265	9.09	9.01	9.1		31.1	0.518333	29.1366		3.37199		810	819	818	0.00081	0.000819	0.000818	-7.11848	-7.10743	-7.10865	262.441	265.357	265.033	9.00727	9.10735	9.09623	9.07028	0.0548541	0.604767	9.04306	0.00192185		0.521852		12.2883	0.190742	1.55222		29.1	256	257	257	8.78	8.81	8.8
		33.4	300	303	303	9.08	9	9.09		35.6	0.593333	33.3525		3.50713		926	936	934	0.000926	0.000936	0.000934	-6.98464	-6.9739	-6.97603	300.025	303.265	302.617	8.99559	9.09273	9.0733	9.05388	0.0514041	0.567758	9.03206	0.00192419		0.524191		12.289	0.185805	1.51196		33.4	293	293	293	8.77	8.79	8.79
		38.2	343	347	346	9.07	8.99	9.09		40.7	0.678333	38.1305		3.64102		1060	1070	1070	0.00106	0.00107	0.00107	-6.84949	-6.8401	-6.8401	343.442	346.682	346.682	9.007	9.09197	9.09197	9.06365	0.0490584	0.541266	9.02119	0.00192651		0.526511		12.29	0.18253	1.48519		38.2	334	336	335	8.76	8.79	8.79
		43.7	392	396	396	9.06	8.97	9.07		46.6	0.776667	43.658		3.77639		1210	1220	1220	0.00121	0.00122	0.00122	-6.71713	-6.7089	-6.7089	392.042	395.282	395.282	8.97983	9.05404	9.05404	9.0293	0.0428472	0.474534	9.0102	0.00192886		0.528859		12.2909	0.173539	1.41193		43.7	382	383	383	8.75	8.78	8.77
		50	447	453	452	9.04	8.95	9.05		53.4	0.89	50.0287		3.9126		1380	1400	1400	0.00138	0.0014	0.0014	-6.58567	-6.57128	-6.57128	447.122	453.602	453.602	8.9373	9.06683	9.06683	9.02365	0.0747819	0.828732	8.99916	0.00193123		0.531225		12.2918	0.217065	1.76593		50	436	438	438	8.72	8.76	8.76
	unkorrigiert										korrigiert
																					Spaltweite		Scherrate		unkorr. Viskosität		über Spalt angepasste Viskosität
																					[mm]		[1/s]		[Pas]	CV / %	[Pas]	CV / %
																					1.4		5.05		9.18683	3.73873	12.2829	1.08344
																					1.2		5.05		8.92677		12.4366
																					1		5.05		8.52767		12.5511
																					1.4		9.91		9.13108	3.83914	12.2836	1.06826
																					1.2		9.91		8.86685		12.4384
																					1		9.91		8.45903		12.5478
																					1.4		25.5		9.05397	3.98197	12.2875	1.04603
																					1.2		25.5		8.78349		12.4432
																					1		25.5		8.36377		12.5456
																					1.4		38.2		9.02119	4.04421	12.29	1.03618
																					1.2		38.2		8.74807		12.4462
																					1		38.2		8.32318		12.5454
																												einzelne Kurven
			Plattenabstand: 1,4 mm							Plattenabstand: 1,2 mm							Plattenabstand: 1,0 mm
	Scherrate		Viskos.	Viskos.	Viskos.	Temp.	Temp.	Temp.		Viskos.	Viskos.	Viskos.	Temp.	Temp.	Temp.		Viskos.	Viskos.	Viskos.	Temp.	Temp.	Temp.
	[1/s]		[Pas]	[Pas]	[Pas]	[°C]	[°C]	[°C]		[Pas]	[Pas]	[Pas]	[°C]	[°C]	[°C]		[Pas]	[Pas]	[Pas]	[°C]	[°C]	[°C]
			1	2	3	1	2	3		1	2	3	1	2	3		1	2	3	1	2	3
	1		9.58	9.36	9.65	20.26	20.04	20.01		9.32	9.29	9.31	20.16	20.01	20.03		8.92	9	8.76	20.08	20	20.02
	1.14		9.41	9.27	9.45	20.23	20.03	20.02		9.1	9.18	9.25	20.15	20.01	20.03		8.81	8.84	8.76	20.08	20	20.01
	1.31		9.38	9.22	9.42	20.23	20.03	20.02		9.08	9.13	9.13	20.13	20	20.03		8.74	8.75	8.71	20.07	20	20.02
	1.5		9.29	9.22	9.33	20.21	20.01	20.01		9.07	9.04	9.03	20.13	20	20.02		8.69	8.7	8.67	20.06	20	20.02
	1.72		9.3	9.16	9.3	20.21	20.01	20.01		9.02	8.98	8.99	20.12	19.99	20.02		8.64	8.67	8.63	20.06	20	20.01
	1.96		9.27	9.17	9.31	20.2	20	20.01		8.98	8.95	8.97	20.11	19.99	20.02		8.59	8.64	8.6	20.05	19.99	20.02
	2.25		9.22	9.18	9.27	20.2	20	20.01		8.94	8.94	8.96	20.1	19.99	20.02		8.54	8.61	8.55	20.05	20	20.02
	2.57		9.21	9.15	9.23	20.2	20	20.01		8.93	8.92	8.94	20.1	19.99	20.02		8.51	8.55	8.5	20.04	19.99	20.02
	2.94		9.21	9.12	9.21	20.19	20	20		8.92	8.91	8.92	20.1	19.99	20.02		8.51	8.51	8.48	20.04	19.99	20.02
	3.37		9.2	9.11	9.21	20.18	20	20		8.91	8.9	8.9	20.1	19.99	20.02		8.53	8.51	8.49	20.04	19.99	20.02
	3.85		9.2	9.1	9.2	20.18	20	20		8.91	8.89	8.88	20.1	19.99	20.02		8.51	8.53	8.5	20.04	19.99	20.02
	4.41		9.19	9.09	9.19	20.18	20	20.01		8.91	8.9	8.87	20.1	19.99	20.02		8.47	8.5	8.46	20.03	19.99	20.02
	5.05		9.17	9.09	9.18	20.18	20	20.01		8.89	8.91	8.88	20.09	19.99	20.02		8.48	8.47	8.44	20.03	19.99	20.01
	5.78		9.16	9.09	9.17	20.18	20	20.01		8.86	8.89	8.88	20.09	19.99	20.02		8.47	8.49	8.46	20.03	19.99	20.02
	6.61		9.14	9.09	9.17	20.18	19.99	20		8.86	8.86	8.86	20.09	19.99	20.01		8.44	8.47	8.43	20.03	19.99	20.02
	7.56		9.14	9.09	9.17	20.18	19.99	20.01		8.87	8.87	8.85	20.09	19.99	20.02		8.46	8.46	8.43	20.03	19.99	20.02
	8.66		9.14	9.08	9.17	20.18	19.99	20.01		8.85	8.87	8.86	20.09	19.99	20.02		8.43	8.46	8.43	20.03	20	20.02
	9.91		9.14	9.06	9.16	20.18	20	20.01		8.83	8.85	8.85	20.09	19.99	20.02		8.43	8.44	8.42	20.03	19.99	20.02
	11.3		9.13	9.06	9.14	20.18	19.99	20.01		8.84	8.85	8.83	20.09	19.99	20.02		8.42	8.45	8.42	20.03	19.99	20.02
	13		9.12	9.06	9.14	20.17	20	20.01		8.82	8.85	8.84	20.09	19.99	20.02		8.42	8.43	8.4	20.03	19.99	20.02
	14.8		9.12	9.04	9.14	20.17	20	20.01		8.82	8.83	8.82	20.09	19.99	20.02		8.4	8.44	8.4	20.03	19.99	20.02
	17		9.11	9.04	9.12	20.17	20	20.01		8.81	8.84	8.82	20.08	19.99	20.02		8.4	8.42	8.39	20.03	19.99	20.02
	19.4		9.1	9.03	9.12	20.17	20	20		8.8	8.82	8.81	20.09	19.99	20.02		8.39	8.42	8.39	20.03	19.99	20.01
	22.3		9.1	9.02	9.12	20.17	20	20		8.79	8.82	8.81	20.09	19.99	20.01		8.39	8.41	8.38	20.03	19.99	20.02
	25.5		9.09	9.02	9.11	20.17	20	20		8.78	8.81	8.8	20.09	19.99	20.01		8.38	8.4	8.37	20.03	19.99	20.02
	29.1		9.09	9.01	9.1	20.17	20	20.01		8.78	8.81	8.8	20.09	19.99	20.01		8.37	8.4	8.37	20.03	19.99	20.02
	33.4		9.08	9	9.09	20.17	20	20		8.77	8.79	8.79	20.09	19.99	20.01		8.37	8.39	8.36	20.03	19.99	20.02
	38.2		9.07	8.99	9.09	20.17	20	20		8.76	8.79	8.79	20.09	19.99	20.02		8.35	8.39	8.36	20.03	19.99	20.02
	43.7		9.06	8.97	9.07	20.17	20	20.01		8.75	8.78	8.77	20.09	19.99	20.01		8.35	8.38	8.35	20.03	19.99	20.02
	50		9.04	8.95	9.05	20.17	19.99	20		8.72	8.76	8.76	20.09	19.99	20.01		8.33	8.36	8.33	20.03	19.99	20.02

[truncated: 17 more sheets: 9, 10_neu, 10_alt, 11, 12, 13, 14, 15, 16, 17_alt, 17_neu, 18, 19, 20_alt, 20_neu, 21_alt, 21_neu]
