# Supplementary material for: Absolute Rheological Measurements of Model Suspensions: Influence and Correction of Wall Slip Prevention Measures
Source: Materials (Basel). 2020 Jan 18;13(2):467. doi: 10.3390/ma13020467 (PMC7013820; doi:10.3390/ma13020467)
Supplement: Supplementary file 1 [file materials-13-00467-s001.zip › AK5000.xlsx]

## Sheet: Ergebnisse
	Platte: Glatt		Scherrate	Viskosität	norm. Viskosität			P1: gemittelte Viskosität über Plattenabstand 1,2 & 1,4 mm											Ergebnis alter Messsung (wurde wiederholt)
			1/s	Pas	-
	P1	1,2 + 1,4 mm		4.9894	1
	Platte: Rad		Scherrate	scheinbarer	scheinbare		Korrektur-	norm.	interpol.	Änderung			über Spalt korr.						Platte: Stege		Scherrate	scheinbarer	scheinbare		Korrektur-	norm.	interpol.	Änderung			über Spalt korrigierte
				Spalt	Viskosität	CV	faktor	Viskosität	Spalt	Spalt	Mittelwert	CV	Viskosität	CV	norm. V.							Spalt	Viskosität	CV	faktor	Viskosität	Spalt	Spalt	Mittelwert	CV	Viskosität	CV	norm. V.
			1/s	mm	Pas	%	Viskosität	-	mm	mm	mm	%	Pas	%							1/s	mm	Pas	%	Viskosität	-	mm	mm	mm	%	Pas	%	-
	P15_Rad		5.05	1.4	4.07716	2.44726	1.22374	0.817166	1.71324	0.313238	0.299167	4.46806	4.94842	0.96411	0.991787				P10_Stege_H1_20		5.05	1.4	3.38097	2.55386	1.47573	0.677631	2.06602	0.666021	0.605414	8.78376	4.84303	3.18789	0.970665
				1.2	3.99485		1.24896	0.800669	1.49875	0.298748			4.99079		1.00028							1.2	3.32728		1.49954	0.666871	1.79945	0.599448			5.00594		1.00332
				1	3.88287		1.28498	0.778225	1.28498	0.286537			5.0445		1.01104							1	3.21539		1.55172	0.644444	1.55172	0.560903			5.16203		1.0346
																			P11_Stege_H1_16		5.05	1.4	3.1221	2.94556	1.59809	0.625747	2.23732	0.837325	0.762198	8.64338	4.82186	3.68296	0.966421
	Platte: Pyramiden		Scherrate	scheinbarer	scheinbare		Korrektur-	norm.	interpol.	Änderung			über Spalt korrigierte									1.2	3.06037		1.63032	0.613376	1.95639	0.756386			5.00422		1.00297
				Spalt	Viskosität	CV	faktor	Viskosität	Spalt	Spalt	Mittelwert	CV	Viskosität	CV	norm. V.							1	2.9455		1.6939	0.590352	1.6939	0.706816			5.19056		1.04032
			1/s	mm	Pas	%	Viskosität	-	mm	mm	mm	%	Pas	%					P12_Stege_H1_18		5.05	1.4	3.17127	2.90114	1.57331	0.635602	2.20264	0.802636	0.731305	8.68549	4.82782	3.56156	0.967616	0.641023
	P7_Pyramiden_H0,3		5.05	1.4	4.25543	2.40007	1.17248	0.852894	1.64147	0.24147	0.234855	1.74713	4.96929	0.402491	0.99597							1.2	3.10917		1.60473	0.623156	1.92568	0.725681			5.00397		1.00292
				1.2	4.17376		1.19542	0.836527	1.4345	0.234503			4.99062		1.00025							1	2.99447		1.6662	0.600168	1.6662	0.676626			5.18435		1.03907
				1	4.0567		1.22992	0.813064	1.22992	0.23423			5.00943		1.00402				P13_Stege_0,3_20		5.05	1.4	3.96801	3.29892	1.2574	0.795289	1.76037	0.360366	0.350559	2.03361	4.9616	0.564219	0.994429
	P8_Pyramiden_H0,5		5.05	1.4	3.77705	3.55859	1.32098	0.757016	1.84937	0.449367	0.433682	3.10286	4.94708	0.967618	0.991519							1.2	3.86393		1.29127	0.774429	1.54953	0.349529			4.99271		1.00066
				1.2	3.66411		1.36169	0.734379	1.63403	0.434033			4.98832		0.999785							1	3.71536		1.34291	0.744651	1.34291	0.346923			5.01781		1.00569
				1	3.51778		1.41834	0.705051	1.41834	0.422546			5.04338		1.01082				P14_Stege_H0,5_20		5.05	1.4	3.7545	3.4632	1.32891	0.752497	1.86047	0.460473	0.440618	3.54497	4.93615	1.11999	0.989328
	P16_Pyramiden_H0,7		5.05	1.4	3.4221	4.7191	1.45799	0.685874	2.04119	0.641191	0.62033	2.84473	4.9384	1.07777	0.98978							1.2	3.65255		1.366	0.732063	1.6392	0.439203			4.9937		1.00086
				1.2	3.29269		1.5153	0.659937	1.81836	0.618356			4.99481		1.00109							1	3.50403		1.4239	0.702295	1.4239	0.430023			5.04797		1.01174
				1	3.11417		1.60216	0.624158	1.60216	0.606469			5.04599		1.01134				P17_Stege_0,7_20		5.05	1.4	3.52455	3.2544	1.41561	0.706409	1.98185	0.581855	0.545016	5.77643	4.89665	2.06968	0.981412
	P9_Pyramiden_H1		5.05	1.4	2.97238	5.43589	1.67859	0.595739	2.35002	0.950024	0.907913	3.98358	4.89999	1.8763	0.982081	0.856226						1.2	3.43408		1.45291	0.688275	1.74349	0.543488			4.99377		1.00088
				1.2	2.84612		1.75305	0.570434	2.10366	0.903661			4.99948		1.00202							1	3.30314		1.5105	0.662033	1.5105	0.519434			5.10341		1.02285
				1	2.66644		1.87118	0.534421	1.87118	0.878758			5.08733		1.01963				P18_Stege_H1_19		5.05	1.4	3.31276	2.98171	1.50611	0.663961	2.10856	0.708558	0.651029	7.7066	4.85327	3.0148	0.972717
																						1.2	3.23938		1.54023	0.649253	1.84828	0.648279			4.99682		1.00149
	Platte: Quader		Scherrate	scheinbarer	scheinbare		Korrektur-	norm.	interpol.	Änderung			über Spalt korrigierte									1	3.12213		1.59807	0.625754	1.59807	0.608945			5.15473		1.03314
				Spalt	Viskosität	CV	faktor	Viskosität	Spalt	Spalt	Mittelwert	CV	Viskosität	CV	norm. V.
			1/s	mm	Pas	%	Viskosität	-	mm	mm	mm	%	Pas	%
	P2_Quader_H1_A1		5.05	1.4	3.33927	2.98472	1.49416	0.669274	2.09182	0.691819	0.636327	7.79001	4.85704	2.92365	0.973472
				1.2	3.26492		1.52818	0.654372	1.83382	0.633818			4.99622		1.00137
				1	3.14689		1.5855	0.630716	1.5855	0.593188			5.14934		1.03206
	P3_Quader_H1_A0,8		5.05	1.4	3.60775	2.3652	1.38296	0.723084	1.93615	0.536151	0.489833	8.4936	4.87004	2.60037	0.976077
				1.2	3.55219		1.4046	0.711948	1.68552	0.485516			5.00218		1.00256
				1	3.44341		1.44897	0.690145	1.44897	0.45365			5.1301		1.0282
	P4_Quader_H0,5_A0,5		5.05	1.4	4.17328	1.48463	1.19556	0.836431	1.67378	0.273779	0.251056	7.76274	4.92166	1.48471	0.986424	0.214219
				1.2	4.12976		1.20816	0.827708	1.44979	0.249786			4.99377		1.00088
				1	4.05255		1.23117	0.812233	1.23117	0.23518			5.06997		1.01615
	P5_Quader_H0,1_A1		5.05	1.4	4.35448	2.31294	1.14581	0.872747	1.60413	0.204131	0.200213	1.51435	4.97721	0.195629	0.997558
				1.2	4.28134		1.16538	0.858088	1.39846	0.198458			4.99566		1.00126
				1	4.15922		1.1996	0.833612	1.1996	0.20315			4.99195		1.00051
	P6_Quader_H0,5_A1		5.05	1.4	3.74415	3.21917	1.33259	0.750421	1.86562	0.46562	0.439507	4.83803	4.91956	1.39514	0.986003	0.414297
				1.2	3.66399		1.36174	0.734356	1.63409	0.434086			5.00595		1.00332
				1	3.51332		1.42014	0.704158	1.42014	0.425143			5.05745		1.01364
	P19_Quader_H0,5_A0,8		5.05	1.4	3.93615	2.77057	1.26758	0.788903	1.77462	0.374617	0.357122	4.38222	4.94021	1.14785	0.990142	0.486704
				1.2	3.84278		1.29838	0.770189	1.55806	0.358059			4.9864		0.999399
				1	3.72418		1.33973	0.746419	1.33973	0.343335			5.05417		1.01298
	P20_Quader_H0,5_A1,2		5.05	1.4	3.58554	3.86435	1.39153	0.718633	1.94814	0.548144	0.523308	3.88678	4.92579	1.31824	0.987252	0.498944
				1.2	3.4804		1.43357	0.697558	1.72029	0.520286			4.99816		1.00176
				1	3.3199		1.50288	0.66539	1.50288	0.508542			5.05722		1.01359
	P21_Quader_H0,7_A1		5.05	1.4	3.47213	3.40777	1.43698	0.695902	2.01178	0.611778	0.570517	6.10672	4.88706	2.11301	0.97949
				1.2	3.3931		1.47046	0.680061	1.76455	0.564547			5.00628		1.00338
				1	3.24583		1.53717	0.650545	1.53717	0.543797			5.09762		1.02169

## Sheet: V
Fluid:						Plattenabstand H			Plattenradius R																																						Plattenabstand H
Platte:						[mm]	[m]		[mm]	[m]																																					[mm]	[m]
		Plattenabstand:		1,40 mm		1.4	0.0014			0																																	Plattenabstand:		1,2 mm		1.2	0.0012
		Ausgabe Messgerät:								Berechnung:																																	Ausgabe Messgerät:
										Drehzahl	Drehzahl	Scherrate		ln(Scherrate)		Moment						ln(M)			unkorr. Schubspannung			unkorr. Viskosität							realer Spalt		Änderung Spalt		neue Viskosität
		Scherrate	Schubsp.			Viskosität																									Mittelwert	Stabw.	CV	Funktion					(korr. Spalt)				Scherrate	Schubsp.			Viskosität
		[1/s]	[Pa]			[Pas]				[1/min]	[1/s]	[1/s]				[µNm]			[Nm]						[Pa]			[Pas]			[Pas]		%	Mittelwert	[m]		[mm]		[Pas]				[1/s]	[Pa]			[Pas]
			1	2	3	1	2	3								1	2	3	1	2	3	1	2	3	1	2	3	1	2	3														1	2	3	1	2	3
		1									0	0		#NUM!					0	0	0	#NUM!	#NUM!	#NUM!	#DIV/0!	#DIV/0!	#DIV/0!	#DIV/0!	#DIV/0!	#DIV/0!	#DIV/0!	#DIV/0!	#DIV/0!		#DIV/0!		#DIV/0!		0				1
		1.14									0	0		#NUM!					0	0	0	#NUM!	#NUM!	#NUM!	#DIV/0!	#DIV/0!	#DIV/0!	#DIV/0!	#DIV/0!	#DIV/0!	#DIV/0!	#DIV/0!	#DIV/0!		#DIV/0!		#DIV/0!		0				1.14
		1.31									0	0		#NUM!					0	0	0	#NUM!	#NUM!	#NUM!	#DIV/0!	#DIV/0!	#DIV/0!	#DIV/0!	#DIV/0!	#DIV/0!	#DIV/0!	#DIV/0!	#DIV/0!		#DIV/0!		#DIV/0!		0				1.31
		1.5									0	0		#NUM!					0	0	0	#NUM!	#NUM!	#NUM!	#DIV/0!	#DIV/0!	#DIV/0!	#DIV/0!	#DIV/0!	#DIV/0!	#DIV/0!	#DIV/0!	#DIV/0!		#DIV/0!		#DIV/0!		0				1.5
		1.72									0	0		#NUM!					0	0	0	#NUM!	#NUM!	#NUM!	#DIV/0!	#DIV/0!	#DIV/0!	#DIV/0!	#DIV/0!	#DIV/0!	#DIV/0!	#DIV/0!	#DIV/0!		#DIV/0!		#DIV/0!		0				1.72
		1.96									0	0		#NUM!					0	0	0	#NUM!	#NUM!	#NUM!	#DIV/0!	#DIV/0!	#DIV/0!	#DIV/0!	#DIV/0!	#DIV/0!	#DIV/0!	#DIV/0!	#DIV/0!		#DIV/0!		#DIV/0!		0				1.96
		2.25									0	0		#NUM!					0	0	0	#NUM!	#NUM!	#NUM!	#DIV/0!	#DIV/0!	#DIV/0!	#DIV/0!	#DIV/0!	#DIV/0!	#DIV/0!	#DIV/0!	#DIV/0!		#DIV/0!		#DIV/0!		0				2.25
		2.57									0	0		#NUM!					0	0	0	#NUM!	#NUM!	#NUM!	#DIV/0!	#DIV/0!	#DIV/0!	#DIV/0!	#DIV/0!	#DIV/0!	#DIV/0!	#DIV/0!	#DIV/0!		#DIV/0!		#DIV/0!		0				2.57
		2.94									0	0		#NUM!					0	0	0	#NUM!	#NUM!	#NUM!	#DIV/0!	#DIV/0!	#DIV/0!	#DIV/0!	#DIV/0!	#DIV/0!	#DIV/0!	#DIV/0!	#DIV/0!		#DIV/0!		#DIV/0!		0				2.94
		3.37									0	0		#NUM!					0	0	0	#NUM!	#NUM!	#NUM!	#DIV/0!	#DIV/0!	#DIV/0!	#DIV/0!	#DIV/0!	#DIV/0!	#DIV/0!	#DIV/0!	#DIV/0!		#DIV/0!		#DIV/0!		0				3.37
		3.85									0	0		#NUM!					0	0	0	#NUM!	#NUM!	#NUM!	#DIV/0!	#DIV/0!	#DIV/0!	#DIV/0!	#DIV/0!	#DIV/0!	#DIV/0!	#DIV/0!	#DIV/0!		#DIV/0!		#DIV/0!		0				3.85
		4.41									0	0		#NUM!					0	0	0	#NUM!	#NUM!	#NUM!	#DIV/0!	#DIV/0!	#DIV/0!	#DIV/0!	#DIV/0!	#DIV/0!	#DIV/0!	#DIV/0!	#DIV/0!		#DIV/0!		#DIV/0!		0				4.41
		5.05									0	0		#NUM!					0	0	0	#NUM!	#NUM!	#NUM!	#DIV/0!	#DIV/0!	#DIV/0!	#DIV/0!	#DIV/0!	#DIV/0!	#DIV/0!	#DIV/0!	#DIV/0!		#DIV/0!		#DIV/0!		0				5.05
		5.78									0	0		#NUM!					0	0	0	#NUM!	#NUM!	#NUM!	#DIV/0!	#DIV/0!	#DIV/0!	#DIV/0!	#DIV/0!	#DIV/0!	#DIV/0!	#DIV/0!	#DIV/0!		#DIV/0!		#DIV/0!		0				5.78
		6.61									0	0		#NUM!					0	0	0	#NUM!	#NUM!	#NUM!	#DIV/0!	#DIV/0!	#DIV/0!	#DIV/0!	#DIV/0!	#DIV/0!	#DIV/0!	#DIV/0!	#DIV/0!		#DIV/0!		#DIV/0!		0				6.61
		7.56									0	0		#NUM!					0	0	0	#NUM!	#NUM!	#NUM!	#DIV/0!	#DIV/0!	#DIV/0!	#DIV/0!	#DIV/0!	#DIV/0!	#DIV/0!	#DIV/0!	#DIV/0!		#DIV/0!		#DIV/0!		0				7.56
		8.66									0	0		#NUM!					0	0	0	#NUM!	#NUM!	#NUM!	#DIV/0!	#DIV/0!	#DIV/0!	#DIV/0!	#DIV/0!	#DIV/0!	#DIV/0!	#DIV/0!	#DIV/0!		#DIV/0!		#DIV/0!		0				8.66
		9.91									0	0		#NUM!					0	0	0	#NUM!	#NUM!	#NUM!	#DIV/0!	#DIV/0!	#DIV/0!	#DIV/0!	#DIV/0!	#DIV/0!	#DIV/0!	#DIV/0!	#DIV/0!		#DIV/0!		#DIV/0!		0				9.91
		11.3									0	0		#NUM!					0	0	0	#NUM!	#NUM!	#NUM!	#DIV/0!	#DIV/0!	#DIV/0!	#DIV/0!	#DIV/0!	#DIV/0!	#DIV/0!	#DIV/0!	#DIV/0!		#DIV/0!		#DIV/0!		0				11.3
		13									0	0		#NUM!					0	0	0	#NUM!	#NUM!	#NUM!	#DIV/0!	#DIV/0!	#DIV/0!	#DIV/0!	#DIV/0!	#DIV/0!	#DIV/0!	#DIV/0!	#DIV/0!		#DIV/0!		#DIV/0!		0				13
		14.8									0	0		#NUM!					0	0	0	#NUM!	#NUM!	#NUM!	#DIV/0!	#DIV/0!	#DIV/0!	#DIV/0!	#DIV/0!	#DIV/0!	#DIV/0!	#DIV/0!	#DIV/0!		#DIV/0!		#DIV/0!		0				14.8
		17									0	0		#NUM!					0	0	0	#NUM!	#NUM!	#NUM!	#DIV/0!	#DIV/0!	#DIV/0!	#DIV/0!	#DIV/0!	#DIV/0!	#DIV/0!	#DIV/0!	#DIV/0!		#DIV/0!		#DIV/0!		0				17
		19.4									0	0		#NUM!					0	0	0	#NUM!	#NUM!	#NUM!	#DIV/0!	#DIV/0!	#DIV/0!	#DIV/0!	#DIV/0!	#DIV/0!	#DIV/0!	#DIV/0!	#DIV/0!		#DIV/0!		#DIV/0!		0				19.4
		22.3									0	0		#NUM!					0	0	0	#NUM!	#NUM!	#NUM!	#DIV/0!	#DIV/0!	#DIV/0!	#DIV/0!	#DIV/0!	#DIV/0!	#DIV/0!	#DIV/0!	#DIV/0!		#DIV/0!		#DIV/0!		0				22.3
		25.5									0	0		#NUM!					0	0	0	#NUM!	#NUM!	#NUM!	#DIV/0!	#DIV/0!	#DIV/0!	#DIV/0!	#DIV/0!	#DIV/0!	#DIV/0!	#DIV/0!	#DIV/0!		#DIV/0!		#DIV/0!		0				25.5
		29.1									0	0		#NUM!					0	0	0	#NUM!	#NUM!	#NUM!	#DIV/0!	#DIV/0!	#DIV/0!	#DIV/0!	#DIV/0!	#DIV/0!	#DIV/0!	#DIV/0!	#DIV/0!		#DIV/0!		#DIV/0!		0				29.1
		33.4									0	0		#NUM!					0	0	0	#NUM!	#NUM!	#NUM!	#DIV/0!	#DIV/0!	#DIV/0!	#DIV/0!	#DIV/0!	#DIV/0!	#DIV/0!	#DIV/0!	#DIV/0!		#DIV/0!		#DIV/0!		0				33.4
		38.2									0	0		#NUM!					0	0	0	#NUM!	#NUM!	#NUM!	#DIV/0!	#DIV/0!	#DIV/0!	#DIV/0!	#DIV/0!	#DIV/0!	#DIV/0!	#DIV/0!	#DIV/0!		#DIV/0!		#DIV/0!		0				38.2
		43.7									0	0		#NUM!					0	0	0	#NUM!	#NUM!	#NUM!	#DIV/0!	#DIV/0!	#DIV/0!	#DIV/0!	#DIV/0!	#DIV/0!	#DIV/0!	#DIV/0!	#DIV/0!		#DIV/0!		#DIV/0!		0				43.7
		50									0	0		#NUM!					0	0	0	#NUM!	#NUM!	#NUM!	#DIV/0!	#DIV/0!	#DIV/0!	#DIV/0!	#DIV/0!	#DIV/0!	#DIV/0!	#DIV/0!	#DIV/0!		#DIV/0!		#DIV/0!		0				50
	unkorrigiert										korrigiert
																					Spaltweite		Scherrate		unkorr. Viskosität		über Spalt angepasste Viskosität
																					[mm]		[1/s]		[Pas]	CV / %	[Pas]	CV / %
																					1.4		5.05		0	#DIV/0!	0	#DIV/0!
																					1.2		5.05		0		0
																					1		5.05		0		0
																					1.4		9.91		0	#DIV/0!	0	#DIV/0!
																					1.2		9.91		0		0
																					1		9.91		0		0
																					1.4		25.5		0	#DIV/0!	0	#DIV/0!
																					1.2		25.5		0		0
																					1		25.5		0		0
																					1.4		38.2		0	#DIV/0!	0	#DIV/0!
																					1.2		38.2		0		0
																					1		38.2		0		0
																												einzelne Kurven
			Plattenabstand: 1,4 mm							Plattenabstand: 1,2 mm							Plattenabstand: 1,0 mm
	Scherrate		Viskos.	Viskos.	Viskos.	Temp.	Temp.	Temp.		Viskos.	Viskos.	Viskos.	Temp.	Temp.	Temp.		Viskos.	Viskos.	Viskos.	Temp.	Temp.	Temp.
	[1/s]		[Pas]	[Pas]	[Pas]	[°C]	[°C]	[°C]		[Pas]	[Pas]	[Pas]	[°C]	[°C]	[°C]		[Pas]	[Pas]	[Pas]	[°C]	[°C]	[°C]
			1	2	3	1	2	3		1	2	3	1	2	3		1	2	3	1	2	3
	1		0	0	0					0	0	0					0	0	0
	1.14		0	0	0					0	0	0					0	0	0
	1.31		0	0	0					0	0	0					0	0	0
	1.5		0	0	0					0	0	0					0	0	0
	1.72		0	0	0					0	0	0					0	0	0
	1.96		0	0	0					0	0	0					0	0	0
	2.25		0	0	0					0	0	0					0	0	0
	2.57		0	0	0					0	0	0					0	0	0
	2.94		0	0	0					0	0	0					0	0	0
	3.37		0	0	0					0	0	0					0	0	0
	3.85		0	0	0					0	0	0					0	0	0
	4.41		0	0	0					0	0	0					0	0	0
	5.05		0	0	0					0	0	0					0	0	0
	5.78		0	0	0					0	0	0					0	0	0
	6.61		0	0	0					0	0	0					0	0	0
	7.56		0	0	0					0	0	0					0	0	0
	8.66		0	0	0					0	0	0					0	0	0
	9.91		0	0	0					0	0	0					0	0	0
	11.3		0	0	0					0	0	0					0	0	0
	13		0	0	0					0	0	0					0	0	0
	14.8		0	0	0					0	0	0					0	0	0
	17		0	0	0					0	0	0					0	0	0
	19.4		0	0	0					0	0	0					0	0	0
	22.3		0	0	0					0	0	0					0	0	0
	25.5		0	0	0					0	0	0					0	0	0
	29.1		0	0	0					0	0	0					0	0	0
	33.4		0	0	0					0	0	0					0	0	0
	38.2		0	0	0					0	0	0					0	0	0
	43.7		0	0	0					0	0	0					0	0	0
	50		0	0	0					0	0	0					0	0	0

## Sheet: 1
Fluid:						Plattenabstand H			Plattenradius R
Platte:						[mm]	[m]		[mm]	[m]
Plattenabstand:			1,40 mm			1.4	0.0014		12.483	0.012483
		Ausgabe Messgerät:												Berechnung:
														Drehzahl	Drehzahl	Scherrate		ln(Scherrate)		Moment								ln(M)				unkorr. Schubspannung				unkorr. Viskosität							Mittelwert Viskosität			Stabw	cv
		Scherrate	Schubsp.					Viskosität																																Mittelwert	Stabw.	CV	(1 1/s - 19,4)
		[1/s]	[Pa]					[Pas]						[1/min]	[1/s]	[1/s]				[µNm]				[Nm]								[Pa]				[Pas]						%	[Pas]				%
			1	2	3	4		1	2	3	4									1	2	3	4	1	2	3	4	1	2	3	4	1	2	3	4	1	2	3	4
		1	5.01	4.99	5.03	5		5.0144	4.9886	5.0256	5			1.07	0.0178333	0.999087		-0.000913365		15.3192	15.2405	15.3533	15.2757	1.53192e-05	1.52405e-05	1.53533e-05	1.52757e-05	-11.0864	-11.0916	-11.0842	-11.0892	5.01371	4.98795	5.02487	4.99947	5.01829	4.99251	5.02946	5.00404	5.01108	0.0161685	0.322655	4.9878			0.0120742	0.242075
		1.14	5.73	5.7	5.73	5.71		5.0082	4.9765	5.0073	4.9906			1.23	0.0205	1.14848		0.138442		17.5113	17.4004	17.5082	17.4498	1.75113e-05	1.74004e-05	1.75082e-05	1.74498e-05	-10.9527	-10.959	-10.9528	-10.9562	5.73115	5.69485	5.73013	5.71102	4.99019	4.95859	4.9893	4.97266	4.97769	0.0150707	0.302766
		1.31	6.57	6.53	6.56	6.53		5.0131	4.986	5.0065	4.9856			1.4	0.0233333	1.30722		0.2679		20.0599	19.9517	20.0338	19.95	2.00599e-05	1.99517e-05	2.00338e-05	1.995e-05	-10.8168	-10.8222	-10.8181	-10.8223	6.56526	6.52985	6.55672	6.52929	5.02232	4.99523	5.01579	4.9948	5.00704	0.0141319	0.28224
		1.5	7.5	7.47	7.51	7.48		5.0053	4.9807	5.0102	4.9915			1.61	0.0268333	1.5033		0.407662		22.9212	22.8085	22.9438	22.8583	2.29212e-05	2.28085e-05	2.29438e-05	2.28583e-05	-10.6834	-10.6884	-10.6825	-10.6862	7.50172	7.46483	7.50911	7.48113	4.99017	4.96563	4.99509	4.97647	4.98184	0.0133711	0.268397
		1.72	8.58	8.54	8.58	8.57		5.0032	4.9774	5.0007	4.9945			1.84	0.0306667	1.71806		0.541194		26.2206	26.0853	26.2077	26.1752	2.62206e-05	2.60853e-05	2.62077e-05	2.61752e-05	-10.549	-10.5541	-10.5495	-10.5507	8.58155	8.53727	8.57733	8.56669	4.99492	4.96915	4.99246	4.98627	4.9857	0.0116205	0.233076
		1.96	9.83	9.78	9.81	9.8		5.0062	4.982	4.9999	4.9923			2.1	0.035	1.96083		0.673365		30.0253	29.8804	29.9876	29.9421	3.00253e-05	2.98804e-05	2.99876e-05	2.99421e-05	-10.4135	-10.4183	-10.4147	-10.4162	9.82676	9.77934	9.81443	9.79953	5.01155	4.98736	5.00525	4.99766	5.00045	0.0104134	0.208249
		2.25	11.2	11.2	11.2	11.2		5.0059	4.9834	5.0021	4.9895			2.41	0.0401667	2.25028		0.811055		34.3597	34.2053	34.3333	34.2473	3.43597e-05	3.42053e-05	3.43333e-05	3.42473e-05	-10.2786	-10.2831	-10.2794	-10.2819	11.2453	11.1948	11.2367	11.2086	4.99731	4.97485	4.99347	4.98096	4.98665	0.0105143	0.210848
		2.57	12.9	12.8	12.9	12.8		5.0032	4.9821	5.002	4.9884			2.75	0.0458333	2.56775		0.943029		39.3004	39.1348	39.2909	39.1843	3.93004e-05	3.91348e-05	3.92909e-05	3.91843e-05	-10.1443	-10.1485	-10.1445	-10.1472	12.8623	12.8081	12.8592	12.8243	5.00919	4.98809	5.00798	4.9944	4.99992	0.0103531	0.207066
		2.94	14.7	14.7	14.7	14.7		5.0005	4.9803	5.0003	4.9879			3.15	0.0525	2.94124		1.07883		44.9522	44.7708	44.9503	44.8387	4.49522e-05	4.47708e-05	4.49503e-05	4.48387e-05	-10.0099	-10.014	-10.01	-10.0124	14.7121	14.6527	14.7115	14.6749	5.002	4.98182	5.00179	4.98937	4.99375	0.00990468	0.198342
		3.37	16.8	16.8	16.8	16.8		4.9995	4.9798	4.9984	4.9879			3.61	0.0601667	3.37075		1.21514		51.4336	51.2312	51.4225	51.3145	5.14336e-05	5.12312e-05	5.14225e-05	5.13145e-05	-9.87522	-9.87916	-9.87543	-9.87754	16.8333	16.7671	16.8297	16.7944	4.99394	4.97429	4.99286	4.98238	4.98587	0.00931607	0.186849
		3.85	19.3	19.2	19.3	19.2		4.9993	4.9794	4.9957	4.9853			4.13	0.0688333	3.85629		1.34971		58.8595	58.6249	58.8177	58.695	5.88595e-05	5.86249e-05	5.88177e-05	5.8695e-05	-9.74036	-9.74435	-9.74107	-9.74316	19.2637	19.1869	19.25	19.2099	4.9954	4.97549	4.99185	4.98144	4.98604	0.00919921	0.184499
		4.41	22	22	22	22		4.9985	4.978	4.9922	4.9831			4.72	0.0786667	4.40719		1.48324		67.3491	67.0725	67.2644	67.1422	6.73491e-05	6.70725e-05	6.72644e-05	6.71422e-05	-9.60562	-9.60974	-9.60688	-9.6087	22.0422	21.9517	22.0145	21.9745	5.00142	4.98088	4.99513	4.98606	4.99087	0.00917323	0.1838
		5.05	25.2	25.1	25.2	25.2		4.9951	4.9741	4.9897	4.9847			5.41	0.0901667	5.05146		1.61968		77.0239	76.6998	76.9401	76.8635	7.70239e-05	7.66998e-05	7.69401e-05	7.68635e-05	-9.47139	-9.47561	-9.47248	-9.47348	25.2086	25.1025	25.1812	25.1561	4.99036	4.96936	4.98493	4.97997	4.98116	0.00893458	0.179368
		5.78	28.9	28.7	28.8	28.8		4.9956	4.9755	4.9912	4.9827			6.19	0.103167	5.77977		1.75436		88.155	87.8	88.0777	87.9286	8.8155e-05	8.78e-05	8.80777e-05	8.79286e-05	-9.33641	-9.34045	-9.33729	-9.33899	28.8516	28.7354	28.8263	28.7775	4.99183	4.97173	4.98745	4.97901	4.98251	0.0089405	0.179438
		6.61	33	32.9	33	32.9		4.9954	4.975	4.9884	4.9838			7.08	0.118	6.61078		1.8887		100.883	100.472	100.742	100.648	0.000100883	0.000100472	0.000100742	0.000100648	-9.20155	-9.20563	-9.20295	-9.20388	33.0173	32.8828	32.9711	32.9404	4.99446	4.97411	4.98748	4.98282	4.98472	0.00853601	0.171244
		7.56	37.8	37.6	37.7	37.7		4.9955	4.9754	4.9889	4.9828			8.1	0.135	7.56318		2.02329		115.455	114.99	115.303	115.161	0.000115455	0.00011499	0.000115303	0.000115161	-9.06663	-9.07067	-9.06795	-9.06918	37.7864	37.6343	37.7367	37.6902	4.9961	4.97598	4.98953	4.98338	4.98625	0.00859256	0.172325
		8.66	43.2	43.1	43.2	43.1		4.9947	4.9744	4.9877	4.9823			9.27	0.1545	8.65564		2.15821		132.106	131.569	131.921	131.78	0.000132106	0.000131569	0.000131921	0.00013178	-8.93191	-8.93598	-8.93331	-8.93438	43.236	43.0603	43.1755	43.1293	4.99513	4.97482	4.98813	4.9828	4.98522	0.00857507	0.17201
		9.91	49.5	49.3	49.4	49.4		4.9948	4.9746	4.987	4.9821			10.6	0.176667	9.8975		2.29228		151.19	150.577	150.953	150.805	0.00015119	0.000150577	0.000150953	0.000150805	-8.79697	-8.80104	-8.79854	-8.79952	49.4819	49.2813	49.4043	49.3559	4.99943	4.97916	4.9916	4.9867	4.98922	0.00851348	0.170637
		11.3	56.6	56.4	56.5	56.5		4.9944	4.9749	4.9869	4.9818			12.1	0.201667	11.2981		2.42463		173.011	172.334	172.75	172.575	0.000173011	0.000172334	0.00017275	0.000172575	-8.66216	-8.66608	-8.66367	-8.66468	56.6235	56.402	56.5381	56.4808	5.01178	4.99217	5.00422	4.99915	5.00183	0.00827114	0.165362
		13	64.8	64.6	64.7	64.6		4.9939	4.9752	4.9866	4.9815			13.9	0.231667	12.9788		2.56332		197.976	197.234	197.688	197.484	0.000197976	0.000197234	0.000197688	0.000197484	-8.52736	-8.53112	-8.52882	-8.52985	64.7941	64.5513	64.6999	64.6331	4.99231	4.9736	4.98505	4.9799	4.98271	0.00792692	0.159088
		14.8	74.2	73.9	74	74		4.9937	4.9747	4.9861	4.9809			15.9	0.265	14.8462		2.69775		226.558	225.698	226.212	225.975	0.000226558	0.000225698	0.000226212	0.000225975	-8.39251	-8.39631	-8.39404	-8.39509	74.1485	73.8671	74.0353	73.9577	4.99443	4.97547	4.9868	4.98158	4.98457	0.00804031	0.161304
		17	84.8	84.5	84.7	84.6		4.9926	4.9744	4.9866	4.9809			18.2	0.303333	16.9938		2.83285		259.223	258.275	258.911	258.612	0.000259223	0.000258275	0.000258911	0.000258612	-8.25782	-8.26149	-8.25903	-8.26018	84.8392	84.529	84.7371	84.6393	4.99236	4.9741	4.98635	4.98059	4.98335	0.00781676	0.156858
		19.4	97.1	96.7	97	96.9		4.9929	4.9738	4.9853	4.9814			20.8	0.346667	19.4215		2.96638		296.678	295.542	296.222	295.989	0.000296678	0.000295542	0.000296222	0.000295989	-8.12286	-8.1267	-8.1244	-8.12519	97.0976	96.7258	96.9484	96.8721	4.99949	4.98035	4.99181	4.98788	4.98988	0.00797807	0.159885
		22.3	111	111	111	111		4.9939	4.9744	4.9849	4.9805			23.8	0.396667	22.2227		3.10111		339.587	338.263	338.978	338.676	0.000339587	0.000338263	0.000338978	0.000338676	-7.98778	-7.99169	-7.98958	-7.99047	111.141	110.708	110.942	110.843	5.00124	4.98174	4.99227	4.98782	4.99077	0.00820735	0.164451
		25.5	127	127	127	127		4.9933	4.9739	4.9844	4.9804			27.3	0.455	25.4907		3.23831		388.587	387.078	387.89	387.582	0.000388587	0.000387078	0.00038789	0.000387582	-7.85299	-7.85688	-7.85479	-7.85558	127.178	126.684	126.95	126.849	4.98918	4.96981	4.98023	4.97628	4.97887	0.00810431	0.162774
		29.1	146	145	145	145		4.9918	4.9726	4.9842	4.9784			31.2	0.52	29.1323		3.37185		444.572	442.859	443.894	443.38	0.000444572	0.000442859	0.000443894	0.00044338	-7.7184	-7.72226	-7.71992	-7.72108	145.501	144.94	145.279	145.111	4.99449	4.97525	4.98687	4.9811	4.98443	0.00821838	0.164881
		33.4	167	166	166	166		4.9927	4.9741	4.9849	4.979			35.7	0.595	33.334		3.50658		508.865	506.968	508.076	507.469	0.000508865	0.000506968	0.000508076	0.000507469	-7.58333	-7.58706	-7.58488	-7.58607	166.543	165.922	166.285	166.086	4.99618	4.97755	4.98843	4.98247	4.98616	0.00802514	0.160948
		38.2	191	190	190	190		4.9918	4.9728	4.9845	4.978			40.9	0.681667	38.1894		3.64256		582.248	580.039	581.402	580.639	0.000582248	0.000580039	0.000581402	0.000580639	-7.44861	-7.45242	-7.45007	-7.45138	190.56	189.837	190.283	190.033	4.98986	4.97093	4.98261	4.97607	4.97987	0.00819925	0.164648
		43.7	218	217	218	217		4.9913	4.9719	4.9842	4.9768			46.8	0.78	43.6984		3.77731		666.28	663.68	665.329	664.338	0.00066628	0.00066368	0.000665329	0.000664338	-7.3138	-7.31771	-7.31523	-7.31672	218.062	217.211	217.751	217.426	4.99016	4.97069	4.98304	4.97562	4.97988	0.00853123	0.171314
		50	250	249	249	249		4.9907	4.9713	4.9848	4.9764			53.6	0.893333	50.0477		3.91298		762.405	759.444	761.503	760.219	0.000762405	0.000759444	0.000761503	0.000760219	-7.17903	-7.18292	-7.18022	-7.1819	249.522	248.553	249.227	248.807	4.98568	4.96632	4.97978	4.97139	4.97579	0.00861957	0.17323
																																							Mittelwert Variationskoeffizient:			0.193285
	unkorrigiert																				Spaltweite		Mittelwert Viskosität			cv		Mittelwert Viskosität			Stabw.	cv
																												(1,4 + 1,2 mm Spalt)
																					[mm]		[Pas]			%		[Pas]				%
																					1.4		4.9878			0.242075		4.9894			0.0107882	0.216222
																					1.2		4.99099			0.182359
												Scherrate	cv_alle_1,4mm
													%
												5.05	0.179368
												9.91	0.170637
												Scherrate	cv_alle_1,2mm
													%
												5.05	0.0368664
												9.91	0.0746742
			Plattenabstand: 1,4 mm											Plattenabstand: 1,2 mm
	Scherrate		Viskos.	Viskos.	Viskos.	Viskos.		Temp.	Temp.	Temp.	Temp.			Viskos.	Viskos.	Viskos.	Viskos.		Temp.	Temp.	Temp.	Temp.
	[1/s]		[Pas]	[Pas]	[Pas]	[Pas]		[°C]	[°C]	[°C]	[°C]			[Pas]	[Pas]	[Pas]	[Pas]		[°C]	[°C]	[°C]	[°C]
			1	2	3	4		1	2	3	4			1	2	3	4		1	2	3	4
	1		5.0144	4.9886	5.0256	5		20.76	20.63	20.53	20.57			4.993	5.0078	4.9896	5.0035		20.7	20.57	20.54	20.48
	1.14		5.0082	4.9765	5.0073	4.9906		20.76	20.63	20.52	20.57			4.9898	4.9962	5.0012	4.9989		20.7	20.58	20.54	20.48
	1.31		5.0131	4.986	5.0065	4.9856		20.76	20.62	20.52	20.57			4.9892	5	4.9914	5.0071		20.7	20.58	20.54	20.47
	1.5		5.0053	4.9807	5.0102	4.9915		20.76	20.62	20.52	20.56			4.9872	4.9903	4.9956	4.9976		20.7	20.57	20.54	20.47
	1.72		5.0032	4.9774	5.0007	4.9945		20.75	20.61	20.52	20.56			4.9963	4.9981	4.9996	4.9995		20.69	20.57	20.53	20.46
	1.96		5.0062	4.982	4.9999	4.9923		20.75	20.61	20.51	20.56			4.9851	4.9904	4.9947	5.004		20.69	20.57	20.52	20.46
	2.25		5.0059	4.9834	5.0021	4.9895		20.75	20.6	20.51	20.56			4.9875	4.9908	4.9918	5.0018		20.68	20.57	20.52	20.46
	2.57		5.0032	4.9821	5.002	4.9884		20.75	20.6	20.51	20.56			4.992	4.9921	4.9924	4.9979		20.68	20.57	20.52	20.46
	2.94		5.0005	4.9803	5.0003	4.9879		20.74	20.6	20.5	20.57			4.9907	4.9923	4.9922	4.9959		20.67	20.58	20.51	20.47
	3.37		4.9995	4.9798	4.9984	4.9879		20.74	20.6	20.5	20.57			4.9882	4.9916	4.9923	4.9952		20.67	20.57	20.52	20.47
	3.85		4.9993	4.9794	4.9957	4.9853		20.74	20.6	20.5	20.57			4.9863	4.9887	4.9917	4.9949		20.67	20.58	20.52	20.47
	4.41		4.9985	4.978	4.9922	4.9831		20.73	20.6	20.49	20.57			4.986	4.9881	4.9894	4.9954		20.66	20.58	20.52	20.47
	5.05		4.9951	4.9741	4.9897	4.9847		20.73	20.59	20.49	20.57			4.9857	4.9889	4.9888	4.9962		20.66	20.58	20.52	20.47
	5.78		4.9956	4.9755	4.9912	4.9827		20.73	20.59	20.49	20.57			4.9859	4.988	4.9915	4.9951		20.66	20.58	20.51	20.47
	6.61		4.9954	4.975	4.9884	4.9838		20.73	20.59	20.49	20.57			4.9841	4.9868	4.9904	4.993		20.66	20.58	20.51	20.47
	7.56		4.9955	4.9754	4.9889	4.9828		20.73	20.59	20.49	20.56			4.9829	4.9861	4.9895	4.9948		20.65	20.57	20.51	20.47
	8.66		4.9947	4.9744	4.9877	4.9823		20.72	20.59	20.49	20.56			4.9842	4.987	4.9901	4.9933		20.65	20.57	20.51	20.47
	9.91		4.9948	4.9746	4.987	4.9821		20.72	20.58	20.49	20.55			4.9822	4.9856	4.9897	4.9934		20.65	20.57	20.5	20.47
	11.3		4.9944	4.9749	4.9869	4.9818		20.72	20.58	20.49	20.55			4.9821	4.9852	4.9897	4.9934		20.65	20.57	20.5	20.47
	13		4.9939	4.9752	4.9866	4.9815		20.71	20.58	20.49	20.55			4.9819	4.9864	4.9896	4.9928		20.65	20.57	20.5	20.47
	14.8		4.9937	4.9747	4.9861	4.9809		20.71	20.58	20.49	20.55			4.9814	4.9858	4.9893	4.9926		20.65	20.57	20.5	20.47
	17		4.9926	4.9744	4.9866	4.9809		20.71	20.58	20.49	20.55			4.9811	4.9861	4.9891	4.992		20.65	20.56	20.5	20.47
	19.4		4.9929	4.9738	4.9853	4.9814		20.71	20.57	20.49	20.55			4.9812	4.9862	4.9889	4.9926		20.65	20.56	20.5	20.47
	22.3		4.9939	4.9744	4.9849	4.9805		20.71	20.57	20.49	20.55			4.9805	4.9848	4.9889	4.9911		20.64	20.56	20.49	20.47
	25.5		4.9933	4.9739	4.9844	4.9804		20.71	20.57	20.49	20.55			4.9811	4.9857	4.9889	4.9914		20.64	20.56	20.49	20.47
	29.1		4.9918	4.9726	4.9842	4.9784		20.7	20.57	20.49	20.55			4.9803	4.9851	4.988	4.9916		20.64	20.56	20.49	20.47
	33.4		4.9927	4.9741	4.9849	4.979		20.7	20.57	20.5	20.55			4.9798	4.9848	4.9879	4.991		20.64	20.56	20.49	20.47
	38.2		4.9918	4.9728	4.9845	4.978		20.7	20.57	20.5	20.55			4.98	4.9845	4.9875	4.9892		20.64	20.56	20.49	20.47
	43.7		4.9913	4.9719	4.9842	4.9768		20.7	20.57	20.5	20.56			4.978	4.9826	4.9863	4.9901		20.64	20.56	20.49	20.47
	50		4.9907	4.9713	4.9848	4.9764		20.7	20.57	20.5	20.56			4.978	4.9825	4.9854	4.9887		20.64	20.56	20.49	20.47

## Sheet: 2
Fluid:						Plattenabstand H			Plattenradius R																																						Plattenabstand H
Platte:						[mm]	[m]		[mm]	[m]																																					[mm]	[m]
		Plattenabstand:		1,40 mm		1.4	0.0014		12.5	0.0125																																	Plattenabstand:		1,2 mm		1.2	0.0012
		Ausgabe Messgerät:								Berechnung:																																	Ausgabe Messgerät:
										Drehzahl	Drehzahl	Scherrate		ln(Scherrate)		Moment						ln(M)			unkorr. Schubspannung			unkorr. Viskosität							realer Spalt		Änderung Spalt		neue Viskosität
		Scherrate	Schubsp.			Viskosität																									Mittelwert	Stabw.	CV	Funktion					(korr. Spalt)				Scherrate	Schubsp.			Viskosität
		[1/s]	[Pa]			[Pas]				[1/min]	[1/s]	[1/s]				[µNm]			[Nm]						[Pa]			[Pas]			[Pas]		%	Mittelwert	[m]		[mm]		[Pas]	Stabw	cv		[1/s]	[Pa]			[Pas]
			1	2	3	1	2	3								1	2	3	1	2	3	1	2	3	1	2	3	1	2	3														1	2	3	1	2	3
		1	3.42	3.4	3.45	3.42	3.4	3.45		1.07	0.0178333	1.00045		0.00044756		10.5	10.4	10.6	1.05e-05	1.04e-05	1.06e-05	-11.4641	-11.4737	-11.4547	3.42247	3.38987	3.45506	3.42094	3.38836	3.45352	3.42094	0.0325803	0.952381	3.44357	0.00202846		0.628463		4.88128	0.154424	3.16359		1	3.49	3.43	3.4	3.49	3.43	3.4
		1.14	3.84	3.93	4	3.36	3.44	3.5		1.22	0.0203333	1.1407		0.13164		11.8	12.1	12.3	1.18e-05	1.21e-05	1.23e-05	-11.3474	-11.3223	-11.3059	3.8462	3.94399	4.00918	3.3718	3.45752	3.51467	3.448	0.0719111	2.08559	3.435	0.00203353		0.633525		4.87922	0.212882	4.36302		1.14	3.82	3.76	3.81	3.34	3.28	3.33
		1.31	4.46	4.56	4.57	3.41	3.48	3.49		1.4	0.0233333	1.309		0.269261		13.7	14	14	1.37e-05	1.4e-05	1.4e-05	-11.1981	-11.1765	-11.1765	4.46551	4.56329	4.56329	3.4114	3.4861	3.4861	3.4612	0.0431293	1.24608	3.42603	0.00203885		0.638849		4.87674	0.174514	3.5785		1.31	4.3	4.42	4.46	3.28	3.37	3.41
		1.5	5.17	5.18	5.12	3.45	3.45	3.41		1.6	0.0266667	1.496		0.402793		15.9	15.9	15.7	1.59e-05	1.59e-05	1.57e-05	-11.0492	-11.0492	-11.0618	5.18259	5.18259	5.1174	3.46431	3.46431	3.42073	3.44978	0.0251587	0.729285	3.41735	0.00204403		0.644029		4.87469	0.150231	3.08186		1.5	5.05	5.06	5	3.37	3.38	3.34
		1.72	5.89	5.81	5.75	3.43	3.39	3.35		1.83	0.0305	1.71105		0.537105		18.1	17.8	17.7	1.81e-05	1.78e-05	1.77e-05	-10.9196	-10.9363	-10.9419	5.89968	5.8019	5.7693	3.448	3.39085	3.3718	3.40355	0.0396551	1.16511	3.40864	0.00204925		0.649252		4.87249	0.171418	3.51807		1.72	5.71	5.61	5.6	3.33	3.27	3.27
		1.96	6.63	6.58	6.58	3.38	3.35	3.35		2.1	0.035	1.9635		0.674726		20.3	20.2	20.2	2.03e-05	2.02e-05	2.02e-05	-10.8049	-10.8098	-10.8098	6.61677	6.58418	6.58418	3.36989	3.35329	3.35329	3.35883	0.00958428	0.285346	3.39974	0.00205462		0.654617		4.87026	0.128845	2.64555		1.96	6.4	6.49	6.55	3.26	3.31	3.33
		2.25	7.5	7.56	7.61	3.34	3.37	3.39		2.4	0.04	2.24399		0.808258		23	23.2	23.4	2.3e-05	2.32e-05	2.34e-05	-10.68	-10.6714	-10.6628	7.49683	7.56202	7.62721	3.34084	3.36989	3.39894	3.36989	0.0290508	0.862069	3.39112	0.00205984		0.659836		4.86835	0.158863	3.26318		2.25	7.44	7.51	7.48	3.31	3.34	3.33
		2.57	8.61	8.72	8.75	3.35	3.39	3.4		2.75	0.0458333	2.57124		0.94439		26.4	26.8	26.9	2.64e-05	2.68e-05	2.69e-05	-10.5421	-10.5271	-10.5234	8.60506	8.73544	8.76804	3.34665	3.39736	3.41004	3.38468	0.0335394	0.990918	3.38236	0.00206517		0.665171		4.86619	0.16793	3.45095		2.57	8.53	8.44	8.38	3.32	3.28	3.26
		2.94	9.93	9.99	9.96	3.38	3.4	3.39		3.15	0.0525	2.94524		1.08019		30.5	30.6	30.6	3.05e-05	3.06e-05	3.06e-05	-10.3978	-10.3945	-10.3945	9.94145	9.97405	9.97405	3.37543	3.38649	3.38649	3.38281	0.00638952	0.188882	3.37365	0.00207051		0.670507		4.86426	0.130576	2.68439		2.94	9.58	9.62	9.66	3.26	3.27	3.28
		3.37	11.4	11.3	11.3	3.38	3.37	3.35		3.6	0.06	3.36599		1.21372		34.9	34.8	34.6	3.49e-05	3.48e-05	3.46e-05	-10.263	-10.2659	-10.2717	11.3756	11.343	11.2778	3.37958	3.36989	3.35053	3.36667	0.0147919	0.439365	3.3651	0.00207577		0.675766		4.8624	0.143962	2.96072		3.37	11	11.1	11.1	3.26	3.3	3.31
		3.85	12.9	12.9	12.8	3.36	3.34	3.33		4.12	0.0686667	3.85219		1.34864		39.7	39.5	39.4	3.97e-05	3.95e-05	3.94e-05	-10.1342	-10.1392	-10.1417	12.9402	12.875	12.8424	3.35918	3.34225	3.33379	3.34507	0.012925	0.386389	3.35648	0.00208109		0.681094		4.8605	0.142338	2.92846		3.85	12.7	12.7	12.6	3.29	3.29	3.27
		4.41	14.7	14.7	14.7	3.33	3.33	3.33		4.72	0.0786667	4.41319		1.4846		45.1	45	45.1	4.51e-05	4.5e-05	4.51e-05	-10.0066	-10.0088	-10.0066	14.7003	14.6677	14.7003	3.331	3.32361	3.331	3.32853	0.00426419	0.12811	3.34782	0.00208648		0.686477		4.85869	0.130995	2.69609		4.41	14.4	14.3	14.3	3.26	3.25	3.25
		5.05	16.7	16.8	16.9	3.32	3.33	3.35		5.4	0.09	5.04899		1.61919		51.4	51.6	51.8	5.14e-05	5.16e-05	5.18e-05	-9.87587	-9.87199	-9.86812	16.7538	16.819	16.8842	3.31825	3.33116	3.34407	3.33116	0.0129115	0.387597	3.33927	0.00209182		0.691819		4.85704	0.145442	2.99446		5.05	16.3	16.5	16.5	3.24	3.27	3.28
		5.78	19.2	19.3	19.3	3.32	3.34	3.35		6.18	0.103	5.77829		1.75411		58.8	59.2	59.3	5.88e-05	5.92e-05	5.93e-05	-9.74137	-9.73459	-9.7329	19.1658	19.2962	19.3288	3.31687	3.33943	3.34507	3.33379	0.0149245	0.447674	3.33072	0.00209719		0.697189		4.85526	0.15039	3.09746		5.78	18.8	18.9	18.9	3.26	3.27	3.27
		6.61	22	22.1	22.1	3.32	3.34	3.34		7.07	0.117833	6.61043		1.88865		67.4	67.7	67.7	6.74e-05	6.77e-05	6.77e-05	-9.60487	-9.60042	-9.60042	21.969	22.0668	22.0668	3.32338	3.33817	3.33817	3.33324	0.00854045	0.256221	3.32222	0.00210256		0.702557		4.8537	0.142866	2.94345		6.61	21.5	21.5	21.4	3.26	3.25	3.24
		7.56	25.1	25.2	25.1	3.32	3.33	3.32		8.09	0.134833	7.56413		2.02342		77.1	77.2	77	7.71e-05	7.72e-05	7.7e-05	-9.47041	-9.46911	-9.47171	25.1307	25.1633	25.0981	3.32235	3.32666	3.31804	3.32235	0.00430914	0.129702	3.31372	0.00210795		0.707947		4.85211	0.13808	2.84577		7.56	24.4	24.5	24.5	3.23	3.24	3.24
		8.66	28.7	28.7	28.6	3.31	3.31	3.31		9.26	0.154333	8.65808		2.15849		88	87.9	87.8	8.8e-05	8.79e-05	8.78e-05	-9.33817	-9.33931	-9.34045	28.6835	28.6509	28.6184	3.31292	3.30916	3.30539	3.30916	0.00376468	0.113766	3.30523	0.00211336		0.713364		4.85059	0.138615	2.85769		8.66	27.9	28.1	28.1	3.22	3.25	3.25
		9.91	32.7	32.7	32.7	3.3	3.3	3.3		10.6	0.176667	9.91098		2.29364		100	100	100	0.0001	0.0001	0.0001	-9.21034	-9.21034	-9.21034	32.5949	32.5949	32.5949	3.28877	3.28877	3.28877	3.28877	5.43896e-16	1.6538e-14	3.29675	0.0021188		0.718798		4.8491	0.134069	2.76482		9.91	32	32.1	32	3.23	3.24	3.23
		11.3	37.2	37.3	37.4	3.28	3.29	3.3		12.1	0.201667	11.3135		2.42599		114	115	115	0.000114	0.000115	0.000115	-9.07931	-9.07058	-9.07058	37.1582	37.4842	37.4842	3.28442	3.31323	3.31323	3.30363	0.0166339	0.503503	3.28847	0.00212413		0.724133		4.84786	0.160903	3.31905		11.3	36.5	36.5	36.5	3.22	3.22	3.22
		13	42.5	42.7	42.8	3.27	3.29	3.3		13.9	0.231667	12.9965		2.56468		130	131	131	0.00013	0.000131	0.000131	-8.94798	-8.94031	-8.94031	42.3734	42.6994	42.6994	3.26038	3.28546	3.28546	3.2771	0.0144798	0.44185	3.27982	0.00212974		0.729737		4.84625	0.158681	3.27431		13	41.6	41.7	41.8	3.21	3.22	3.22
		14.8	48.5	48.8	48.9	3.27	3.29	3.29		15.9	0.265	14.8665		2.69911		149	150	150	0.000149	0.00015	0.00015	-8.81156	-8.80488	-8.80488	48.5664	48.8924	48.8924	3.26685	3.28877	3.28877	3.28146	0.0126585	0.385757	3.27145	0.00213518		0.735184		4.84483	0.158136	3.26401		14.8	47.5	47.8	47.8	3.2	3.22	3.22
		17	55.4	55.8	55.8	3.26	3.28	3.28		18.2	0.303333	17.017		2.83421		170	171	171	0.00017	0.000171	0.000171	-8.67971	-8.67385	-8.67385	55.4114	55.7373	55.7373	3.25624	3.2754	3.2754	3.26901	0.0110588	0.338291	3.26307	0.00214067		0.740672		4.84377	0.156927	3.23977		17	54.4	54.5	54.5	3.2	3.21	3.2
		19.4	63.4	63.6	63.6	3.26	3.27	3.27		20.8	0.346667	19.448		2.96774		194	195	195	0.000194	0.000195	0.000195	-8.54765	-8.54251	-8.54251	63.2342	63.5601	63.5601	3.25146	3.26822	3.26822	3.26263	0.00967644	0.296584	3.2548	0.00214611		0.74611		4.84261	0.156346	3.22854		19.4	62	62.1	62.1	3.19	3.19	3.19
		22.3	72.3	72.6	72.5	3.25	3.26	3.26		23.8	0.396667	22.2529		3.10247		222	223	223	0.000222	0.000223	0.000223	-8.41283	-8.40834	-8.40834	72.3607	72.6867	72.6867	3.25174	3.26639	3.26639	3.2615	0.00845672	0.259289	3.24648	0.00215161		0.751611		4.84143	0.156424	3.23094		22.3	70.7	70.9	71	3.17	3.18	3.19
		25.5	82.4	82.7	82.7	3.24	3.25	3.25		27.2	0.453333	25.4319		3.23601		253	254	254	0.000253	0.000254	0.000254	-8.28212	-8.27818	-8.27818	82.4652	82.7911	82.7911	3.24258	3.2554	3.2554	3.25113	0.00739963	0.227602	3.23825	0.00215708		0.757076		4.84055	0.156091	3.22466		25.5	80.7	81	81.1	3.17	3.18	3.18
		29.1	94	94.3	94.4	3.22	3.23	3.24		31.2	0.52	29.1719		3.37321		288	289	289	0.000288	0.000289	0.000289	-8.15255	-8.14908	-8.14908	93.8734	94.1994	94.1994	3.21794	3.22911	3.22911	3.22538	0.00645096	0.200006	3.22982	0.00216271		0.762707		4.83926	0.155508	3.21346		29.1	92.2	92.5	92.4	3.16	3.17	3.17
		33.4	107	108	108	3.21	3.22	3.23		35.7	0.595	33.3794		3.50794		329	330	330	0.000329	0.00033	0.00033	-8.01945	-8.01642	-8.01642	107.237	107.563	107.563	3.21268	3.22244	3.22244	3.21919	0.00563781	0.175132	3.22156	0.00216825		0.76825		4.8383	0.155861	3.22139		33.4	105	105	105	3.15	3.16	3.16
		38.2	122	123	123	3.2	3.21	3.22		40.8	0.68	38.1479		3.64147		374	376	377	0.000374	0.000376	0.000377	-7.89125	-7.88592	-7.88327	121.905	122.557	122.883	3.19559	3.21268	3.22122	3.20983	0.0130517	0.406617	3.2134	0.00217376		0.773758		4.83746	0.168346	3.48006		38.2	120	120	120	3.14	3.14	3.15
		43.7	139	140	140	3.18	3.2	3.21		46.7	0.778333	43.6644		3.77653		427	429	430	0.000427	0.000429	0.00043	-7.75873	-7.75405	-7.75173	139.18	139.832	140.158	3.1875	3.20243	3.2099	3.19994	0.0114028	0.356343	3.20516	0.00217934		0.779344		4.83658	0.167285	3.45875		43.7	136	137	137	3.12	3.14	3.14
		50	159	160	160	3.17	3.19	3.2		53.5	0.891667	50.0224		3.91247		486	490	491	0.000486	0.00049	0.000491	-7.6293	-7.62111	-7.61907	158.411	159.715	160.041	3.16681	3.19287	3.19939	3.18636	0.0172399	0.541053	3.1969	0.00218498		0.78498		4.83562	0.17741	3.66882		50	156	156	156	3.11	3.13	3.13
	unkorrigiert										korrigiert
																					Spaltweite		Scherrate		unkorr. Viskosität		über Spalt angepasste Viskosität												Delta Stabw.		Fehler Korr.Vis
																					[mm]		[1/s]		[Pas]	CV / %	[Pas]	CV / %											0.0230378		0.0326562
																					1.4		5.05		3.33927	2.98472	4.85704	2.92365											0.0508488
																					1.2		5.05		3.26492		4.99622												0.030497
																					1		5.05		3.14689		5.14934												0.0177899
																																							0.0280404
																					1.4		9.91		3.29675	2.953	4.8491	3.09342											0.00677711
																					1.2		9.91		3.22558		4.99756												0.020542
																					1		9.91		3.10897		5.15847												0.023716
																																							0.00451807
																					1.4		25.5		3.23825	2.91319	4.84055	3.32913											0.0104595
																					1.2		25.5		3.17108		5.00166												0.00913936
																					1		25.5		3.05647		5.17376												0.00301524
																																							0.00912979
																					1.4		38.2		3.2134	2.89363	4.83746	3.4337											0.0105532
																					1.2		38.2		3.14819		5.00446												0.00603901
																					1		38.2		3.03433		5.18131												0.00304702
																																							0.00266203
																																							3.84593e-16
																																							0.0117619
																																							0.0102388
																																							0.0089509
																																							0.00781974
																																							0.00684228
																																							0.0059798
																												einzelne Kurven											0.00523233
																																							0.00456152
																																							0.00398654
																																							0.00922896
																																							0.00806299
																																							0.0121904
			Plattenabstand: 1,4 mm							Plattenabstand: 1,2 mm							Plattenabstand: 1,0 mm
	Scherrate		Viskos.	Viskos.	Viskos.	Temp.	Temp.	Temp.		Viskos.	Viskos.	Viskos.	Temp.	Temp.	Temp.		Viskos.	Viskos.	Viskos.	Temp.	Temp.	Temp.
	[1/s]		[Pas]	[Pas]	[Pas]	[°C]	[°C]	[°C]		[Pas]	[Pas]	[Pas]	[°C]	[°C]	[°C]		[Pas]	[Pas]	[Pas]	[°C]	[°C]	[°C]
			1	2	3	1	2	3		1	2	3	1	2	3		1	2	3	1	2	3
	1		3.42	3.4	3.45					3.49	3.43	3.4					3.17	3.26	3.38
	1.14		3.36	3.44	3.5					3.34	3.28	3.33					3.31	3.29	3.17
	1.31		3.41	3.48	3.49					3.28	3.37	3.41					3.17	3.16	3.28
	1.5		3.45	3.45	3.41					3.37	3.38	3.34					3.21	3.27	3.2
	1.72		3.43	3.39	3.35					3.33	3.27	3.27					3.21	3.15	3.19
	1.96		3.38	3.35	3.35					3.26	3.31	3.33					3.15	3.21	3.24
	2.25		3.34	3.37	3.39					3.31	3.34	3.33					3.22	3.19	3.15
	2.57		3.35	3.39	3.4					3.32	3.28	3.26					3.14	3.15	3.22
	2.94		3.38	3.4	3.39					3.26	3.27	3.28					3.18	3.2	3.16
	3.37		3.38	3.37	3.35					3.26	3.3	3.31					3.16	3.13	3.17
	3.85		3.36	3.34	3.33					3.29	3.29	3.27					3.14	3.17	3.18
	4.41		3.33	3.33	3.33					3.26	3.25	3.25					3.17	3.15	3.14
	5.05		3.32	3.33	3.35					3.24	3.27	3.28					3.12	3.13	3.17
	5.78		3.32	3.34	3.35					3.26	3.27	3.27					3.14	3.15	3.13
	6.61		3.32	3.34	3.34					3.26	3.25	3.24					3.13	3.12	3.14
	7.56		3.32	3.33	3.32					3.23	3.24	3.24					3.11	3.13	3.14
	8.66		3.31	3.31	3.31					3.22	3.25	3.25					3.13	3.12	3.12
	9.91		3.3	3.3	3.3					3.23	3.24	3.23					3.1	3.11	3.13
	11.3		3.28	3.29	3.3					3.22	3.22	3.22					3.1	3.11	3.11
	13		3.27	3.29	3.3					3.21	3.22	3.22					3.1	3.09	3.11
	14.8		3.27	3.29	3.29					3.2	3.22	3.22					3.08	3.09	3.11
	17		3.26	3.28	3.28					3.2	3.21	3.2					3.08	3.09	3.09
	19.4		3.26	3.27	3.27					3.19	3.19	3.19					3.07	3.07	3.09
	22.3		3.25	3.26	3.26					3.17	3.18	3.19					3.06	3.07	3.08
	25.5		3.24	3.25	3.25					3.17	3.18	3.18					3.06	3.06	3.07
	29.1		3.22	3.23	3.24					3.16	3.17	3.17					3.04	3.05	3.06
	33.4		3.21	3.22	3.23					3.15	3.16	3.16					3.04	3.05	3.05
	38.2		3.2	3.21	3.22					3.14	3.14	3.15					3.03	3.03	3.04
	43.7		3.18	3.2	3.21					3.12	3.14	3.14					3.01	3.02	3.03
	50		3.17	3.19	3.2					3.11	3.13	3.13					3.01	3.01	3.02

## Sheet: 3
Fluid:						Plattenabstand H			Plattenradius R																																						Plattenabstand H
Platte:						[mm]	[m]		[mm]	[m]																																					[mm]	[m]
		Plattenabstand:		1,40 mm		1.4	0.0014		12.5	0.0125																																	Plattenabstand:		1,2 mm		1.2	0.0012
		Ausgabe Messgerät:								Berechnung:																																	Ausgabe Messgerät:
										Drehzahl	Drehzahl	Scherrate		ln(Scherrate)		Moment						ln(M)			unkorr. Schubspannung			unkorr. Viskosität							realer Spalt		Änderung Spalt		neue Viskosität
		Scherrate	Schubsp.			Viskosität																									Mittelwert	Stabw.	CV	Funktion					(korr. Spalt)				Scherrate	Schubsp.			Viskosität
		[1/s]	[Pa]			[Pas]				[1/min]	[1/s]	[1/s]				[µNm]			[Nm]						[Pa]			[Pas]			[Pas]		%	Mittelwert	[m]		[mm]		[Pas]	Stabw	cv		[1/s]	[Pa]			[Pas]
			1	2	3	1	2	3								1	2	3	1	2	3	1	2	3	1	2	3	1	2	3														1	2	3	1	2	3
		1	3.72	3.82	3.8	3.72	3.82	3.8		1.07	0.0178333	1.00045		0.00044756		11.4	11.7	11.7	1.14e-05	1.17e-05	1.17e-05	-11.3819	-11.3559	-11.3559	3.71582	3.81361	3.81361	3.71416	3.8119	3.8119	3.77932	0.0564308	1.49315	3.68448	0.00189583		0.495833		4.88826	0.176117	3.60285		1	3.6	3.67	3.63	3.61	3.67	3.63
		1.14	4.13	4.24	4.32	3.61	3.7	3.77		1.22	0.0203333	1.1407		0.13164		12.7	13	13.2	1.27e-05	1.3e-05	1.32e-05	-11.2739	-11.2506	-11.2353	4.13956	4.23734	4.30253	3.62897	3.71469	3.77184	3.70517	0.0719111	1.94083	3.6782	0.00189907		0.499069		4.88675	0.196051	4.0119		1.14	4.12	4.25	4.25	3.6	3.71	3.71
		1.31	4.72	4.73	4.82	3.61	3.61	3.68		1.4	0.0233333	1.309		0.269261		14.5	14.5	14.8	1.45e-05	1.45e-05	1.48e-05	-11.1414	-11.1414	-11.1209	4.72627	4.72627	4.82405	3.6106	3.6106	3.6853	3.6355	0.0431293	1.18634	3.67163	0.00190247		0.502469		4.88494	0.15745	3.22317		1.31	4.82	4.68	4.78	3.68	3.57	3.65
		1.5	5.49	5.41	5.42	3.66	3.61	3.61		1.6	0.0266667	1.496		0.402793		16.8	16.6	16.6	1.68e-05	1.66e-05	1.66e-05	-10.9941	-11.0061	-11.0061	5.47595	5.41076	5.41076	3.6604	3.61683	3.61683	3.63135	0.0251587	0.69282	3.66526	0.00190577		0.505775		4.88342	0.13468	2.75791		1.5	5.36	5.34	5.31	3.57	3.56	3.54
		1.72	6.32	6.27	6.22	3.68	3.66	3.63		1.83	0.0305	1.71105		0.537105		19.4	19.2	19.1	1.94e-05	1.92e-05	1.91e-05	-10.8502	-10.8606	-10.8658	6.32342	6.25823	6.22563	3.69564	3.65754	3.63849	3.66389	0.0290989	0.794207	3.65886	0.00190911		0.509105		4.88179	0.142329	2.91551		1.72	6.07	6.24	6.21	3.54	3.64	3.62
		1.96	7.15	7.22	7.21	3.64	3.68	3.67		2.1	0.035	1.9635		0.674726		21.9	22.2	22.1	2.19e-05	2.22e-05	2.21e-05	-10.729	-10.7154	-10.7199	7.13829	7.23607	7.20348	3.6355	3.6853	3.6687	3.66317	0.0253576	0.692232	3.65232	0.00191252		0.512524		4.88014	0.138808	2.84434		1.96	7.09	7.02	7.12	3.61	3.58	3.63
		2.25	8.06	8.21	8.29	3.59	3.65	3.69		2.4	0.04	2.24399		0.808258		24.7	25.2	25.4	2.47e-05	2.52e-05	2.54e-05	-10.6087	-10.5887	-10.5808	8.05095	8.21392	8.27911	3.58778	3.6604	3.68945	3.64588	0.0523721	1.43647	3.64599	0.00191585		0.515847		4.8787	0.175783	3.60308		2.25	8.05	7.93	7.95	3.58	3.53	3.54
		2.57	9.19	9.27	9.41	3.57	3.61	3.66		2.75	0.0458333	2.57124		0.94439		28.2	28.5	28.9	2.82e-05	2.85e-05	2.89e-05	-10.4762	-10.4656	-10.4517	9.19177	9.28956	9.41994	3.57483	3.61286	3.66357	3.61709	0.0445192	1.2308	3.63954	0.00191924		0.51924		4.87708	0.166009	3.40387		2.57	9.06	9.22	9.16	3.52	3.59	3.56
		2.94	10.6	10.5	10.6	3.59	3.58	3.62		3.15	0.0525	2.94524		1.08019		32.4	32.4	32.7	3.24e-05	3.24e-05	3.27e-05	-10.3374	-10.3374	-10.3281	10.5608	10.5608	10.6585	3.5857	3.5857	3.6189	3.59677	0.0191686	0.532939	3.63312	0.00192263		0.522631		4.87561	0.132795	2.72366		2.94	10.5	10.5	10.6	3.56	3.58	3.6
		3.37	12.2	12.1	12.1	3.61	3.6	3.6		3.6	0.06	3.36599		1.21372		37.3	37.2	37.2	3.73e-05	3.72e-05	3.72e-05	-10.1965	-10.1992	-10.1992	12.1579	12.1253	12.1253	3.61198	3.6023	3.6023	3.60553	0.00559083	0.155063	3.62682	0.00192597		0.525972		4.87419	0.116195	2.38388		3.37	12	11.9	12	3.58	3.53	3.56
		3.85	13.9	13.9	13.9	3.61	3.62	3.62		4.12	0.0686667	3.85219		1.34864		42.7	42.8	42.8	4.27e-05	4.28e-05	4.28e-05	-10.0613	-10.059	-10.059	13.918	13.9506	13.9506	3.61302	3.62148	3.62148	3.61866	0.00488519	0.135	3.62047	0.00192935		0.529353		4.87274	0.117029	2.40172		3.85	13.6	13.7	13.6	3.53	3.55	3.53
		4.41	15.8	16	16	3.59	3.62	3.63		4.72	0.0786667	4.41319		1.4846		48.5	49	49.1	4.85e-05	4.9e-05	4.91e-05	-9.93395	-9.92369	-9.92165	15.8085	15.9715	16.0041	3.58211	3.61904	3.62643	3.60919	0.023742	0.657821	3.61407	0.00193277		0.532766		4.87134	0.143532	2.94645		4.41	15.6	15.7	15.7	3.53	3.57	3.57
		5.05	18	18.2	18.3	3.57	3.6	3.63		5.4	0.09	5.04899		1.61919		55.2	55.8	56.3	5.52e-05	5.58e-05	5.63e-05	-9.80455	-9.79374	-9.78482	17.9924	18.188	18.3509	3.56357	3.6023	3.63458	3.60015	0.0355554	0.98761	3.60775	0.00193615		0.536151		4.87004	0.160576	3.29722		5.05	17.9	17.9	18	3.56	3.54	3.56
		5.78	20.6	20.7	20.9	3.56	3.58	3.62		6.18	0.103	5.77829		1.75411		63.1	63.5	64.1	6.31e-05	6.35e-05	6.41e-05	-9.67079	-9.66447	-9.65507	20.5674	20.6978	20.8934	3.55943	3.58199	3.61584	3.58575	0.0283921	0.791802	3.60143	0.00193955		0.539549		4.86865	0.151913	3.12022		5.78	20.4	20.3	20.4	3.54	3.52	3.53
		6.61	23.6	23.6	23.8	3.57	3.57	3.6		7.07	0.117833	6.61043		1.88865		72.3	72.4	73	7.23e-05	7.24e-05	7.3e-05	-9.53469	-9.5333	-9.52505	23.5661	23.5987	23.7943	3.56499	3.56992	3.59951	3.57814	0.0186678	0.521719	3.59514	0.00194294		0.542945		4.86741	0.139896	2.87413		6.61	23.2	23.4	23.4	3.51	3.54	3.53
		7.56	27	27	27.1	3.57	3.57	3.59		8.09	0.134833	7.56413		2.02342		83	82.8	83.3	8.3e-05	8.28e-05	8.33e-05	-9.39667	-9.39908	-9.39306	27.0538	26.9886	27.1516	3.57659	3.56797	3.58952	3.57803	0.0108444	0.303084	3.58884	0.00194635		0.546352		4.86614	0.130679	2.68548		7.56	26.7	26.8	26.8	3.52	3.54	3.55
		8.66	30.9	31	31.1	3.57	3.58	3.59		9.26	0.154333	8.65808		2.15849		94.9	95	95.3	9.49e-05	9.5e-05	9.53e-05	-9.26269	-9.26163	-9.25848	30.9326	30.9652	31.063	3.57268	3.57645	3.58774	3.57896	0.00783681	0.218969	3.58255	0.00194977		0.549772		4.86491	0.128031	2.63173		8.66	30.6	30.4	30.5	3.53	3.52	3.53
		9.91	35.3	35.4	35.6	3.57	3.58	3.59		10.6	0.176667	9.91098		2.29364		108	109	109	0.000108	0.000109	0.000109	-9.13338	-9.12416	-9.12416	35.2025	35.5285	35.5285	3.55187	3.58476	3.58476	3.5738	0.0189877	0.531304	3.57626	0.0019532		0.553201		4.8637	0.144405	2.96904		9.91	34.8	34.8	34.8	3.51	3.52	3.51
		11.3	40.3	40.5	40.7	3.55	3.57	3.59		12.1	0.201667	11.3135		2.42599		124	124	125	0.000124	0.000124	0.000125	-8.99523	-8.99523	-8.9872	40.4177	40.4177	40.7437	3.57253	3.57253	3.60134	3.58213	0.0166339	0.464357	3.57011	0.00195656		0.556565		4.86266	0.142806	2.93679		11.3	39.7	40	39.9	3.5	3.53	3.52
		13	46	46.2	46.6	3.54	3.56	3.59		13.9	0.231667	12.9965		2.56468		141	142	143	0.000141	0.000142	0.000143	-8.86675	-8.85968	-8.85267	45.9589	46.2848	46.6108	3.53626	3.56134	3.58642	3.56134	0.0250798	0.704225	3.56368	0.0019601		0.560095		4.86135	0.155163	3.19177		13	45.6	45.6	45.7	3.51	3.52	3.52
		14.8	52.6	52.7	53.1	3.54	3.55	3.58		15.9	0.265	14.8665		2.69911		161	162	163	0.000161	0.000162	0.000163	-8.73411	-8.72791	-8.72176	52.4778	52.8038	53.1297	3.52995	3.55187	3.5738	3.55187	0.0219251	0.617284	3.55746	0.00196352		0.563524		4.86017	0.152014	3.12776		14.8	52.1	52	52.1	3.51	3.5	3.51
		17	60.1	60.3	60.6	3.54	3.55	3.57		18.2	0.303333	17.017		2.83421		184	185	186	0.000184	0.000185	0.000186	-8.60057	-8.59515	-8.58976	59.9747	60.3006	60.6266	3.52441	3.54356	3.56271	3.54356	0.0191544	0.540541	3.55122	0.00196698		0.566975		4.85923	0.149241	3.0713		17	59.4	59.5	59.5	3.49	3.5	3.5
		19.4	68.8	68.9	69.2	3.54	3.54	3.56		20.8	0.346667	19.448		2.96774		211	211	212	0.000211	0.000211	0.000212	-8.46365	-8.46365	-8.45892	68.7753	68.7753	69.1013	3.53638	3.53638	3.55314	3.54196	0.00967644	0.273194	3.54506	0.00197039		0.570393		4.85822	0.137536	2.83101		19.4	67.8	68.2	68.1	3.49	3.5	3.5
		22.3	78.6	78.8	79.1	3.53	3.54	3.55		23.8	0.396667	22.2529		3.10247		241	242	243	0.000241	0.000242	0.000243	-8.33071	-8.32657	-8.32245	78.5538	78.8797	79.2057	3.53004	3.54469	3.55933	3.54469	0.0146475	0.413223	3.53885	0.00197385		0.573847		4.85719	0.145902	3.00384		22.3	77.6	77.8	77.9	3.49	3.5	3.5
		25.5	89.8	90	90.4	3.53	3.54	3.55		27.2	0.453333	25.4319		3.23601		276	276	277	0.000276	0.000276	0.000277	-8.19511	-8.19511	-8.19149	89.962	89.962	90.288	3.53736	3.53736	3.55018	3.54164	0.00739963	0.208933	3.53272	0.00197728		0.577276		4.85627	0.137147	2.82411		25.5	88.7	88.7	88.8	3.48	3.48	3.49
		29.1	103	103	103	3.52	3.53	3.54		31.2	0.52	29.1719		3.37321		315	316	317	0.000315	0.000316	0.000317	-8.06294	-8.05977	-8.05661	102.674	103	103.326	3.51962	3.53079	3.54196	3.53079	0.0111734	0.316456	3.52642	0.00198081		0.580806		4.85523	0.143433	2.95419		29.1	101	101	101	3.47	3.48	3.48
		33.4	117	118	118	3.51	3.52	3.54		35.7	0.595	33.3794		3.50794		359	361	362	0.000359	0.000361	0.000362	-7.93219	-7.92663	-7.92387	117.016	117.668	117.994	3.50563	3.52516	3.53492	3.5219	0.0149163	0.423528	3.52025	0.00198428		0.584279		4.85434	0.149675	3.08333		33.4	115	116	116	3.46	3.48	3.47
		38.2	134	134	135	3.5	3.52	3.53		40.8	0.68	38.1479		3.64147		410	412	414	0.00041	0.000412	0.000414	-7.79935	-7.79449	-7.78964	133.639	134.291	134.943	3.50319	3.52027	3.53736	3.52027	0.0170887	0.485437	3.51414	0.00198773		0.587726		4.85351	0.153965	3.17225		38.2	132	132	132	3.46	3.47	3.47
		43.7	152	153	154	3.49	3.51	3.52		46.7	0.778333	43.6644		3.77653		468	470	472	0.000468	0.00047	0.000472	-7.66704	-7.66278	-7.65853	152.544	153.196	153.848	3.49356	3.50849	3.52342	3.50849	0.0149298	0.425532	3.50798	0.00199122		0.591219		4.85266	0.151966	3.13159		43.7	151	151	151	3.45	3.45	3.46
		50	174	175	176	3.48	3.49	3.51		53.5	0.891667	50.0224		3.91247		533	536	539	0.000533	0.000536	0.000539	-7.53699	-7.53138	-7.52579	173.731	174.709	175.687	3.47307	3.49261	3.51216	3.49261	0.0195482	0.559701	3.50178	0.00199474		0.594741		4.85175	0.159227	3.28185		50	172	172	172	3.44	3.44	3.44
																																0.657819
	unkorrigiert										korrigiert
																					Spaltweite		Scherrate		unkorr. Viskosität		über Spalt angepasste Viskosität
																					[mm]		[1/s]		[Pas]	CV / %	[Pas]	CV / %
																					1.4		5.05		3.60775	2.3652	4.87004	2.60037
																					1.2		5.05		3.55219		5.00218
																					1		5.05		3.44341		5.1301
																					1.4		9.91		3.57626	2.33522	4.8637	2.73423
																					1.2		9.91		3.5236		5.0035
																					1		9.91		3.41569		5.13718
																					1.4		25.5		3.53272	2.29703	4.85627	2.92042
																					1.2		25.5		3.48398		5.00682
																					1		25.5		3.37713		5.1485
																					1.4		38.2		3.51414	2.27839	4.85351	3.00312
																					1.2		38.2		3.46701		5.00864
																					1		38.2		3.3608		5.1541
																												einzelne Kurven
			Plattenabstand: 1,4 mm							Plattenabstand: 1,2 mm							Plattenabstand: 1,0 mm
	Scherrate		Viskos.	Viskos.	Viskos.	Temp.	Temp.	Temp.		Viskos.	Viskos.	Viskos.	Temp.	Temp.	Temp.		Viskos.	Viskos.	Viskos.	Temp.	Temp.	Temp.
	[1/s]		[Pas]	[Pas]	[Pas]	[°C]	[°C]	[°C]		[Pas]	[Pas]	[Pas]	[°C]	[°C]	[°C]		[Pas]	[Pas]	[Pas]	[°C]	[°C]	[°C]
			1	2	3	1	2	3		1	2	3	1	2	3		1	2	3	1	2	3
	1		3.72	3.82	3.8					3.61	3.67	3.63					3.65	3.51	3.63
	1.14		3.61	3.7	3.77					3.6	3.71	3.71					3.46	3.53	3.45
	1.31		3.61	3.61	3.68					3.68	3.57	3.65					3.5	3.53	3.58
	1.5		3.66	3.61	3.61					3.57	3.56	3.54					3.5	3.44	3.43
	1.72		3.68	3.66	3.63					3.54	3.64	3.62					3.42	3.54	3.52
	1.96		3.64	3.68	3.67					3.61	3.58	3.63					3.51	3.42	3.47
	2.25		3.59	3.65	3.69					3.58	3.53	3.54					3.41	3.49	3.45
	2.57		3.57	3.61	3.66					3.52	3.59	3.56					3.47	3.46	3.5
	2.94		3.59	3.58	3.62					3.56	3.58	3.6					3.44	3.44	3.42
	3.37		3.61	3.6	3.6					3.58	3.53	3.56					3.42	3.48	3.48
	3.85		3.61	3.62	3.62					3.53	3.55	3.53					3.46	3.42	3.44
	4.41		3.59	3.62	3.63					3.53	3.57	3.57					3.41	3.46	3.44
	5.05		3.57	3.6	3.63					3.56	3.54	3.56					3.44	3.43	3.45
	5.78		3.56	3.58	3.62					3.54	3.52	3.53					3.42	3.43	3.42
	6.61		3.57	3.57	3.6					3.51	3.54	3.53					3.41	3.44	3.45
	7.56		3.57	3.57	3.59					3.52	3.54	3.55					3.43	3.41	3.42
	8.66		3.57	3.58	3.59					3.53	3.52	3.53					3.4	3.43	3.42
	9.91		3.57	3.58	3.59					3.51	3.52	3.51					3.42	3.42	3.43
	11.3		3.55	3.57	3.59					3.5	3.53	3.52					3.41	3.41	3.41
	13		3.54	3.56	3.59					3.51	3.52	3.52					3.4	3.42	3.42
	14.8		3.54	3.55	3.58					3.51	3.5	3.51					3.41	3.4	3.41
	17		3.54	3.55	3.57					3.49	3.5	3.5					3.39	3.4	3.4
	19.4		3.54	3.54	3.56					3.49	3.5	3.5					3.39	3.4	3.4
	22.3		3.53	3.54	3.55					3.49	3.5	3.5					3.39	3.39	3.39
	25.5		3.53	3.54	3.55					3.48	3.48	3.49					3.37	3.39	3.39
	29.1		3.52	3.53	3.54					3.47	3.48	3.48					3.37	3.38	3.38
	33.4		3.51	3.52	3.54					3.46	3.48	3.47					3.36	3.37	3.37
	38.2		3.5	3.52	3.53					3.46	3.47	3.47					3.35	3.37	3.37
	43.7		3.49	3.51	3.52					3.45	3.45	3.46					3.35	3.36	3.36
	50		3.48	3.49	3.51					3.44	3.44	3.44					3.34	3.35	3.35

## Sheet: 4_alt
Fluid:						Plattenabstand H			Plattenradius R																																						Plattenabstand H
Platte:						[mm]	[m]		[mm]	[m]																																					[mm]	[m]
		Plattenabstand:		1,40 mm		1.4	0.0014		12.475	0.012475																																	Plattenabstand:		1,2 mm		1.2	0.0012
		Ausgabe Messgerät:								Berechnung:																																	Ausgabe Messgerät:
										Drehzahl	Drehzahl	Scherrate		ln(Scherrate)		Moment						ln(M)			unkorr. Schubspannung			unkorr. Viskosität							realer Spalt		Änderung Spalt		neue Viskosität
		Scherrate	Schubsp.			Viskosität																									Mittelwert	Stabw.	CV	Funktion					(korr. Spalt)				Scherrate	Schubsp.			Viskosität
		[1/s]	[Pa]			[Pas]				[1/min]	[1/s]	[1/s]				[µNm]			[Nm]						[Pa]			[Pas]			[Pas]		%	Mittelwert	[m]		[mm]		[Pas]				[1/s]	[Pa]			[Pas]
			1	2	3	1	2	3								1	2	3	1	2	3	1	2	3	1	2	3	1	2	3														1	2	3	1	2	3
		1	4.42	4.49	4.48	4.42	4.49	4.49		1.07	0.0178333	0.998447		-0.00155444		13.5	13.7	13.7	1.35e-05	1.37e-05	1.37e-05	-11.2128	-11.1981	-11.1981	4.42682	4.49241	4.49241	4.43371	4.49939	4.49939	4.4775	0.037923	0.846969	4.36807	0.00159914		0.199141		4.97365				1	4.48	4.3	4.5	4.48	4.3	4.5
		1.14	4.93	5.12	4.98	4.31	4.47	4.35		1.23	0.0205	1.14775		0.137801		15	15.6	15.2	1.5e-05	1.56e-05	1.52e-05	-11.1075	-11.0682	-11.0942	4.91869	5.11544	4.98428	4.28552	4.45694	4.34266	4.36171	0.0872832	2.00112	4.36198	0.00160137		0.201371		4.97175				1.14	4.9	4.75	4.98	4.28	4.15	4.35
		1.31	5.67	5.77	5.65	4.33	4.41	4.31		1.4	0.0233333	1.30638		0.267259		17.3	17.6	17.2	1.73e-05	1.76e-05	1.72e-05	-10.9648	-10.9476	-10.9706	5.67289	5.77127	5.6401	4.34246	4.41776	4.31735	4.35919	0.0522517	1.19866	4.35634	0.00160345		0.203445		4.97023				1.31	5.63	5.48	5.59	4.3	4.19	4.27
		1.5	6.57	6.48	6.53	4.38	4.32	4.36		1.61	0.0268333	1.50234		0.407021		20	19.8	19.9	2e-05	1.98e-05	1.99e-05	-10.8198	-10.8298	-10.8248	6.55826	6.49267	6.52547	4.36537	4.32172	4.34355	4.34355	0.0218269	0.502513	4.35026	0.00160569		0.205688		4.96853				1.5	6.54	6.4	6.53	4.36	4.27	4.35
		1.72	7.51	7.36	7.53	4.38	4.29	4.39		1.84	0.0306667	1.71696		0.540552		22.9	22.4	23	2.29e-05	2.24e-05	2.3e-05	-10.6844	-10.7064	-10.68	7.5092	7.34525	7.542	4.37356	4.27807	4.39266	4.34809	0.0613931	1.41195	4.34445	0.00160783		0.207833		4.96693				1.72	7.32	7.19	7.41	4.27	4.19	4.32
		1.96	8.5	8.47	8.58	4.33	4.32	4.37		2.1	0.035	1.95957		0.672724		25.9	25.8	26.2	2.59e-05	2.58e-05	2.62e-05	-10.5613	-10.5651	-10.5498	8.49294	8.46015	8.59132	4.33409	4.31735	4.38429	4.34524	0.0348345	0.801669	4.33871	0.00160996		0.20996		4.96541				1.96	8.32	8.18	8.33	4.24	4.17	4.24
		2.25	9.62	9.76	9.71	4.28	4.34	4.32		2.41	0.0401667	2.24884		0.810414		29.3	29.8	29.6	2.93e-05	2.98e-05	2.96e-05	-10.4379	-10.421	-10.4277	9.60785	9.7718	9.70622	4.27236	4.34527	4.3161	4.31124	0.0366958	0.851165	4.33274	0.00161218		0.212178		4.9638				2.25	9.65	9.51	9.63	4.3	4.23	4.29
		2.57	11	11.2	11	4.28	4.34	4.29		2.76	0.046	2.57543		0.946018		33.6	34	33.6	3.36e-05	3.4e-05	3.36e-05	-10.301	-10.2892	-10.301	11.0179	11.149	11.0179	4.27807	4.329	4.27807	4.29504	0.0294041	0.684605	4.32687	0.00161437		0.214366		4.96231				2.57	11	10.8	11.1	4.27	4.21	4.3
		2.94	12.7	12.7	12.6	4.3	4.3	4.3		3.15	0.0525	2.93935		1.07819		38.6	38.6	38.6	3.86e-05	3.86e-05	3.86e-05	-10.1623	-10.1623	-10.1623	12.6574	12.6574	12.6574	4.3062	4.3062	4.3062	4.3062	0	0	4.32116	0.0016165		0.216501		4.96093				2.94	12.4	12.3	12.5	4.22	4.17	4.25
		3.37	14.5	14.4	14.5	4.32	4.28	4.32		3.61	0.0601667	3.36859		1.21449		44.3	43.9	44.3	4.43e-05	4.39e-05	4.43e-05	-10.0245	-10.0336	-10.0245	14.5265	14.3954	14.5265	4.31235	4.27341	4.31235	4.29937	0.0224807	0.522883	4.31527	0.00161871		0.218706		4.95949				3.37	14.3	14.1	14.3	4.25	4.2	4.24
		3.85	16.6	16.5	16.7	4.31	4.27	4.32		4.13	0.0688333	3.85382		1.34906		50.6	50.2	50.8	5.06e-05	5.02e-05	5.08e-05	-9.89156	-9.8995	-9.88761	16.5924	16.4612	16.658	4.30544	4.27141	4.32246	4.29977	0.0259948	0.604561	4.30947	0.00162089		0.220885		4.95813				3.85	16.4	16.2	16.5	4.26	4.22	4.27
		4.41	18.9	18.9	19	4.28	4.28	4.31		4.73	0.0788333	4.41369		1.48471		57.6	57.6	58	5.76e-05	5.76e-05	5.8e-05	-9.76199	-9.76199	-9.75507	18.8878	18.8878	19.0189	4.27936	4.27936	4.30908	4.28926	0.0171576	0.400012	4.30363	0.00162309		0.223086		4.95677				4.41	18.6	18.4	18.8	4.22	4.18	4.25
		5.05	21.5	21.7	21.6	4.27	4.29	4.29		5.41	0.0901667	5.04822		1.61904		65.7	66.1	66	6.57e-05	6.61e-05	6.6e-05	-9.63041	-9.62434	-9.62586	21.5439	21.675	21.6422	4.26762	4.2936	4.2871	4.28277	0.0135217	0.315723	4.29785	0.00162527		0.225267		4.95548				5.05	21.3	21.1	21.3	4.22	4.18	4.23
		5.78	24.6	24.8	24.7	4.26	4.29	4.27		6.19	0.103167	5.77606		1.75372		75.1	75.5	75.3	7.51e-05	7.55e-05	7.53e-05	-9.49669	-9.49138	-9.49403	24.6263	24.7574	24.6918	4.2635	4.28621	4.27486	4.27486	0.0113542	0.265604	4.29207	0.00162746		0.227458		4.95423				5.78	24.5	24.2	24.5	4.23	4.2	4.24
		6.61	28.2	28.3	28.2	4.27	4.28	4.27		7.08	0.118	6.60654		1.88806		86.1	86.2	86.1	8.61e-05	8.62e-05	8.61e-05	-9.36	-9.35884	-9.36	28.2333	28.2661	28.2333	4.27353	4.2785	4.27353	4.27519	0.00286565	0.0670298	4.2863	0.00162965		0.229645		4.95302				6.61	27.9	27.7	28.1	4.22	4.19	4.25
		7.56	32.3	32.2	32.4	4.28	4.26	4.28		8.11	0.135167	7.56767		2.02388		98.6	98.3	98.7	9.86e-05	9.83e-05	9.87e-05	-9.22444	-9.22749	-9.22343	32.3322	32.2338	32.365	4.27241	4.25942	4.27675	4.26953	0.00902002	0.211265	4.28049	0.00163186		0.23186		4.95181				7.56	31.8	31.6	32	4.2	4.17	4.22
		8.66	37	36.8	37.1	4.27	4.25	4.28		9.28	0.154667	8.65943		2.15865		113	112	113	0.000113	0.000112	0.000113	-9.08812	-9.09701	-9.08812	37.0542	36.7262	37.0542	4.27905	4.24119	4.27905	4.26643	0.0218629	0.512441	4.27472	0.00163406		0.234061		4.95067				8.66	36.4	36.2	36.5	4.21	4.18	4.22
		9.91	42.3	42.2	42.4	4.27	4.26	4.28		10.6	0.176667	9.89115		2.29164		129	129	129	0.000129	0.000129	0.000129	-8.9557	-8.9557	-8.9557	42.3008	42.3008	42.3008	4.27662	4.27662	4.27662	4.27662	0	0	4.26904	0.00163624		0.236236		4.94963				9.91	41.7	41.5	41.9	4.21	4.19	4.23
		11.3	48.2	48.3	48.4	4.25	4.26	4.27		12.2	0.203333	11.3842		2.43222		147	147	148	0.000147	0.000147	0.000148	-8.82508	-8.82508	-8.8183	48.2032	48.2032	48.5311	4.23423	4.23423	4.26304	4.24384	0.0166302	0.391867	4.26304	0.00163854		0.238538		4.94835				11.3	47.6	47.4	47.9	4.2	4.18	4.22
		13	55.1	55.3	55.3	4.25	4.26	4.26		13.9	0.231667	12.9705		2.56268		168	169	169	0.000168	0.000169	0.000169	-8.69155	-8.68561	-8.68561	55.0894	55.4173	55.4173	4.24729	4.27257	4.27257	4.26414	0.0145963	0.342303	4.25748	0.00164068		0.240676		4.94748				13	54.4	54.1	54.6	4.19	4.17	4.21
		14.8	63	63.2	63.2	4.24	4.25	4.26		15.9	0.265	14.8367		2.69711		192	193	193	0.000192	0.000193	0.000193	-8.55802	-8.55282	-8.55282	62.9593	63.2872	63.2872	4.24347	4.26557	4.26557	4.25821	0.0127603	0.299663	4.25176	0.00164288		0.242884		4.94654				14.8	62.2	62	62.5	4.19	4.17	4.21
		17	72.1	72.2	72.3	4.24	4.25	4.25		18.2	0.303333	16.9829		2.83221		220	220	220	0.00022	0.00022	0.00022	-8.42188	-8.42188	-8.42188	72.1408	72.1408	72.1408	4.24784	4.24784	4.24784	4.24784	0	0	4.24602	0.0016451		0.245105		4.94557				17	71.2	70.9	71.5	4.19	4.17	4.21
		19.4	82.5	82.5	82.6	4.24	4.24	4.25		20.8	0.346667	19.4091		2.96574		252	252	252	0.000252	0.000252	0.000252	-8.28608	-8.28608	-8.28608	82.634	82.634	82.634	4.2575	4.2575	4.2575	4.2575	0	0	4.24036	0.0016473		0.247303		4.94477				19.4	81.4	81.1	81.8	4.18	4.17	4.21
		22.3	94.4	94.3	94.5	4.24	4.24	4.25		23.9	0.398333	22.3018		3.10467		288	288	288	0.000288	0.000288	0.000288	-8.15255	-8.15255	-8.15255	94.4389	94.4389	94.4389	4.2346	4.2346	4.2346	4.2346	0	0	4.23447	0.00164959		0.249593		4.94367				22.3	92.9	92.6	93.4	4.18	4.16	4.2
		25.5	108	108	108	4.24	4.23	4.24		27.3	0.455	25.4744		3.23767		329	329	330	0.000329	0.000329	0.00033	-8.01945	-8.01945	-8.01642	107.883	107.883	108.211	4.23497	4.23497	4.24784	4.23926	0.0074318	0.175309	4.22884	0.00165179		0.251788		4.94298				25.5	106	106	107	4.17	4.16	4.19
		29.1	123	123	124	4.23	4.23	4.24		31.2	0.52	29.1136		3.37121		376	376	377	0.000376	0.000376	0.000377	-7.88592	-7.88592	-7.88327	123.295	123.295	123.623	4.23497	4.23497	4.24624	4.23873	0.00650283	0.153415	4.2232	0.001654		0.253996		4.94225				29.1	122	121	122	4.17	4.16	4.19
		33.4	141	141	141	4.23	4.22	4.24		35.7	0.595	33.3127		3.50594		430	430	431	0.00043	0.00043	0.000431	-7.75173	-7.75173	-7.7494	141.003	141.003	141.33	4.2327	4.2327	4.24254	4.23598	0.00568314	0.134164	4.21751	0.00165623		0.256226		4.94147				33.4	139	139	140	4.17	4.16	4.19
		38.2	161	161	161	4.22	4.22	4.23		40.9	0.681667	38.1649		3.64192		491	491	492	0.000491	0.000491	0.000492	-7.61907	-7.61907	-7.61703	161.005	161.005	161.333	4.21867	4.21867	4.22726	4.22153	0.00496059	0.117507	4.21178	0.00165848		0.258479		4.94078				38.2	159	158	160	4.16	4.15	4.18
		43.7	184	184	184	4.21	4.22	4.22		46.8	0.78	43.6704		3.77667		561	562	563	0.000561	0.000562	0.000563	-7.48579	-7.48401	-7.48223	183.959	184.287	184.615	4.21245	4.21995	4.22746	4.21995	0.00750882	0.177936	4.20611	0.00166072		0.260716		4.9401				43.7	181	181	182	4.15	4.14	4.17
		50	210	211	211	4.2	4.21	4.21		53.6	0.893333	50.0157		3.91234		641	642	642	0.000641	0.000642	0.000642	-7.35248	-7.35092	-7.35092	210.192	210.52	210.52	4.20253	4.20908	4.20908	4.2069	0.00378523	0.0899767	4.20041	0.00166297		0.26297		4.9395				50	207	207	208	4.15	4.14	4.17
	unkorrigiert										korrigiert
																					Spaltweite		Scherrate		unkorr. Viskosität		über Spalt angepasste Viskosität
																					[mm]		[1/s]		[Pas]	CV / %	[Pas]	CV / %
																					1.4		5.05		4.29785	1.81187	4.95548	0.782755
																					1.2		5.05		4.23166		4.98708
																					1		5.05		4.1452		5.03318
																					1.4		9.91		4.26904	1.78083	4.94963	0.904753
																					1.2		9.91		4.20609		4.9884
																					1		9.91		4.1201		5.03968
																					1.4		25.5		4.22884	1.73582	4.94298	1.08308
																					1.2		25.5		4.17049		4.99215
																					1		25.5		4.08521		5.05104
																					1.4		38.2		4.21178	1.71667	4.94078	1.16119
																					1.2		38.2		4.1553		4.99439
																					1		38.2		4.07039		5.05673
																												einzelne Kurven
			Plattenabstand: 1,4 mm							Plattenabstand: 1,2 mm							Plattenabstand: 1,0 mm
	Scherrate		Viskos.	Viskos.	Viskos.	Temp.	Temp.	Temp.		Viskos.	Viskos.	Viskos.	Temp.	Temp.	Temp.		Viskos.	Viskos.	Viskos.	Temp.	Temp.	Temp.
	[1/s]		[Pas]	[Pas]	[Pas]	[°C]	[°C]	[°C]		[Pas]	[Pas]	[Pas]	[°C]	[°C]	[°C]		[Pas]	[Pas]	[Pas]	[°C]	[°C]	[°C]
			1	2	3	1	2	3		1	2	3	1	2	3		1	2	3	1	2	3
	1		4.42	4.49	4.49					4.48	4.3	4.5					4.3	4.23	4.24
	1.14		4.31	4.47	4.35					4.28	4.15	4.35					4.33	4.04	4.35
	1.31		4.33	4.41	4.31					4.3	4.19	4.27					4.17	4.18	4.16
	1.5		4.38	4.32	4.36					4.36	4.27	4.35					4.29	4.11	4.26
	1.72		4.38	4.29	4.39					4.27	4.19	4.32					4.17	4.11	4.19
	1.96		4.33	4.32	4.37					4.24	4.17	4.24					4.22	4.15	4.18
	2.25		4.28	4.34	4.32					4.3	4.23	4.29					4.2	4.08	4.22
	2.57		4.28	4.34	4.29					4.27	4.21	4.3					4.16	4.15	4.14
	2.94		4.3	4.3	4.3					4.22	4.17	4.25					4.21	4.09	4.2
	3.37		4.32	4.28	4.32					4.25	4.2	4.24					4.14	4.11	4.15
	3.85		4.31	4.27	4.32					4.26	4.22	4.27					4.18	4.12	4.16
	4.41		4.28	4.28	4.31					4.22	4.18	4.25					4.16	4.09	4.17
	5.05		4.27	4.29	4.29					4.22	4.18	4.23					4.14	4.12	4.13
	5.78		4.26	4.29	4.27					4.23	4.2	4.24					4.16	4.09	4.16
	6.61		4.27	4.28	4.27					4.22	4.19	4.25					4.13	4.1	4.14
	7.56		4.28	4.26	4.28					4.2	4.17	4.22					4.14	4.11	4.14
	8.66		4.27	4.25	4.28					4.21	4.18	4.22					4.13	4.09	4.14
	9.91		4.27	4.26	4.28					4.21	4.19	4.23					4.12	4.1	4.12
	11.3		4.25	4.26	4.27					4.2	4.18	4.22					4.13	4.09	4.13
	13		4.25	4.26	4.26					4.19	4.17	4.21					4.12	4.09	4.12
	14.8		4.24	4.25	4.26					4.19	4.17	4.21					4.12	4.09	4.12
	17		4.24	4.25	4.25					4.19	4.17	4.21					4.12	4.08	4.12
	19.4		4.24	4.24	4.25					4.18	4.17	4.21					4.1	4.08	4.11
	22.3		4.24	4.24	4.25					4.18	4.16	4.2					4.11	4.08	4.11
	25.5		4.24	4.23	4.24					4.17	4.16	4.19					4.1	4.07	4.11
	29.1		4.23	4.23	4.24					4.17	4.16	4.19					4.09	4.07	4.1
	33.4		4.23	4.22	4.24					4.17	4.16	4.19					4.09	4.07	4.1
	38.2		4.22	4.22	4.23					4.16	4.15	4.18					4.08	4.06	4.09
	43.7		4.21	4.22	4.22					4.15	4.14	4.17					4.08	4.06	4.08
	50		4.2	4.21	4.21					4.15	4.14	4.17					4.08	4.05	4.08

## Sheet: 4_neu
Fluid:						Plattenabstand H			Plattenradius R																																						Plattenabstand H
Platte:						[mm]	[m]		[mm]	[m]																																					[mm]	[m]
		Plattenabstand:		1,40 mm		1.4	0.0014		12.475	0.012475																																	Plattenabstand:		1,2 mm		1.2	0.0012
		Ausgabe Messgerät:								Berechnung:																																	Ausgabe Messgerät:
										Drehzahl	Drehzahl	Scherrate		ln(Scherrate)		Moment						ln(M)			unkorr. Schubspannung			unkorr. Viskosität							realer Spalt		Änderung Spalt		neue Viskosität
		Scherrate	Schubsp.			Viskosität																									Mittelwert	Stabw.	CV	Funktion					(korr. Spalt)				Scherrate	Schubsp.			Viskosität
		[1/s]	[Pa]			[Pas]				[1/min]	[1/s]	[1/s]				[µNm]			[Nm]						[Pa]			[Pas]			[Pas]		%	Mittelwert	[m]		[mm]		[Pas]	Stabw	cv		[1/s]	[Pa]			[Pas]
			1	2	3	1	2	3								1	2	3	1	2	3	1	2	3	1	2	3	1	2	3														1	2	3	1	2	3
		1	4.29	4.29	4.37	4.2903	4.2868	4.3736		1.07	0.0178333	0.998447		-0.00155444		13.0834	13.0726	13.3375	1.30834e-05	1.30726e-05	1.33375e-05	-11.2442	-11.245	-11.2249	4.29022	4.28667	4.37354	4.29689	4.29334	4.38034	4.32352	0.0492371	1.13882	4.24147	0.00164687		0.246873		4.92947	0.118265	2.39914		1	4.21	4.32	4.33	4.2087	4.3151	4.3295
		1.14	4.84	4.86	4.95	4.2276	4.2488	4.322		1.23	0.0205	1.14775		0.137801		14.7545	14.8281	15.0838	1.47545e-05	1.48281e-05	1.50838e-05	-11.124	-11.119	-11.1019	4.83819	4.86232	4.94617	4.21538	4.23641	4.30946	4.25375	0.0493801	1.16086	4.23556	0.00164917		0.249169		4.92842	0.118022	2.39472		1.14	4.78	4.83	4.9	4.1747	4.2216	4.2821
		1.31	5.51	5.54	5.63	4.2054	4.2318	4.295		1.4	0.0233333	1.30638		0.267259		16.7965	16.902	17.1544	1.67965e-05	1.6902e-05	1.71544e-05	-10.9943	-10.9881	-10.9733	5.50779	5.54238	5.62515	4.21607	4.24255	4.30591	4.25485	0.0461621	1.08493	4.23008	0.00165131		0.251306		4.92771	0.114668	2.327		1.31	5.49	5.46	5.56	4.1919	4.167	4.2439
		1.5	6.29	6.32	6.41	4.197	4.2155	4.2743		1.61	0.0268333	1.50234		0.407021		19.1839	19.2682	19.537	1.91839e-05	1.92682e-05	1.9537e-05	-10.8614	-10.8571	-10.8432	6.29065	6.31829	6.40643	4.18724	4.20564	4.26432	4.21907	0.0402507	0.954018	4.22417	0.00165362		0.253615		4.92689	0.107738	2.18674		1.5	6.31	6.22	6.28	4.2112	4.1472	4.1895
		1.72	7.2	7.2	7.3	4.1951	4.1974	4.2541		1.84	0.0306667	1.71696		0.540552		21.9447	21.9562	22.2531	2.19447e-05	2.19562e-05	2.22531e-05	-10.727	-10.7265	-10.713	7.19595	7.19972	7.29708	4.19111	4.19331	4.25001	4.21148	0.0333899	0.79283	4.21853	0.00165582		0.255825		4.92612	0.100128	2.03259		1.72	7.2	7.15	7.11	4.1996	4.1699	4.1437
		1.96	8.24	8.21	8.31	4.1997	4.1819	4.2312		2.1	0.035	1.95957		0.672724		25.1409	25.0346	25.3299	2.51409e-05	2.50346e-05	2.53299e-05	-10.591	-10.5953	-10.5835	8.24402	8.20917	8.306	4.20706	4.18927	4.23869	4.21167	0.0250285	0.594266	4.21296	0.00165801		0.258015		4.92545	0.0907252	1.84197		1.96	8.15	8.23	8.14	4.15	4.1934	4.1491
		2.25	9.43	9.38	9.44	4.1992	4.1753	4.2022		2.41	0.0401667	2.24884		0.810414		28.7689	28.6047	28.7888	2.87689e-05	2.86047e-05	2.87888e-05	-10.4562	-10.4619	-10.4555	9.43369	9.37985	9.44022	4.19492	4.17098	4.19782	4.1879	0.0147326	0.351789	4.20717	0.0016603		0.260299		4.92471	0.0787869	1.59983		2.25	9.25	9.38	9.39	4.1193	4.1742	4.1806
		2.57	10.8	10.8	10.7	4.1925	4.1817	4.1785		2.76	0.046	2.57543		0.946018		32.871	32.786	32.7606	3.2871e-05	3.2786e-05	3.27606e-05	-10.3229	-10.3255	-10.3263	10.7788	10.751	10.7426	4.18525	4.17443	4.17119	4.17695	0.00736173	0.176246	4.20146	0.00166255		0.262552		4.92409	0.0703994	1.42969		2.57	10.6	10.6	10.7	4.1397	4.1251	4.1718
		2.94	12.3	12.3	12.3	4.1701	4.194	4.169		3.15	0.0525	2.93935		1.07819		37.4169	37.6315	37.4074	3.74169e-05	3.76315e-05	3.74074e-05	-10.1934	-10.1877	-10.1936	12.2695	12.3399	12.2664	4.17421	4.19815	4.17315	4.18184	0.014138	0.338082	4.19592	0.00166475		0.264751		4.92357	0.0787974	1.60041		2.94	12.2	12.1	12.1	4.1532	4.1291	4.1275
		3.37	13.9	14.1	14.1	4.1424	4.1957	4.1782		3.61	0.0601667	3.36859		1.21449		42.5365	43.0833	42.9045	4.25365e-05	4.30833e-05	4.29045e-05	-10.0651	-10.0524	-10.0565	13.9483	14.1276	14.0689	4.14068	4.19391	4.1765	4.17037	0.0271398	0.650777	4.1902	0.00166702		0.267022		4.92301	0.0943094	1.91569		3.37	13.9	14	13.9	4.1146	4.1507	4.1303
		3.85	15.9	16.1	16.1	4.133	4.1757	4.188		4.13	0.0688333	3.85382		1.34906		48.569	49.0709	49.2152	4.8569e-05	4.90709e-05	4.92152e-05	-9.93253	-9.92224	-9.91931	15.9264	16.091	16.1383	4.13263	4.17533	4.18761	4.16519	0.028861	0.692908	4.18457	0.00166927		0.269267		4.92253	0.0966943	1.96432		3.85	15.8	15.9	16	4.1053	4.1206	4.1485
		4.41	18.3	18.3	18.4	4.1474	4.1507	4.1787		4.73	0.0788333	4.41369		1.48471		55.7773	55.8211	56.1971	5.57773e-05	5.58211e-05	5.61971e-05	-9.79414	-9.79336	-9.78665	18.2901	18.3045	18.4278	4.14394	4.1472	4.17513	4.15542	0.0171449	0.41259	4.17889	0.00167153		0.271532		4.92206	0.0831749	1.68984		4.41	18.2	18.1	18.2	4.1248	4.1059	4.1169
		5.05	20.9	21	21	4.1498	4.1528	4.1534		5.41	0.0901667	5.04822		1.61904		63.8682	63.9158	63.9247	6.38682e-05	6.39158e-05	6.39247e-05	-9.65869	-9.65794	-9.6578	20.9432	20.9588	20.9617	4.14863	4.15172	4.1523	4.15088	0.00197329	0.047539	4.17328	0.00167378		0.273779		4.92166	0.0656548	1.334		5.05	20.7	20.8	20.8	4.0977	4.1245	4.1133
		5.78	23.8	24	24	4.1286	4.1628	4.1528		6.19	0.103167	5.77606		1.75372		72.7191	73.322	73.1458	7.27191e-05	7.3322e-05	7.31458e-05	-9.52891	-9.52065	-9.52306	23.8455	24.0432	23.9854	4.12834	4.16256	4.15256	4.14782	0.0175991	0.424298	4.16767	0.00167604		0.276035		4.92131	0.0844332	1.71566		5.78	23.7	23.7	23.8	4.0955	4.0992	4.1244
		6.61	27.2	27.4	27.5	4.1199	4.1498	4.1625		7.08	0.118	6.60654		1.88806		83.0462	83.6488	83.9052	8.30462e-05	8.36488e-05	8.39052e-05	-9.39611	-9.38888	-9.38582	27.2319	27.4295	27.5136	4.12196	4.15187	4.1646	4.14614	0.0218875	0.527901	4.16207	0.00167829		0.278288		4.921	0.0898729	1.82631		6.61	27.1	27.1	27.1	4.1019	4.1008	4.0971
		7.56	31.2	31.3	31.4	4.131	4.1361	4.1492		8.11	0.135167	7.56767		2.02388		95.2957	95.4122	95.7139	9.52957e-05	9.54122e-05	9.57139e-05	-9.25853	-9.2573	-9.25415	31.2487	31.2869	31.3858	4.12924	4.13428	4.14736	4.13696	0.00935193	0.226058	4.15642	0.00168057		0.280569		4.9207	0.0753364	1.53101		7.56	30.9	31	31.1	4.0803	4.1024	4.109
		8.66	35.7	35.9	35.8	4.1211	4.1456	4.1391		9.28	0.154667	8.65943		2.15865		108.796	109.445	109.271	0.000108796	0.000109445	0.000109271	-9.12604	-9.12009	-9.12168	35.6756	35.8884	35.8314	4.11986	4.14443	4.13785	4.13405	0.012721	0.307713	4.15082	0.00168284		0.282836		4.92048	0.0796708	1.61917		8.66	35.4	35.4	35.5	4.0922	4.0862	4.0982
		9.91	40.7	41	41.1	4.1113	4.1394	4.1476		10.6	0.176667	9.89115		2.29164		124.215	125.062	125.31	0.000124215	0.000125062	0.00012531	-8.9935	-8.9867	-8.98472	40.7317	41.0094	41.0908	4.11799	4.14607	4.15429	4.13945	0.0190345	0.459832	4.14531	0.00168508		0.285075		4.92035	0.0876266	1.7809		9.91	40.4	40.6	40.6	4.0773	4.0959	4.0952
		11.3	46.7	46.8	46.9	4.1187	4.1289	4.1374		12.2	0.203333	11.3842		2.43222		142.407	142.759	143.054	0.000142407	0.000142759	0.000143054	-8.85682	-8.85435	-8.85229	46.6971	46.8125	46.9092	4.10194	4.11207	4.12057	4.11153	0.00933024	0.226929	4.13948	0.00168745		0.287446		4.92001	0.0762033	1.54884		11.3	46.3	46.3	46.4	4.0806	4.08	4.0957
		13	53.3	53.7	53.6	4.1084	4.1352	4.1339		13.9	0.231667	12.9705		2.56268		162.566	163.626	163.575	0.000162566	0.000163626	0.000163575	-8.72443	-8.71793	-8.71824	53.3075	53.6551	53.6383	4.10991	4.13671	4.13542	4.12735	0.0151136	0.366182	4.13409	0.00168965		0.289648		4.92006	0.0836293	1.69976		13	52.9	53	53	4.0738	4.0873	4.0859
		14.8	61	61.3	61.4	4.1063	4.1257	4.1364		15.9	0.265	14.8367		2.69711		185.951	186.825	187.311	0.000185951	0.000186825	0.000187311	-8.59003	-8.58534	-8.58274	60.9757	61.2623	61.4217	4.10978	4.1291	4.13984	4.12624	0.0152315	0.369137	4.12853	0.00169192		0.291921		4.92005	0.0840845	1.70902		14.8	60.5	60.5	60.7	4.0718	4.0758	4.089
		17	69.8	70.1	70.1	4.1077	4.1249	4.1265		18.2	0.303333	16.9829		2.83221		212.874	213.768	213.852	0.000212874	0.000213768	0.000213852	-8.45481	-8.45062	-8.45023	69.8041	70.0973	70.1248	4.11025	4.12751	4.12914	4.1223	0.0104657	0.25388	4.12296	0.00169421		0.294209		4.92003	0.0788195	1.60201		17	69.1	69.3	69.3	4.0686	4.0793	4.0797
		19.4	79.7	80.2	80.3	4.0972	4.124	4.1299		20.8	0.346667	19.4091		2.96574		243	244.587	244.936	0.000243	0.000244587	0.000244936	-8.32245	-8.31594	-8.31451	79.6828	80.2032	80.3177	4.10545	4.13226	4.13815	4.12529	0.0174332	0.422593	4.11746	0.00169647		0.296473		4.92019	0.0875224	1.77884		19.4	79.1	79.2	79.4	4.0657	4.0708	4.0834
		22.3	91.3	91.6	91.7	4.101	4.1166	4.1223		23.9	0.398333	22.3018		3.10467		278.351	279.409	279.792	0.000278351	0.000279409	0.000279792	-8.18663	-8.18283	-8.18146	91.2749	91.6218	91.7474	4.09272	4.10828	4.11391	4.10497	0.0109744	0.267345	4.11174	0.00169883		0.298831		4.92003	0.0800511	1.62704		22.3	90.4	90.7	90.7	4.0631	4.074	4.0747
		25.5	104	105	105	4.0913	4.1208	4.1208		27.3	0.455	25.4744		3.23767		317.791	320.088	320.087	0.000317791	0.000320088	0.000320087	-8.05412	-8.04691	-8.04692	104.208	104.961	104.961	4.09069	4.12025	4.12024	4.11039	0.0170671	0.415219	4.10628	0.00170109		0.301092		4.92031	0.087739	1.7832		25.5	103	104	104	4.0597	4.0646	4.076
		29.1	119	120	120	4.0944	4.1096	4.1185		31.2	0.52	29.1136		3.37121		363.966	365.314	366.109	0.000363966	0.000365314	0.000366109	-7.91845	-7.91475	-7.91258	119.349	119.791	120.052	4.09943	4.11461	4.12357	4.11254	0.0122017	0.296696	4.1008	0.00170337		0.303365		4.92055	0.0823256	1.6731		29.1	118	119	119	4.0551	4.0677	4.0694
		33.4	136	137	137	4.0847	4.115	4.113		35.7	0.595	33.3127		3.50594		415.544	418.624	418.43	0.000415544	0.000418624	0.00041843	-7.78592	-7.77854	-7.779	136.262	137.272	137.209	4.0904	4.12072	4.11881	4.10998	0.0169797	0.413133	4.09528	0.00170566		0.305662		4.92073	0.0884432	1.79736		33.4	135	135	136	4.0561	4.0574	4.067
		38.2	156	156	157	4.0857	4.0984	4.11		40.9	0.681667	38.1649		3.64192		475.695	477.171	478.52	0.000475695	0.000477171	0.00047852	-7.65073	-7.64764	-7.64481	155.987	156.471	156.913	4.08717	4.09985	4.11144	4.09949	0.0121403	0.296141	4.08971	0.00170798		0.307983		4.92103	0.0828675	1.68395		38.2	154	155	155	4.0441	4.0606	4.0639
		43.7	178	179	179	4.0664	4.1	4.0986		46.8	0.78	43.6704		3.77667		541.868	546.346	546.173	0.000541868	0.000546346	0.000546173	-7.52049	-7.51226	-7.51257	177.685	179.154	179.097	4.06879	4.10241	4.10111	4.09077	0.0190492	0.465662	4.0842	0.00171029		0.310286		4.92133	0.0914574	1.85839		43.7	177	177	177	4.0444	4.0453	4.0492
		50	203	203	204	4.0567	4.0645	4.0743		53.6	0.893333	50.0157		3.91234		618.823	620.026	621.503	0.000618823	0.000620026	0.000621503	-7.38769	-7.38575	-7.38337	202.92	203.315	203.799	4.05713	4.06502	4.0747	4.06562	0.00880061	0.216464	4.07867	0.00171261		0.312608		4.92173	0.0790561	1.60627		50	201	202	202	4.0163	4.0293	4.0402
	unkorrigiert										korrigiert
																					Spaltweite		Scherrate		unkorr. Viskosität		über Spalt angepasste Viskosität
																					[mm]		[1/s]		[Pas]	CV / %	[Pas]	CV / %
																					1.4		5.05		4.17328	1.48463	4.92166	1.48471
																					1.2		5.05		4.12976		4.99377
																					1		5.05		4.05255		5.06997
																					1.4		9.91		4.14531	1.55223	4.92035	1.51914
																					1.2		9.91		4.09928		4.99345
																					1		9.91		4.01986		5.07209
																					1.4		25.5		4.10628	1.64494	4.92031	1.5745
																					1.2		25.5		4.05691		4.9952
																					1		25.5		3.97454		5.07763
																					1.4		38.2		4.08971	1.68443	4.92103	1.6
																					1.2		38.2		4.03886		4.99667
																					1		38.2		3.95533		5.08094
																												einzelne Kurven
			Plattenabstand: 1,4 mm							Plattenabstand: 1,2 mm							Plattenabstand: 1,0 mm
	Scherrate		Viskos.	Viskos.	Viskos.	Temp.	Temp.	Temp.		Viskos.	Viskos.	Viskos.	Temp.	Temp.	Temp.		Viskos.	Viskos.	Viskos.	Temp.	Temp.	Temp.
	[1/s]		[Pas]	[Pas]	[Pas]	[°C]	[°C]	[°C]		[Pas]	[Pas]	[Pas]	[°C]	[°C]	[°C]		[Pas]	[Pas]	[Pas]	[°C]	[°C]	[°C]
			1	2	3	1	2	3		1	2	3	1	2	3		1	2	3	1	2	3
	1		4.2903	4.2868	4.3736	21.08	20.94	20.89		4.2087	4.3151	4.3295	21.04	20.9	20.86		4.1427	4.2253	4.2493	20.97	20.89	20.85
	1.14		4.2276	4.2488	4.322	21.08	20.94	20.88		4.1747	4.2216	4.2821	21.03	20.9	20.86		4.1729	4.0901	4.2066	20.97	20.88	20.85
	1.31		4.2054	4.2318	4.295	21.07	20.93	20.88		4.1919	4.167	4.2439	21.02	20.89	20.86		4.1744	4.118	4.101	20.97	20.88	20.84
	1.5		4.197	4.2155	4.2743	21.06	20.92	20.87		4.2112	4.1472	4.1895	21.02	20.89	20.85		4.0805	4.1574	4.1074	20.96	20.88	20.84
	1.72		4.1951	4.1974	4.2541	21.06	20.92	20.86		4.1996	4.1699	4.1437	21.01	20.89	20.85		4.083	4.0765	4.1531	20.96	20.87	20.84
	1.96		4.1997	4.1819	4.2312	21.05	20.92	20.86		4.15	4.1934	4.1491	21.01	20.89	20.85		4.1224	4.0707	4.0842	20.95	20.87	20.83
	2.25		4.1992	4.1753	4.2022	21.05	20.91	20.86		4.1193	4.1742	4.1806	21.01	20.9	20.85		4.0542	4.1074	4.0813	20.95	20.87	20.83
	2.57		4.1925	4.1817	4.1785	21.04	20.91	20.86		4.1397	4.1251	4.1718	21	20.9	20.85		4.0702	4.0459	4.1081	20.95	20.87	20.82
	2.94		4.1701	4.194	4.169	21.04	20.91	20.86		4.1532	4.1291	4.1275	21	20.9	20.84		4.0741	4.0684	4.0522	20.95	20.87	20.82
	3.37		4.1424	4.1957	4.1782	21.04	20.91	20.86		4.1146	4.1507	4.1303	20.99	20.9	20.84		4.0326	4.0575	4.0819	20.94	20.87	20.82
	3.85		4.133	4.1757	4.188	21.04	20.91	20.86		4.1053	4.1206	4.1485	21	20.89	20.84		4.0616	4.033	4.0558	20.94	20.88	20.82
	4.41		4.1474	4.1507	4.1787	21.04	20.91	20.85		4.1248	4.1059	4.1169	20.99	20.89	20.84		4.0244	4.0524	4.0555	20.94	20.87	20.82
	5.05		4.1498	4.1528	4.1534	21.04	20.91	20.85		4.0977	4.1245	4.1133	20.99	20.89	20.84		4.0424	4.0185	4.0518	20.94	20.87	20.82
	5.78		4.1286	4.1628	4.1528	21.04	20.91	20.85		4.0955	4.0992	4.1244	20.99	20.89	20.84		4.0149	4.0369	4.0367	20.94	20.87	20.82
	6.61		4.1199	4.1498	4.1625	21.04	20.91	20.85		4.1019	4.1008	4.0971	20.99	20.89	20.84		4.0245	4.0103	4.0411	20.94	20.87	20.82
	7.56		4.131	4.1361	4.1492	21.04	20.91	20.85		4.0803	4.1024	4.109	20.99	20.89	20.84		4.0068	4.0244	4.0282	20.93	20.87	20.82
	8.66		4.1211	4.1456	4.1391	21.04	20.9	20.85		4.0922	4.0862	4.0982	20.99	20.89	20.84		4.0151	4.0038	4.0301	20.93	20.87	20.82
	9.91		4.1113	4.1394	4.1476	21.04	20.9	20.85		4.0773	4.0959	4.0952	20.99	20.89	20.84		3.9994	4.0131	4.0225	20.93	20.87	20.82
	11.3		4.1187	4.1289	4.1374	21.04	20.9	20.85		4.0806	4.08	4.0957	20.99	20.89	20.84		4.0072	3.9998	4.0186	20.93	20.87	20.82
	13		4.1084	4.1352	4.1339	21.04	20.9	20.85		4.0738	4.0873	4.0859	20.99	20.89	20.84		3.9939	4.0036	4.019	20.93	20.87	20.82
	14.8		4.1063	4.1257	4.1364	21.04	20.9	20.85		4.0718	4.0758	4.089	20.99	20.89	20.84		3.9983	3.9973	4.0091	20.93	20.87	20.82
	17		4.1077	4.1249	4.1265	21.03	20.9	20.85		4.0686	4.0793	4.0797	20.99	20.89	20.84		3.9898	3.9939	4.0138	20.94	20.87	20.82
	19.4		4.0972	4.124	4.1299	21.03	20.9	20.85		4.0657	4.0708	4.0834	20.99	20.89	20.84		3.9895	3.9935	4.0036	20.93	20.87	20.82
	22.3		4.101	4.1166	4.1223	21.03	20.9	20.85		4.0631	4.074	4.0747	20.99	20.89	20.84		3.9873	3.9854	4.0057	20.93	20.87	20.82
	25.5		4.0913	4.1208	4.1208	21.03	20.9	20.85		4.0597	4.0646	4.076	20.99	20.89	20.84		3.9814	3.9884	4.0006	20.93	20.87	20.82
	29.1		4.0944	4.1096	4.1185	21.03	20.9	20.85		4.0551	4.0677	4.0694	20.99	20.89	20.84		3.9839	3.9814	3.9959	20.93	20.87	20.81
	33.4		4.0847	4.115	4.113	21.03	20.9	20.85		4.0561	4.0574	4.067	20.99	20.89	20.84		3.9755	3.9779	3.9975	20.93	20.87	20.82
	38.2		4.0857	4.0984	4.11	21.04	20.9	20.85		4.0441	4.0606	4.0639	20.99	20.89	20.84		3.9713	3.9782	3.9862	20.93	20.87	20.82
	43.7		4.0664	4.1	4.0986	21.03	20.9	20.85		4.0444	4.0453	4.0492	20.99	20.89	20.84		3.9686	3.9636	3.9815	20.93	20.87	20.82
	50		4.0567	4.0645	4.0743	21.03	20.9	20.85		4.0163	4.0293	4.0402	20.99	20.89	20.84		3.9457	3.9516	3.9701	20.93	20.87	20.82

## Sheet: 5
Fluid:						Plattenabstand H			Plattenradius R																																						Plattenabstand H
Platte:						[mm]	[m]		[mm]	[m]																																					[mm]	[m]
		Plattenabstand:		1,40 mm		1.4	0.0014		12.5	0.0125																																	Plattenabstand:		1,2 mm		1.2	0.0012
		Ausgabe Messgerät:								Berechnung:																																	Ausgabe Messgerät:
										Drehzahl	Drehzahl	Scherrate		ln(Scherrate)		Moment						ln(M)			unkorr. Schubspannung			unkorr. Viskosität							realer Spalt		Änderung Spalt		neue Viskosität
		Scherrate	Schubsp.			Viskosität																									Mittelwert	Stabw.	CV	Funktion					(korr. Spalt)				Scherrate	Schubsp.			Viskosität
		[1/s]	[Pa]			[Pas]				[1/min]	[1/s]	[1/s]				[µNm]			[Nm]						[Pa]			[Pas]			[Pas]		%	Mittelwert	[m]		[mm]		[Pas]	Stabw	cv		[1/s]	[Pa]			[Pas]
			1	2	3	1	2	3								1	2	3	1	2	3	1	2	3	1	2	3	1	2	3														1	2	3	1	2	3
		1	4.41	4.43	4.56	4.41	4.43	4.56		1.07	0.0178333	1.00045		0.00044756		13.5	13.6	14	1.35e-05	1.36e-05	1.4e-05	-11.2128	-11.2054	-11.1765	4.40032	4.43291	4.56329	4.39835	4.43093	4.56125	4.46351	0.0861995	1.93121	4.41838	0.00158093		0.18093		4.98647	0.102097	2.04749		1	4.36	4.4	4.48	4.36	4.4	4.48
		1.14	5.04	5	5.07	4.4	4.37	4.43		1.22	0.0203333	1.1407		0.13164		15.5	15.3	15.5	1.55e-05	1.53e-05	1.55e-05	-11.0747	-11.0877	-11.0747	5.05221	4.98702	5.05221	4.42906	4.37191	4.42906	4.41001	0.0329951	0.748186	4.41317	0.0015828		0.182798		4.98559	0.0423198	0.848841		1.14	4.97	4.9	4.99	4.34	4.28	4.36
		1.31	5.84	5.79	5.71	4.46	4.42	4.36		1.4	0.0233333	1.309		0.269261		17.9	17.8	17.5	1.79e-05	1.78e-05	1.75e-05	-10.9307	-10.9363	-10.9533	5.83449	5.8019	5.70411	4.45722	4.43232	4.35762	4.41572	0.0518349	1.17387	4.40771	0.00158476		0.18476		4.98453	0.0641489	1.28696		1.31	5.79	5.74	5.6	4.42	4.38	4.28
		1.5	6.7	6.68	6.56	4.47	4.46	4.38		1.6	0.0266667	1.496		0.402793		20.6	20.5	20.1	2.06e-05	2.05e-05	2.01e-05	-10.7902	-10.7951	-10.8148	6.71456	6.68196	6.55158	4.48835	4.46656	4.37941	4.44477	0.0576459	1.29694	4.40241	0.00158667		0.186665		4.98368	0.0711694	1.42805		1.5	6.48	6.54	6.55	4.32	4.36	4.37
		1.72	7.58	7.6	7.59	4.42	4.43	4.42		1.83	0.0305	1.71105		0.537105		23.2	23.3	23.3	2.32e-05	2.33e-05	2.33e-05	-10.6714	-10.6671	-10.6671	7.56202	7.59462	7.59462	4.41953	4.43858	4.43858	4.43223	0.0109984	0.248145	4.39709	0.00158858		0.188585		4.98278	0.0187606	0.376508		1.72	7.35	7.32	7.46	4.28	4.27	4.35
		1.96	8.56	8.59	8.7	4.36	4.37	4.43		2.1	0.035	1.9635		0.674726		26.3	26.3	26.7	2.63e-05	2.63e-05	2.67e-05	-10.5459	-10.5459	-10.5308	8.57247	8.57247	8.70285	4.36592	4.36592	4.43232	4.38806	0.0383371	0.87367	4.39165	0.00159055		0.190553		4.98189	0.0501543	1.00673		1.96	8.55	8.47	8.38	4.35	4.32	4.27
		2.25	9.77	9.76	9.86	4.35	4.34	4.39		2.4	0.04	2.24399		0.808258		30	29.9	30.3	3e-05	2.99e-05	3.03e-05	-10.4143	-10.4177	-10.4044	9.77848	9.74588	9.87626	4.35762	4.3431	4.4012	4.36731	0.030237	0.69235	4.38638	0.00159247		0.192466		4.98116	0.0413071	0.829267		2.25	9.72	9.75	9.68	4.32	4.34	4.31
		2.57	11.2	11.2	11.2	4.37	4.36	4.35		2.75	0.0458333	2.57124		0.94439		34.5	34.4	34.3	3.45e-05	3.44e-05	3.43e-05	-10.2746	-10.2775	-10.2804	11.2453	11.2127	11.1801	4.37347	4.36079	4.34811	4.36079	0.0126767	0.290698	4.381	0.00159442		0.194418		4.98033	0.0218131	0.437985		2.57	11	11	11.1	4.27	4.27	4.33
		2.94	12.9	12.9	12.8	4.39	4.38	4.34		3.15	0.0525	2.94524		1.08019		39.6	39.6	39.2	3.96e-05	3.96e-05	3.92e-05	-10.1367	-10.1367	-10.1468	12.9076	12.9076	12.7772	4.38252	4.38252	4.33825	4.36777	0.0255581	0.585152	4.37565	0.00159637		0.196368		4.97962	0.0368913	0.740844		2.94	12.6	12.6	12.6	4.3	4.27	4.27
		3.37	14.7	14.8	14.7	4.38	4.39	4.36		3.6	0.06	3.36599		1.21372		45.2	45.3	45	4.52e-05	4.53e-05	4.5e-05	-10.0044	-10.0022	-10.0088	14.7329	14.7655	14.6677	4.37699	4.38667	4.35762	4.37376	0.0147919	0.338197	4.3704	0.00159829		0.198288		4.97897	0.0250402	0.502918		3.37	14.5	14.5	14.4	4.31	4.31	4.27
		3.85	16.8	16.8	16.8	4.35	4.36	4.37		4.12	0.0686667	3.85219		1.34864		51.4	51.6	51.7	5.14e-05	5.16e-05	5.17e-05	-9.87587	-9.87199	-9.87005	16.7538	16.819	16.8516	4.34916	4.36608	4.37454	4.36326	0.012925	0.296223	4.36509	0.00160023		0.20023		4.97831	0.0233301	0.468635		3.85	16.4	16.5	16.6	4.26	4.28	4.3
		4.41	19.1	19.1	19.2	4.33	4.34	4.36		4.72	0.0786667	4.41319		1.4846		58.6	58.7	59.1	5.86e-05	5.87e-05	5.91e-05	-9.74478	-9.74307	-9.73628	19.1006	19.1332	19.2636	4.32808	4.33546	4.36501	4.34285	0.019541	0.449958	4.35976	0.00160219		0.202189		4.97771	0.0312635	0.62807		4.41	18.8	18.7	18.9	4.26	4.25	4.28
		5.05	21.8	21.8	21.9	4.32	4.33	4.34		5.4	0.09	5.04899		1.61919		67	67	67.3	6.7e-05	6.7e-05	6.73e-05	-9.61082	-9.61082	-9.60635	21.8386	21.8386	21.9364	4.32534	4.32534	4.34471	4.3318	0.0111817	0.25813	4.35448	0.00160413		0.204131		4.97721	0.0220654	0.443328		5.05	21.6	21.5	21.4	4.28	4.27	4.25
		5.78	25	25	25	4.33	4.33	4.33		6.18	0.103	5.77829		1.75411		76.8	76.8	76.7	7.68e-05	7.68e-05	7.67e-05	-9.47431	-9.47431	-9.47561	25.0329	25.0329	25.0003	4.33224	4.33224	4.3266	4.33036	0.00325679	0.0752085	4.34919	0.00160608		0.20608		4.97666	0.013436	0.269979		5.78	24.6	24.7	24.6	4.26	4.27	4.26
		6.61	28.7	28.7	28.6	4.34	4.34	4.32		7.07	0.117833	6.61043		1.88865		87.9	88	87.7	8.79e-05	8.8e-05	8.77e-05	-9.33931	-9.33817	-9.34159	28.6509	28.6835	28.5858	4.3342	4.33913	4.32434	4.33256	0.00753197	0.173846	4.34393	0.00160803		0.208026		4.97624	0.0187049	0.375884		6.61	28	28.1	28.2	4.24	4.24	4.27
		7.56	32.7	32.8	32.7	4.33	4.34	4.33		8.09	0.134833	7.56413		2.02342		100	101	100	0.0001	0.000101	0.0001	-9.21034	-9.20039	-9.21034	32.5949	32.9209	32.5949	4.30914	4.35224	4.30914	4.32351	0.0248789	0.575432	4.33867	0.00160998		0.209978		4.97582	0.0389855	0.783499		7.56	32.1	32.1	32.1	4.25	4.24	4.24
		8.66	37.4	37.5	37.5	4.32	4.33	4.33		9.26	0.154333	8.65808		2.15849		115	115	115	0.000115	0.000115	0.000115	-9.07058	-9.07058	-9.07058	37.4842	37.4842	37.4842	4.32939	4.32939	4.32939	4.32939	0	0	4.33339	0.00161194		0.211936		4.97545	0.010851	0.218091		8.66	36.8	36.8	36.7	4.25	4.25	4.24
		9.91	42.7	42.8	42.9	4.31	4.32	4.33		10.6	0.176667	9.91098		2.29364		131	131	132	0.000131	0.000131	0.000132	-8.94031	-8.94031	-8.93271	42.6994	42.6994	43.0253	4.30829	4.30829	4.34118	4.31925	0.0189877	0.439607	4.32813	0.0016139		0.213898		4.97511	0.033055	0.664407		9.91	42	42	42.1	4.24	4.24	4.25
		11.3	48.8	48.9	49	4.3	4.31	4.33		12.1	0.201667	11.3135		2.42599		150	150	150	0.00015	0.00015	0.00015	-8.80488	-8.80488	-8.80488	48.8924	48.8924	48.8924	4.32161	4.32161	4.32161	4.32161	0	0	4.32297	0.00161582		0.215821		4.97492	0.0115521	0.232208		11.3	48	48	48.1	4.23	4.23	4.24
		13	55.8	56	56	4.3	4.31	4.32		13.9	0.231667	12.9965		2.56468		171	172	172	0.000171	0.000172	0.000172	-8.67385	-8.66802	-8.66802	55.7373	56.0633	56.0633	4.28865	4.31373	4.31373	4.30537	0.0144798	0.336321	4.31758	0.00161784		0.217839		4.97456	0.0286808	0.576549		13	54.9	54.9	54.9	4.23	4.23	4.23
		14.8	63.9	64	64.1	4.3	4.31	4.32		15.9	0.265	14.8665		2.69911		196	196	197	0.000196	0.000196	0.000197	-8.5374	-8.5374	-8.53231	63.8861	63.8861	64.212	4.29733	4.29733	4.31925	4.30464	0.0126585	0.294066	4.31236	0.0016198		0.219798		4.97431	0.0270226	0.543244		14.8	62.8	62.9	62.9	4.23	4.23	4.23
		17	73.1	73.3	73.3	4.3	4.31	4.31		18.2	0.303333	17.017		2.83421		224	225	225	0.000224	0.000225	0.000225	-8.40386	-8.39941	-8.39941	73.0126	73.3386	73.3386	4.29058	4.30974	4.30974	4.30335	0.0110588	0.256981	4.30712	0.00162177		0.221769		4.97426	0.0255134	0.512907		17	71.8	71.8	72	4.22	4.23	4.23
		19.4	83.6	83.8	83.9	4.3	4.31	4.31		20.8	0.346667	19.448		2.96774		256	257	257	0.000256	0.000257	0.000257	-8.27033	-8.26643	-8.26643	83.443	83.769	83.769	4.29058	4.30734	4.30734	4.30175	0.00967644	0.224942	4.30195	0.00162372		0.223719		4.97418	0.0243186	0.488896		19.4	82.1	82.2	82.3	4.22	4.22	4.23
		22.3	95.6	95.9	96	4.3	4.31	4.31		23.8	0.396667	22.2529		3.10247		293	294	294	0.000293	0.000294	0.000294	-8.13534	-8.13193	-8.13193	95.5032	95.8291	95.8291	4.29171	4.30636	4.30636	4.30147	0.00845672	0.196601	4.29673	0.00162569		0.225689		4.9741	0.0233047	0.46852		22.3	93.9	94	94.1	4.22	4.22	4.23
		25.5	109	110	110	4.29	4.31	4.31		27.2	0.453333	25.4319		3.23601		336	337	337	0.000336	0.000337	0.000337	-7.9984	-7.99543	-7.99543	109.519	109.845	109.845	4.30636	4.31917	4.31917	4.3149	0.00739963	0.17149	4.29157	0.00162764		0.227644		4.97414	0.0225083	0.452508		25.5	107	108	108	4.22	4.22	4.23
		29.1	125	125	126	4.29	4.3	4.31		31.2	0.52	29.1719		3.37321		384	385	385	0.000384	0.000385	0.000385	-7.86487	-7.86227	-7.86227	125.165	125.49	125.49	4.29058	4.30175	4.30175	4.29803	0.00645096	0.150091	4.28628	0.00162966		0.229655		4.97411	0.0217979	0.438228		29.1	123	123	123	4.22	4.22	4.22
		33.4	143	144	144	4.29	4.3	4.31		35.7	0.595	33.3794		3.50794		439	440	441	0.000439	0.00044	0.000441	-7.73101	-7.72874	-7.72647	143.092	143.418	143.744	4.28683	4.29659	4.30636	4.29659	0.00976498	0.227273	4.28108	0.00163163		0.231632		4.97421	0.0260238	0.523175		33.4	141	141	141	4.21	4.22	4.22
		38.2	164	164	165	4.28	4.3	4.31		40.8	0.68	38.1479		3.64147		502	504	505	0.000502	0.000504	0.000505	-7.59691	-7.59293	-7.59095	163.627	164.278	164.604	4.28927	4.30636	4.3149	4.30351	0.0130517	0.303281	4.27594	0.00163359		0.233594		4.97438	0.0302489	0.608095		38.2	161	161	161	4.21	4.21	4.22
		43.7	187	188	188	4.28	4.3	4.31		46.7	0.778333	43.6644		3.77653		574	576	577	0.000574	0.000576	0.000577	-7.46288	-7.4594	-7.45767	187.095	187.747	188.073	4.28484	4.29977	4.30723	4.29728	0.0114028	0.265349	4.27075	0.00163558		0.235581		4.97456	0.0287081	0.577099		43.7	184	184	184	4.21	4.21	4.22
		50	214	215	215	4.28	4.29	4.3		53.5	0.891667	50.0224		3.91247		656	658	660	0.000656	0.000658	0.00066	-7.32935	-7.32631	-7.32327	213.823	214.475	215.127	4.27454	4.28757	4.30061	4.28757	0.0130321	0.303951	4.26553	0.00163758		0.237584		4.97471	0.0310448	0.624052		50	210	211	211	4.21	4.21	4.21
	unkorrigiert										korrigiert
																					Spaltweite		Scherrate		unkorr. Viskosität		über Spalt angepasste Viskosität
																					[mm]		[1/s]		[Pas]	CV / %	[Pas]	CV / %
																					1.4		5.05		4.35448	2.31294	4.97721	0.195629
																					1.2		5.05		4.28134		4.99566
																					1		5.05		4.15922		4.99195
																					1.4		9.91		4.32813	2.38416	4.97511	0.236538
																					1.2		9.91		4.25547		4.99761
																					1		9.91		4.12852		4.99253
																					1.4		25.5		4.29157	2.48708	4.97414	0.296025
																					1.2		25.5		4.21953		5.00248
																					1		25.5		4.08577		4.99554
																					1.4		38.2		4.27594	2.52941	4.97438	0.322892
																					1.2		38.2		4.2041		5.00526
																					1		38.2		4.06767		4.99785
																												einzelne Kurven
			Plattenabstand: 1,4 mm							Plattenabstand: 1,2 mm							Plattenabstand: 1,0 mm
	Scherrate		Viskos.	Viskos.	Viskos.	Temp.	Temp.	Temp.		Viskos.	Viskos.	Viskos.	Temp.	Temp.	Temp.		Viskos.	Viskos.	Viskos.	Temp.	Temp.	Temp.
	[1/s]		[Pas]	[Pas]	[Pas]	[°C]	[°C]	[°C]		[Pas]	[Pas]	[Pas]	[°C]	[°C]	[°C]		[Pas]	[Pas]	[Pas]	[°C]	[°C]	[°C]
			1	2	3	1	2	3		1	2	3	1	2	3		1	2	3	1	2	3
	1		4.41	4.43	4.56					4.36	4.4	4.48					4.37	4.37	4.23
	1.14		4.4	4.37	4.43					4.34	4.28	4.36					4.16	4.2	4.33
	1.31		4.46	4.42	4.36					4.42	4.38	4.28					4.29	4.24	4.16
	1.5		4.47	4.46	4.38					4.32	4.36	4.37					4.2	4.24	4.27
	1.72		4.42	4.43	4.42					4.28	4.27	4.35					4.2	4.16	4.19
	1.96		4.36	4.37	4.43					4.35	4.32	4.27					4.23	4.25	4.2
	2.25		4.35	4.34	4.39					4.32	4.34	4.31					4.15	4.15	4.22
	2.57		4.37	4.36	4.35					4.27	4.27	4.33					4.22	4.2	4.15
	2.94		4.39	4.38	4.34					4.3	4.27	4.27					4.15	4.17	4.21
	3.37		4.38	4.39	4.36					4.31	4.31	4.27					4.18	4.15	4.15
	3.85		4.35	4.36	4.37					4.26	4.28	4.3					4.17	4.18	4.17
	4.41		4.33	4.34	4.36					4.26	4.25	4.28					4.14	4.13	4.16
	5.05		4.32	4.33	4.34					4.28	4.27	4.25					4.16	4.16	4.13
	5.78		4.33	4.33	4.33					4.26	4.27	4.26					4.13	4.13	4.15
	6.61		4.34	4.34	4.32					4.24	4.24	4.27					4.14	4.13	4.12
	7.56		4.33	4.34	4.33					4.25	4.24	4.24					4.13	4.13	4.13
	8.66		4.32	4.33	4.33					4.25	4.25	4.24					4.11	4.11	4.13
	9.91		4.31	4.32	4.33					4.24	4.24	4.25					4.12	4.12	4.11
	11.3		4.3	4.31	4.33					4.23	4.23	4.24					4.11	4.11	4.12
	13		4.3	4.31	4.32					4.23	4.23	4.23					4.11	4.11	4.11
	14.8		4.3	4.31	4.32					4.23	4.23	4.23					4.1	4.11	4.11
	17		4.3	4.31	4.31					4.22	4.23	4.23					4.1	4.1	4.11
	19.4		4.3	4.31	4.31					4.22	4.22	4.23					4.1	4.1	4.1
	22.3		4.3	4.31	4.31					4.22	4.22	4.23					4.09	4.1	4.1
	25.5		4.29	4.31	4.31					4.22	4.22	4.23					4.09	4.1	4.1
	29.1		4.29	4.3	4.31					4.22	4.22	4.22					4.09	4.09	4.1
	33.4		4.29	4.3	4.31					4.21	4.22	4.22					4.09	4.09	4.09
	38.2		4.28	4.3	4.31					4.21	4.21	4.22					4.08	4.09	4.1
	43.7		4.28	4.3	4.31					4.21	4.21	4.22					4.08	4.08	4.09
	50		4.28	4.29	4.3					4.21	4.21	4.21					4.08	4.09	4.09

## Sheet: 6_neu
Fluid:						Plattenabstand H			Plattenradius R																																						Plattenabstand H
Platte:						[mm]	[m]		[mm]	[m]																																					[mm]	[m]
		Plattenabstand:		1,40 mm		1.4	0.0014		12.475	0.012475																																	Plattenabstand:		1,2 mm		1.2	0.0012
		Ausgabe Messgerät:								Berechnung:																																	Ausgabe Messgerät:
										Drehzahl	Drehzahl	Scherrate		ln(Scherrate)		Moment						ln(M)			unkorr. Schubspannung			unkorr. Viskosität							realer Spalt		Änderung Spalt		neue Viskosität
		Scherrate	Schubsp.			Viskosität																									Mittelwert	Stabw.	CV	Funktion					(korr. Spalt)				Scherrate	Schubsp.			Viskosität
		[1/s]	[Pa]			[Pas]				[1/min]	[1/s]	[1/s]				[µNm]			[Nm]						[Pa]			[Pas]			[Pas]		%	Mittelwert	[m]		[mm]		[Pas]	Stabw	cv		[1/s]	[Pa]			[Pas]
			1	2	3	1	2	3								1	2	3	1	2	3	1	2	3	1	2	3	1	2	3														1	2	3	1	2	3
		1	3.84	3.92	3.9	3.8434	3.9187	3.8992		1.07	0.0178333	0.998447		-0.00155444		11.7207	11.9502	11.8908	1.17207e-05	1.19502e-05	1.18908e-05	-11.3542	-11.3348	-11.3397	3.84337	3.91862	3.89915	3.84935	3.92472	3.90521	3.89309	0.0391206	1.00487	3.81767	0.00182969		0.42969		4.93131	0.10624	2.1544		1	3.69	3.9	3.79	3.6903	3.899	3.7886
		1.14	4.38	4.4	4.42	3.8262	3.8457	3.8652		1.23	0.0205	1.14775		0.137801		13.3535	13.4216	13.4895	1.33535e-05	1.34216e-05	1.34895e-05	-11.2237	-11.2186	-11.2136	4.37878	4.40112	4.42338	3.81511	3.83457	3.85397	3.83455	0.0194277	0.506649	3.81129	0.00183275		0.432752		4.92995	0.0808825	1.64064		1.14	4.19	4.4	4.35	3.6581	3.8436	3.8039
		1.31	5	4.99	5.04	3.815	3.8125	3.8456		1.4	0.0233333	1.30638		0.267259		15.2372	15.2273	15.3594	1.52372e-05	1.52273e-05	1.53594e-05	-11.0918	-11.0924	-11.0838	4.99647	4.99323	5.03654	3.82467	3.82219	3.85535	3.83407	0.0184684	0.481693	3.80538	0.0018356		0.435602		4.92899	0.0802858	1.62885		1.31	4.83	4.95	4.99	3.6903	3.7811	3.8079
		1.5	5.69	5.7	5.73	3.7933	3.8001	3.8243		1.61	0.0268333	1.50234		0.407021		17.3385	17.3697	17.4801	1.73385e-05	1.73697e-05	1.74801e-05	-10.9626	-10.9608	-10.9544	5.68552	5.69575	5.73195	3.78445	3.79126	3.81536	3.79702	0.0162392	0.427682	3.799	0.00183868		0.438683		4.92787	0.0776412	1.57556		1.5	5.6	5.54	5.64	3.7359	3.6991	3.7662
		1.72	6.46	6.52	6.51	3.7684	3.8003	3.7968		1.84	0.0306667	1.71696		0.540552		19.7122	19.8795	19.8606	1.97122e-05	1.98795e-05	1.98606e-05	-10.8343	-10.8258	-10.8268	6.46388	6.51874	6.51255	3.76474	3.79669	3.79308	3.78483	0.0174987	0.462337	3.79292	0.00184163		0.441631		4.9268	0.0799033	1.62181		1.72	6.42	6.26	6.34	3.7439	3.6516	3.6934
		1.96	7.35	7.47	7.4	3.7439	3.8075	3.7685		2.1	0.035	1.95957		0.672724		22.4125	22.7935	22.5594	2.24125e-05	2.27935e-05	2.25594e-05	-10.7059	-10.689	-10.6994	7.34935	7.47428	7.39752	3.75049	3.81425	3.77507	3.77994	0.0321552	0.850682	3.78691	0.00184455		0.444555		4.92582	0.0995831	2.02166		1.96	7.23	7.22	7.17	3.6846	3.6769	3.6529
		2.25	8.37	8.56	8.41	3.7238	3.8084	3.7418		2.41	0.0401667	2.24884		0.810414		25.5116	26.0916	25.6345	2.55116e-05	2.60916e-05	2.56345e-05	-10.5764	-10.5539	-10.5716	8.36558	8.55577	8.40588	3.71996	3.80453	3.73788	3.75412	0.0445647	1.18709	3.78065	0.0018476		0.447605		4.92474	0.116189	2.35928		2.25	8.16	8.35	8.28	3.6307	3.7179	3.6869
		2.57	9.57	9.76	9.6	3.7219	3.7948	3.7325		2.76	0.046	2.57543		0.946018		29.1813	29.7528	29.2643	2.91813e-05	2.97528e-05	2.92643e-05	-10.442	-10.4226	-10.4391	9.56892	9.75633	9.59614	3.71546	3.78823	3.72603	3.74324	0.0393171	1.05035	3.77451	0.00185061		0.450614		4.92379	0.109981	2.23366		2.57	9.4	9.49	9.57	3.6548	3.691	3.7206
		2.94	11	11.1	11	3.7418	3.7618	3.7477		3.15	0.0525	2.93935		1.07819		33.5743	33.7529	33.627	3.35743e-05	3.37529e-05	3.3627e-05	-10.3017	-10.2964	-10.3002	11.0094	11.068	11.0267	3.74553	3.76546	3.75141	3.75414	0.0102374	0.272696	3.76853	0.00185355		0.453551		4.92294	0.0729174	1.48118		2.94	10.9	10.7	10.8	3.6905	3.6337	3.6722
		3.37	12.7	12.6	12.7	3.7597	3.7275	3.7705		3.61	0.0601667	3.36859		1.21449		38.6067	38.2757	38.7177	3.86067e-05	3.82757e-05	3.87177e-05	-10.1621	-10.1707	-10.1592	12.6596	12.5511	12.696	3.75814	3.72592	3.76894	3.751	0.0223837	0.59674	3.76237	0.00185659		0.456586		4.92202	0.089509	1.81854		3.37	12.3	12.3	12.3	3.645	3.6587	3.6405
		3.85	14.4	14.4	14.5	3.7492	3.7248	3.7695		4.13	0.0688333	3.85382		1.34906		44.0583	43.7726	44.2969	4.40583e-05	4.37726e-05	4.42969e-05	-10.03	-10.0365	-10.0246	14.4473	14.3536	14.5255	3.74882	3.72451	3.76913	3.74749	0.0223357	0.596019	3.7563	0.00185959		0.459586		4.92118	0.0901595	1.83207		3.85	14	14.2	14.2	3.6232	3.6766	3.6797
		4.41	16.4	16.5	16.5	3.7136	3.7485	3.7375		4.73	0.0788333	4.41369		1.48471		49.9423	50.4119	50.2639	4.99423e-05	5.04119e-05	5.02639e-05	-9.90464	-9.89528	-9.89822	16.3767	16.5307	16.4822	3.71043	3.74532	3.73433	3.73003	0.0178372	0.478206	3.75019	0.00186262		0.462616		4.92034	0.0847426	1.72229		4.41	16.1	16	16.2	3.6596	3.6285	3.6623
		5.05	18.7	18.9	18.8	3.702	3.7491	3.7185		5.41	0.0901667	5.04822		1.61904		56.9771	57.7017	57.2311	5.69771e-05	5.77017e-05	5.72311e-05	-9.77286	-9.76022	-9.76841	18.6835	18.9211	18.7668	3.70101	3.74808	3.71751	3.7222	0.0238815	0.641597	3.74415	0.00186562		0.46562		4.91956	0.093331	1.89714		5.05	18.3	18.4	18.3	3.629	3.6435	3.6328
		5.78	21.5	21.5	21.6	3.7234	3.7185	3.7384		6.19	0.103167	5.77606		1.75372		65.5822	65.4955	65.847	6.55822e-05	6.54955e-05	6.5847e-05	-9.63221	-9.63353	-9.62818	21.5052	21.4768	21.5921	3.72317	3.71825	3.7382	3.72654	0.0103957	0.278963	3.7381	0.00186864		0.468638		4.91882	0.07641	1.55342		5.78	20.9	21.1	21.1	3.6204	3.6494	3.6618
		6.61	24.6	24.5	24.7	3.715	3.7138	3.7399		7.08	0.118	6.60654		1.88806		74.8851	74.8613	75.3869	7.48851e-05	7.48613e-05	7.53869e-05	-9.49956	-9.49987	-9.49288	24.5558	24.548	24.7203	3.71689	3.71571	3.74179	3.7248	0.0147327	0.39553	3.73208	0.00187165		0.471653		4.91811	0.0828238	1.68406		6.61	24.1	23.9	24	3.6394	3.6175	3.6335
		7.56	27.9	28.2	28.1	3.6914	3.731	3.7134		8.11	0.135167	7.56767		2.02388		85.1549	86.0694	85.6617	8.51549e-05	8.60694e-05	8.56617e-05	-9.37104	-9.36036	-9.3651	27.9234	28.2233	28.0896	3.68983	3.72945	3.71179	3.71036	0.0198517	0.535036	3.726	0.00187471		0.474706		4.91739	0.0901161	1.8326		7.56	27.3	27.5	27.5	3.6069	3.6401	3.636
		8.66	32	32.1	32.2	3.7012	3.7127	3.7206		9.28	0.154667	8.65943		2.15865		97.7121	98.0154	98.2244	9.77121e-05	9.80154e-05	9.82244e-05	-9.23349	-9.23039	-9.22826	32.0411	32.1405	32.209	3.70014	3.71162	3.71954	3.71043	0.00975444	0.262892	3.71998	0.00187774		0.47774		4.91674	0.0775216	1.57669		8.66	31.4	31.3	31.5	3.6264	3.6167	3.6387
		9.91	36.7	36.7	36.9	3.7015	3.7055	3.7253		10.6	0.176667	9.89115		2.29164		111.832	111.955	112.551	0.000111832	0.000111955	0.000112551	-9.09851	-9.09741	-9.0921	36.6712	36.7115	36.9069	3.70747	3.71155	3.73131	3.71677	0.0127489	0.34301	3.71405	0.00188074		0.480739		4.91618	0.0822977	1.67402		9.91	35.7	35.9	35.9	3.6074	3.6245	3.6211
		11.3	41.7	42.1	42	3.6815	3.7158	3.7057		12.2	0.203333	11.3842		2.43222		127.292	128.477	128.126	0.000127292	0.000128477	0.000128126	-8.96903	-8.95976	-8.9625	41.7407	42.1293	42.0142	3.66656	3.70069	3.69058	3.68594	0.0175327	0.475665	3.70779	0.00188391		0.483915		4.91535	0.0890264	1.81119		11.3	41	41	41.2	3.6126	3.6164	3.6337
		13	47.9	48	48.2	3.6918	3.6983	3.7135		13.9	0.231667	12.9705		2.56268		146.082	146.338	146.942	0.000146082	0.000146338	0.000146942	-8.83134	-8.82959	-8.82547	47.9022	47.9861	48.1842	3.69317	3.69964	3.71491	3.70257	0.0111638	0.301514	3.70199	0.00188687		0.486866		4.91496	0.0814893	1.65798		13	46.8	46.9	46.9	3.6049	3.6132	3.6153
		14.8	54.6	55	55	3.6801	3.7022	3.7062		15.9	0.265	14.8367		2.69711		166.647	167.652	167.829	0.000166647	0.000167652	0.000167829	-8.69963	-8.69362	-8.69256	54.6457	54.9752	55.0333	3.68314	3.70535	3.70926	3.69925	0.0140898	0.380882	3.69602	0.00188991		0.489912		4.9145	0.0859954	1.74983		14.8	53.5	53.6	53.8	3.6037	3.6114	3.6251
		17	62.5	62.9	62.9	3.6772	3.6989	3.6998		18.2	0.303333	16.9829		2.83221		190.57	191.691	191.738	0.00019057	0.000191691	0.000191738	-8.56549	-8.55963	-8.55938	62.4904	62.8579	62.8734	3.6796	3.70124	3.70215	3.69433	0.0127666	0.345573	3.69003	0.00189298		0.492979		4.91398	0.0849635	1.72902		17	61.2	61.3	61.3	3.5991	3.6068	3.6098
		19.4	71.5	71.8	72	3.6779	3.6905	3.7037		20.8	0.346667	19.4091		2.96574		218.126	218.876	219.657	0.000218126	0.000218876	0.000219657	-8.43044	-8.42701	-8.42344	71.5263	71.7723	72.0284	3.6852	3.69787	3.71107	3.69805	0.0129339	0.349749	3.68413	0.00189601		0.496014		4.91366	0.0859131	1.74845		19.4	70	70.1	70.3	3.5977	3.6039	3.6159
		22.3	81.6	82.2	82.2	3.6665	3.6947	3.6914		23.9	0.398333	22.3018		3.10467		248.86	250.77	250.548	0.00024886	0.00025077	0.000250548	-8.29862	-8.29097	-8.29186	81.6044	82.2307	82.1579	3.6591	3.68719	3.68392	3.67674	0.0153588	0.417728	3.67799	0.00189918		0.499178		4.91295	0.0897303	1.8264		22.3	80	80.1	80.2	3.5923	3.6007	3.604
		25.5	93.5	93.8	94.1	3.6714	3.6827	3.6963		27.3	0.455	25.4744		3.23767		285.178	286.055	287.109	0.000285178	0.000286055	0.000287109	-8.1624	-8.15933	-8.15565	93.5135	93.8011	94.1467	3.67088	3.68217	3.69574	3.68293	0.0124456	0.337925	3.67212	0.00190221		0.502212		4.91273	0.0865805	1.76237		25.5	91.5	91.6	91.9	3.5928	3.5967	3.6079
		29.1	107	107	107	3.659	3.687	3.685		31.2	0.52	29.1136		3.37121		325.263	327.754	327.572	0.000325263	0.000327754	0.000327572	-8.03088	-8.02325	-8.0238	106.658	107.475	107.415	3.66351	3.69157	3.68952	3.68153	0.0156404	0.424834	3.66624	0.00190526		0.505262		4.91244	0.091551	1.86366		29.1	104	105	105	3.5843	3.5954	3.5983
		33.4	122	123	123	3.6622	3.6751	3.6882		35.7	0.595	33.3127		3.50594		372.56	373.877	375.215	0.00037256	0.000373877	0.000375215	-7.89511	-7.89158	-7.88801	122.167	122.599	123.038	3.66729	3.68025	3.69343	3.68032	0.0130674	0.35506	3.66032	0.00190835		0.508345		4.91207	0.0888605	1.80902		33.4	120	120	120	3.5859	3.5872	3.5974
		38.2	139	140	140	3.6468	3.6776	3.674		40.9	0.681667	38.1649		3.64192		424.588	428.183	427.763	0.000424588	0.000428183	0.000427763	-7.76439	-7.75596	-7.75694	139.228	140.407	140.269	3.64806	3.67895	3.67534	3.66745	0.0168883	0.460491	3.65435	0.00191146		0.511462		4.91181	0.0945069	1.92407		38.2	136	137	137	3.5742	3.5876	3.5905
		43.7	159	160	160	3.6461	3.6564	3.6719		46.8	0.78	43.6704		3.77667		485.873	487.252	489.313	0.000485873	0.000487252	0.000489313	-7.62956	-7.62673	-7.62251	159.324	159.776	160.452	3.64833	3.65869	3.67416	3.66039	0.0129995	0.355139	3.64845	0.00191455		0.514555		4.91153	0.0899107	1.8306		43.7	156	156	156	3.5712	3.5701	3.5791
		50	181	182	182	3.6083	3.6439	3.6366		53.6	0.893333	50.0157		3.91234		550.457	555.863	554.769	0.000550457	0.000555863	0.000554769	-7.50476	-7.49499	-7.49696	180.502	182.275	181.916	3.60891	3.64435	3.63718	3.63015	0.0187388	0.516199	3.64251	0.00191767		0.517674		4.91134	0.0977798	1.9909		50	177	178	178	3.545	3.5571	3.5642
	unkorrigiert										korrigiert
																					Spaltweite		Scherrate		unkorr. Viskosität		über Spalt angepasste Viskosität
																					[mm]		[1/s]		[Pas]	CV / %	[Pas]	CV / %
																					1.4		5.05		3.74415	3.21917	4.91956	1.39514
																					1.2		5.05		3.66399		5.00595
																					1		5.05		3.51332		5.05745
																					1.4		9.91		3.71405	3.25656	4.91618	1.46299
																					1.2		9.91		3.6345		5.00694
																					1		9.91		3.48263		5.06076
																					1.4		25.5		3.67212	3.30656	4.91273	1.56315
																					1.2		25.5		3.59354		5.00994
																					1		25.5		3.44012		5.06723
																					1.4		38.2		3.65435	3.32773	4.91181	1.60667
																					1.2		38.2		3.57609		5.01171
																					1		38.2		3.42211		5.07066
																												einzelne Kurven
			Plattenabstand: 1,4 mm							Plattenabstand: 1,2 mm							Plattenabstand: 1,0 mm
	Scherrate		Viskos.	Viskos.	Viskos.	Temp.	Temp.	Temp.		Viskos.	Viskos.	Viskos.	Temp.	Temp.	Temp.		Viskos.	Viskos.	Viskos.	Temp.	Temp.	Temp.
	[1/s]		[Pas]	[Pas]	[Pas]	[°C]	[°C]	[°C]		[Pas]	[Pas]	[Pas]	[°C]	[°C]	[°C]		[Pas]	[Pas]	[Pas]	[°C]	[°C]	[°C]
			1	2	3	1	2	3		1	2	3	1	2	3		1	2	3	1	2	3
	1		3.8434	3.9187	3.8992	20.48	20.29	20.21		3.6903	3.899	3.7886	20.25	20.17	20.15		3.7739	3.5504	3.6131	20.33	20.23	20.1
	1.14		3.8262	3.8457	3.8652	20.47	20.29	20.2		3.6581	3.8436	3.8039	20.25	20.17	20.14		3.6424	3.5753	3.6866	20.31	20.23	20.1
	1.31		3.815	3.8125	3.8456	20.45	20.28	20.19		3.6903	3.7811	3.8079	20.25	20.16	20.13		3.5184	3.6534	3.5965	20.31	20.22	20.09
	1.5		3.7933	3.8001	3.8243	20.45	20.28	20.19		3.7359	3.6991	3.7662	20.24	20.16	20.12		3.5886	3.5577	3.5061	20.31	20.22	20.09
	1.72		3.7684	3.8003	3.7968	20.45	20.28	20.18		3.7439	3.6516	3.6934	20.23	20.15	20.12		3.604	3.503	3.592	20.31	20.21	20.09
	1.96		3.7439	3.8075	3.7685	20.44	20.27	20.18		3.6846	3.6769	3.6529	20.23	20.15	20.12		3.4962	3.5893	3.5764	20.3	20.21	20.09
	2.25		3.7238	3.8084	3.7418	20.43	20.27	20.18		3.6307	3.7179	3.6869	20.23	20.14	20.11		3.549	3.5274	3.4986	20.3	20.2	20.08
	2.57		3.7219	3.7948	3.7325	20.43	20.27	20.18		3.6548	3.691	3.7206	20.23	20.13	20.11		3.5454	3.5055	3.5703	20.3	20.21	20.08
	2.94		3.7418	3.7618	3.7477	20.42	20.27	20.17		3.6905	3.6337	3.6722	20.23	20.14	20.11		3.4876	3.5541	3.517	20.3	20.21	20.08
	3.37		3.7597	3.7275	3.7705	20.42	20.27	20.17		3.645	3.6587	3.6405	20.22	20.13	20.11		3.541	3.4825	3.5165	20.29	20.2	20.08
	3.85		3.7492	3.7248	3.7695	20.42	20.27	20.17		3.6232	3.6766	3.6797	20.22	20.13	20.11		3.4816	3.5295	3.5321	20.29	20.2	20.08
	4.41		3.7136	3.7485	3.7375	20.42	20.27	20.17		3.6596	3.6285	3.6623	20.22	20.13	20.11		3.5116	3.4882	3.4927	20.29	20.2	20.08
	5.05		3.702	3.7491	3.7185	20.42	20.27	20.17		3.629	3.6435	3.6328	20.23	20.13	20.11		3.4804	3.5029	3.5246	20.29	20.2	20.08
	5.78		3.7234	3.7185	3.7384	20.42	20.27	20.17		3.6204	3.6494	3.6618	20.22	20.13	20.11		3.4938	3.4875	3.4807	20.29	20.2	20.08
	6.61		3.715	3.7138	3.7399	20.41	20.27	20.17		3.6394	3.6175	3.6335	20.22	20.13	20.11		3.4762	3.4908	3.5095	20.29	20.2	20.08
	7.56		3.6914	3.731	3.7134	20.41	20.27	20.17		3.6069	3.6401	3.636	20.23	20.13	20.11		3.4835	3.4795	3.4754	20.29	20.2	20.08
	8.66		3.7012	3.7127	3.7206	20.41	20.27	20.16		3.6264	3.6167	3.6387	20.23	20.13	20.11		3.4688	3.4837	3.4961	20.29	20.2	20.08
	9.91		3.7015	3.7055	3.7253	20.41	20.27	20.16		3.6074	3.6245	3.6211	20.23	20.13	20.11		3.4768	3.4685	3.4736	20.29	20.2	20.08
	11.3		3.6815	3.7158	3.7057	20.41	20.27	20.16		3.6126	3.6164	3.6337	20.23	20.13	20.11		3.4615	3.4793	3.4824	20.29	20.2	20.08
	13		3.6918	3.6983	3.7135	20.41	20.27	20.16		3.6049	3.6132	3.6153	20.23	20.13	20.1		3.472	3.4608	3.4735	20.29	20.2	20.08
	14.8		3.6801	3.7022	3.7062	20.41	20.27	20.16		3.6037	3.6114	3.6251	20.23	20.13	20.11		3.4562	3.4721	3.4694	20.29	20.2	20.08
	17		3.6772	3.6989	3.6998	20.41	20.27	20.16		3.5991	3.6068	3.6098	20.23	20.13	20.11		3.4601	3.4584	3.4722	20.29	20.2	20.08
	19.4		3.6779	3.6905	3.7037	20.41	20.27	20.16		3.5977	3.6039	3.6159	20.23	20.13	20.1		3.4547	3.4596	3.4589	20.29	20.2	20.08
	22.3		3.6665	3.6947	3.6914	20.41	20.27	20.16		3.5923	3.6007	3.604	20.23	20.13	20.1		3.4479	3.4586	3.466	20.29	20.2	20.08
	25.5		3.6714	3.6827	3.6963	20.41	20.27	20.16		3.5928	3.5967	3.6079	20.23	20.13	20.1		3.4513	3.4492	3.4573	20.29	20.2	20.08
	29.1		3.659	3.687	3.685	20.41	20.27	20.16		3.5843	3.5954	3.5983	20.23	20.13	20.1		3.4429	3.4523	3.4534	20.29	20.19	20.08
	33.4		3.6622	3.6751	3.6882	20.41	20.27	20.16		3.5859	3.5872	3.5974	20.23	20.13	20.1		3.4382	3.4451	3.4539	20.29	20.2	20.08
	38.2		3.6468	3.6776	3.674	20.41	20.27	20.16		3.5742	3.5876	3.5905	20.22	20.13	20.1		3.4332	3.4399	3.4438	20.29	20.2	20.08
	43.7		3.6461	3.6564	3.6719	20.41	20.26	20.16		3.5712	3.5701	3.5791	20.23	20.13	20.1		3.4216	3.436	3.439	20.29	20.2	20.08
	50		3.6083	3.6439	3.6366	20.41	20.26	20.16		3.545	3.5571	3.5642	20.22	20.13	20.11		3.4096	3.4143	3.4231	20.29	20.2	20.08

## Sheet: 6_alt
Fluid:						Plattenabstand H			Plattenradius R																																						Plattenabstand H
Platte:						[mm]	[m]		[mm]	[m]																																					[mm]	[m]
		Plattenabstand:		1,40 mm		1.4	0.0014		12.475	0.012475																																	Plattenabstand:		1,2 mm		1.2	0.0012
		Ausgabe Messgerät:								Berechnung:																																	Ausgabe Messgerät:
										Drehzahl	Drehzahl	Scherrate		ln(Scherrate)		Moment						ln(M)			unkorr. Schubspannung			unkorr. Viskosität							realer Spalt		Änderung Spalt		neue Viskosität
		Scherrate	Schubsp.			Viskosität																									Mittelwert	Stabw.	CV	Funktion					(korr. Spalt)				Scherrate	Schubsp.			Viskosität
		[1/s]	[Pa]			[Pas]				[1/min]	[1/s]	[1/s]				[µNm]			[Nm]						[Pa]			[Pas]			[Pas]		%	Mittelwert	[m]		[mm]		[Pas]				[1/s]	[Pa]			[Pas]
			1	2	3	1	2	3								1	2	3	1	2	3	1	2	3	1	2	3	1	2	3														1	2	3	1	2	3
		1	3.87	3.93	3.98	3.87	3.93	3.98		1.07	0.0178333	0.998447		-0.00155444		11.8	12	12.1	1.18e-05	1.2e-05	1.21e-05	-11.3474	-11.3306	-11.3223	3.86937	3.93495	3.96775	3.87539	3.94108	3.97392	3.93013	0.0501674	1.27648	3.87747	0.00180147		0.401474		4.94873				1	3.89	3.76	3.83	3.89	3.76	3.83
		1.14	4.43	4.53	4.44	3.87	3.96	3.88		1.23	0.0205	1.14775		0.137801		13.5	13.8	13.5	1.35e-05	1.38e-05	1.35e-05	-11.2128	-11.1908	-11.2128	4.42682	4.5252	4.42682	3.85697	3.94268	3.85697	3.88554	0.0494849	1.27357	3.87153	0.00180424		0.404238		4.94734				1.14	4.27	4.35	4.45	3.74	3.8	3.89
		1.31	5.14	5.14	4.98	3.92	3.93	3.8		1.4	0.0233333	1.30638		0.267259		15.7	15.7	15.2	1.57e-05	1.57e-05	1.52e-05	-11.0618	-11.0618	-11.0942	5.14823	5.14823	4.98428	3.94084	3.94084	3.81534	3.89901	0.0724601	1.85842	3.86602	0.00180681		0.406809		4.94632				1.31	4.99	5.02	4.9	3.81	3.83	3.74
		1.5	5.89	5.77	5.71	3.93	3.85	3.81		1.61	0.0268333	1.50234		0.407021		18	17.6	17.4	1.8e-05	1.76e-05	1.74e-05	-10.9251	-10.9476	-10.959	5.90243	5.77127	5.70568	3.92884	3.84153	3.79788	3.85608	0.0666822	1.72927	3.86008	0.00180959		0.409589		4.94514				1.5	5.75	5.57	5.6	3.84	3.72	3.74
		1.72	6.64	6.54	6.61	3.87	3.81	3.86		1.84	0.0306667	1.71696		0.540552		20.3	19.9	20.2	2.03e-05	1.99e-05	2.02e-05	-10.8049	-10.8248	-10.8098	6.65663	6.52547	6.62384	3.877	3.8006	3.8579	3.84517	0.0397567	1.03394	3.85441	0.00181225		0.412249		4.94401				1.72	6.4	6.38	6.53	3.73	3.72	3.81
		1.96	7.48	7.52	7.61	3.81	3.83	3.88		2.1	0.035	1.95957		0.672724		22.8	22.9	23.2	2.28e-05	2.29e-05	2.32e-05	-10.6888	-10.6844	-10.6714	7.47641	7.5092	7.60758	3.81534	3.83207	3.88227	3.84323	0.0348345	0.906386	3.84881	0.00181489		0.414885		4.94297				1.96	7.36	7.43	7.35	3.75	3.78	3.74
		2.25	8.53	8.68	8.65	3.8	3.86	3.85		2.41	0.0401667	2.24884		0.810414		26	26.5	26.4	2.6e-05	2.65e-05	2.64e-05	-10.5574	-10.5384	-10.5421	8.52573	8.68969	8.6569	3.79117	3.86408	3.8495	3.83492	0.0385789	1.00599	3.84299	0.00181764		0.417636		4.94183				2.25	8.54	8.37	8.32	3.8	3.73	3.7
		2.57	9.82	9.94	9.78	3.82	3.87	3.81		2.76	0.046	2.57543		0.946018		30	30.3	29.8	3e-05	3.03e-05	2.98e-05	-10.4143	-10.4044	-10.421	9.83739	9.93576	9.7718	3.8197	3.8579	3.79424	3.82395	0.0320424	0.837939	3.83726	0.00182035		0.420349		4.9408				2.57	9.63	9.49	9.65	3.75	3.69	3.75
		2.94	11.3	11.3	11.1	3.84	3.84	3.79		3.15	0.0525	2.93935		1.07819		34.4	34.5	34	3.44e-05	3.45e-05	3.4e-05	-10.2775	-10.2746	-10.2892	11.2802	11.313	11.149	3.83765	3.8488	3.79302	3.82649	0.0295159	0.771356	3.83169	0.001823		0.422998		4.93987				2.94	10.9	11	11	3.72	3.74	3.75
		3.37	12.9	12.8	12.8	3.83	3.81	3.8		3.61	0.0601667	3.36859		1.21449		39.3	39.1	39	3.93e-05	3.91e-05	3.9e-05	-10.1443	-10.1494	-10.1519	12.887	12.8214	12.7886	3.82563	3.80616	3.79642	3.8094	0.0148696	0.390339	3.82594	0.00182573		0.425733		4.93887				3.37	12.6	12.6	12.4	3.76	3.73	3.7
		3.85	14.7	14.6	14.7	3.8	3.8	3.82		4.13	0.0688333	3.85382		1.34906		44.7	44.6	44.9	4.47e-05	4.46e-05	4.49e-05	-10.0155	-10.0178	-10.0111	14.6577	14.6249	14.7233	3.80342	3.79492	3.82044	3.80626	0.0129974	0.341474	3.82029	0.00182844		0.428438		4.93794				3.85	14.4	14.2	14.3	3.75	3.69	3.71
		4.41	16.7	16.8	16.9	3.78	3.81	3.82		4.73	0.0788333	4.41369		1.48471		50.9	51.2	51.4	5.09e-05	5.12e-05	5.14e-05	-9.88565	-9.87977	-9.87587	16.6908	16.7891	16.8547	3.78159	3.80387	3.81873	3.8014	0.018697	0.491846	3.81459	0.00183117		0.431168		4.93701				4.41	16.4	16.3	16.5	3.71	3.7	3.73
		5.05	19.1	19.3	19.2	3.78	3.82	3.81		5.41	0.0901667	5.04822		1.61904		58.2	58.8	58.6	5.82e-05	5.88e-05	5.86e-05	-9.75163	-9.74137	-9.74478	19.0845	19.2813	19.2157	3.78045	3.81942	3.80643	3.8021	0.0198444	0.521933	3.80896	0.00183388		0.433876		4.93613				5.05	18.8	18.8	18.7	3.72	3.72	3.7
		5.78	21.9	22.1	21.9	3.79	3.82	3.79		6.19	0.103167	5.77606		1.75372		66.8	67.3	66.7	6.68e-05	6.73e-05	6.67e-05	-9.61381	-9.60635	-9.61531	21.9046	22.0685	21.8718	3.7923	3.82069	3.78663	3.79987	0.0182493	0.480261	3.80332	0.00183659		0.436595		4.93529				5.78	21.6	21.3	21.3	3.74	3.7	3.68
		6.61	25.1	25.2	25	3.8	3.81	3.78		7.08	0.118	6.60654		1.88806		76.5	76.8	76.1	7.65e-05	7.68e-05	7.61e-05	-9.47822	-9.47431	-9.48346	25.0853	25.1837	24.9542	3.79704	3.81193	3.77719	3.79539	0.0174311	0.45927	3.7977	0.00183931		0.439311		4.93446				6.61	24.5	24.3	24.5	3.71	3.68	3.7
		7.56	28.7	28.7	28.6	3.8	3.79	3.78		8.11	0.135167	7.56767		2.02388		87.6	87.5	87.2	8.76e-05	8.75e-05	8.72e-05	-9.34273	-9.34387	-9.34731	28.7252	28.6924	28.594	3.79578	3.79144	3.77844	3.78855	0.00902002	0.238086	3.79203	0.00184206		0.442061		4.93363				7.56	28	27.9	28	3.7	3.69	3.7
		8.66	32.8	32.8	32.8	3.78	3.79	3.78		9.28	0.154667	8.65943		2.15865		99.9	99.9	99.9	9.99e-05	9.99e-05	9.99e-05	-9.21134	-9.21134	-9.21134	32.7585	32.7585	32.7585	3.78299	3.78299	3.78299	3.78299	0	0	3.78642	0.00184479		0.444794		4.93286				8.66	32.1	32	31.8	3.71	3.7	3.68
		9.91	37.4	37.5	37.5	3.77	3.78	3.79		10.6	0.176667	9.89115		2.29164		114	114	114	0.000114	0.000114	0.000114	-9.07931	-9.07931	-9.07931	37.3821	37.3821	37.3821	3.77934	3.77934	3.77934	3.77934	0	0	3.78088	0.00184749		0.447494		4.93218				9.91	36.8	36.4	36.4	3.71	3.68	3.68
		11.3	42.7	42.9	42.9	3.77	3.79	3.78		12.2	0.203333	11.3842		2.43222		130	131	131	0.00013	0.000131	0.000131	-8.94798	-8.94031	-8.94031	42.6287	42.9566	42.9566	3.74456	3.77336	3.77336	3.76376	0.0166302	0.44185	3.77504	0.00185035		0.450354		4.93124				11.3	41.9	41.6	41.8	3.69	3.67	3.68
		13	48.8	49.2	48.9	3.76	3.79	3.77		13.9	0.231667	12.9705		2.56268		149	150	149	0.000149	0.00015	0.000149	-8.81156	-8.80488	-8.81156	48.859	49.1869	48.859	3.76694	3.79222	3.76694	3.77537	0.0145963	0.386618	3.76962	0.00185301		0.453011		4.93071				13	47.9	47.7	47.7	3.69	3.68	3.68
		14.8	55.9	56.2	55.9	3.76	3.78	3.76		15.9	0.265	14.8367		2.69711		170	171	170	0.00017	0.000171	0.00017	-8.67971	-8.67385	-8.67971	55.7452	56.0731	55.7452	3.75724	3.77934	3.75724	3.76461	0.0127603	0.338953	3.76405	0.00185575		0.455753		4.9301				14.8	54.9	54.6	54.4	3.69	3.68	3.66
		17	64	64.2	63.8	3.76	3.78	3.76		18.2	0.303333	16.9829		2.83221		195	196	195	0.000195	0.000196	0.000195	-8.54251	-8.5374	-8.54251	63.943	64.2709	63.943	3.76513	3.78444	3.76513	3.77157	0.0111477	0.295572	3.75846	0.00185851		0.458513		4.92944				17	62.7	62.3	62.2	3.69	3.66	3.66
		19.4	73.1	73.3	73	3.76	3.77	3.75		20.8	0.346667	19.4091		2.96574		223	224	223	0.000223	0.000224	0.000223	-8.40834	-8.40386	-8.40834	73.1246	73.4525	73.1246	3.76755	3.78444	3.76755	3.77318	0.00975424	0.258515	3.75295	0.00186124		0.461245		4.92896				19.4	71.6	71.2	71.3	3.68	3.66	3.66
		22.3	83.6	83.8	83.5	3.76	3.76	3.75		23.9	0.398333	22.3018		3.10467		255	255	255	0.000255	0.000255	0.000255	-8.27425	-8.27425	-8.27425	83.6178	83.6178	83.6178	3.74938	3.74938	3.74938	3.74938	0	0	3.74722	0.00186409		0.464091		4.92812				22.3	81.8	81.5	81.4	3.67	3.66	3.66
		25.5	95.5	95.7	95.5	3.75	3.76	3.75		27.3	0.455	25.4744		3.23767		291	292	291	0.000291	0.000292	0.000291	-8.14219	-8.13876	-8.14219	95.4226	95.7506	95.4226	3.74583	3.7587	3.74583	3.75012	0.0074318	0.198175	3.74174	0.00186682		0.46682		4.92773				25.5	93.6	93.2	92.9	3.67	3.66	3.65
		29.1	109	109	109	3.74	3.75	3.75		31.2	0.52	29.1136		3.37121		333	334	333	0.000333	0.000334	0.000333	-8.00737	-8.00437	-8.00737	109.195	109.523	109.195	3.75065	3.76192	3.75065	3.75441	0.00650283	0.173205	3.73625	0.00186956		0.469565		4.92727				29.1	107	106	106	3.67	3.65	3.64
		33.4	125	125	125	3.74	3.75	3.74		35.7	0.595	33.3127		3.50594		380	381	381	0.00038	0.000381	0.000381	-7.87534	-7.87271	-7.87271	124.607	124.935	124.935	3.74053	3.75037	3.75037	3.74709	0.00568314	0.151668	3.73071	0.00187234		0.472337		4.92674				33.4	122	121	122	3.66	3.64	3.64
		38.2	142	143	143	3.73	3.75	3.74		40.9	0.681667	38.1649		3.64192		434	436	435	0.000434	0.000436	0.000435	-7.74247	-7.73787	-7.74016	142.314	142.97	142.642	3.72893	3.74611	3.73752	3.73752	0.00859199	0.229885	3.72514	0.00187514		0.47514		4.9263				38.2	140	139	139	3.65	3.64	3.64
		43.7	163	164	163	3.72	3.74	3.73		46.8	0.78	43.6704		3.77667		496	499	497	0.000496	0.000499	0.000497	-7.60893	-7.6029	-7.60692	162.645	163.629	162.973	3.72437	3.7469	3.73188	3.73438	0.0114699	0.307143	3.71962	0.00187792		0.477922		4.92585				43.7	159	159	159	3.65	3.64	3.63
		50	186	187	186	3.72	3.74	3.73		53.6	0.893333	50.0157		3.91234		567	570	568	0.000567	0.00057	0.000568	-7.47515	-7.46987	-7.47339	185.927	186.91	186.255	3.71737	3.73704	3.72392	3.72611	0.0100148	0.268773	3.71407	0.00188073		0.480726		4.92546				50	182	182	181	3.65	3.63	3.62
	unkorrigiert										korrigiert
																					Spaltweite		Scherrate		unkorr. Viskosität		über Spalt angepasste Viskosität
																					[mm]		[1/s]		[Pas]	CV / %	[Pas]	CV / %
																					1.4		5.05		3.80896	3.40022	4.93613	1.02988
																					1.2		5.05		3.72131		5.00608
																					1		5.05		3.56106		5.03639
																					1.4		9.91		3.78088	3.40145	4.93218	1.11793
																					1.2		9.91		3.69384		5.0061
																					1		9.91		3.53472		5.0416
																					1.4		25.5		3.74174	3.40093	4.92773	1.24685
																					1.2		25.5		3.65566		5.00748
																					1		25.5		3.49817		5.05047
																					1.4		38.2		3.72514	3.40053	4.9263	1.30284
																					1.2		38.2		3.63939		5.00849
																					1		38.2		3.48267		5.05484
																												einzelne Kurven
			Plattenabstand: 1,4 mm							Plattenabstand: 1,2 mm							Plattenabstand: 1,0 mm
	Scherrate		Viskos.	Viskos.	Viskos.	Temp.	Temp.	Temp.		Viskos.	Viskos.	Viskos.	Temp.	Temp.	Temp.		Viskos.	Viskos.	Viskos.	Temp.	Temp.	Temp.
	[1/s]		[Pas]	[Pas]	[Pas]	[°C]	[°C]	[°C]		[Pas]	[Pas]	[Pas]	[°C]	[°C]	[°C]		[Pas]	[Pas]	[Pas]	[°C]	[°C]	[°C]
			1	2	3	1	2	3		1	2	3	1	2	3		1	2	3	1	2	3
	1		3.87	3.93	3.98					3.89	3.76	3.83					3.67	3.74	3.64
	1.14		3.87	3.96	3.88					3.74	3.8	3.89					3.69	3.56	3.62
	1.31		3.92	3.93	3.8					3.81	3.83	3.74					3.56	3.65	3.65
	1.5		3.93	3.85	3.81					3.84	3.72	3.74					3.68	3.61	3.54
	1.72		3.87	3.81	3.86					3.73	3.72	3.81					3.56	3.57	3.65
	1.96		3.81	3.83	3.88					3.75	3.78	3.74					3.62	3.63	3.54
	2.25		3.8	3.86	3.85					3.8	3.73	3.7					3.6	3.54	3.6
	2.57		3.82	3.87	3.81					3.75	3.69	3.75					3.56	3.61	3.58
	2.94		3.84	3.84	3.79					3.72	3.74	3.75					3.61	3.56	3.55
	3.37		3.83	3.81	3.8					3.76	3.73	3.7					3.54	3.56	3.59
	3.85		3.8	3.8	3.82					3.75	3.69	3.71					3.58	3.58	3.53
	4.41		3.78	3.81	3.82					3.71	3.7	3.73					3.56	3.53	3.57
	5.05		3.78	3.82	3.81					3.72	3.72	3.7					3.55	3.57	3.55
	5.78		3.79	3.82	3.79					3.74	3.7	3.68					3.57	3.54	3.53
	6.61		3.8	3.81	3.78					3.71	3.68	3.7					3.54	3.54	3.55
	7.56		3.8	3.79	3.78					3.7	3.69	3.7					3.55	3.55	3.52
	8.66		3.78	3.79	3.78					3.71	3.7	3.68					3.54	3.52	3.54
	9.91		3.77	3.78	3.79					3.71	3.68	3.68					3.53	3.54	3.53
	11.3		3.77	3.79	3.78					3.69	3.67	3.68					3.54	3.53	3.52
	13		3.76	3.79	3.77					3.69	3.68	3.68					3.53	3.52	3.53
	14.8		3.76	3.78	3.76					3.69	3.68	3.66					3.53	3.53	3.51
	17		3.76	3.78	3.76					3.69	3.66	3.66					3.53	3.51	3.51
	19.4		3.76	3.77	3.75					3.68	3.66	3.66					3.51	3.51	3.51
	22.3		3.76	3.76	3.75					3.67	3.66	3.66					3.52	3.51	3.5
	25.5		3.75	3.76	3.75					3.67	3.66	3.65					3.51	3.5	3.51
	29.1		3.74	3.75	3.75					3.67	3.65	3.64					3.5	3.5	3.5
	33.4		3.74	3.75	3.74					3.66	3.64	3.64					3.5	3.5	3.49
	38.2		3.73	3.75	3.74					3.65	3.64	3.64					3.49	3.49	3.49
	43.7		3.72	3.74	3.73					3.65	3.64	3.63					3.49	3.49	3.49
	50		3.72	3.74	3.73					3.65	3.63	3.62					3.49	3.48	3.48

[truncated: 19 more sheets: 7, 8, 9_neu, 9_alt, 10, 11, 12_alt, 12_neu, 13, 14, 15, 16, 17, 18, 19_alt, 19_neu, 20_alt, 20_neu, 21]
