# Supplementary material for: Absolute Rheological Measurements of Model Suspensions: Influence and Correction of Wall Slip Prevention Measures
Source: Materials (Basel). 2020 Jan 18;13(2):467. doi: 10.3390/ma13020467 (PMC7013820; doi:10.3390/ma13020467)
Supplement: Supplementary file 1 [file materials-13-00467-s001.zip › Mean correction function.xlsx]

## Sheet: V
	ÄNDERUNG EFFEKTIVER SPALT
	Scherrate		AK 5000		AK 12500
	[1/s]
							Mittelwert	Stabw	cv	stabw. In mm
	1						#DIV/0!	#DIV/0!	#DIV/0!	#DIV/0!
	1.14						#DIV/0!	#DIV/0!	#DIV/0!	#DIV/0!
	1.31						#DIV/0!	#DIV/0!	#DIV/0!	#DIV/0!
	1.5						#DIV/0!	#DIV/0!	#DIV/0!	#DIV/0!
	1.72						#DIV/0!	#DIV/0!	#DIV/0!	#DIV/0!
	1.96						#DIV/0!	#DIV/0!	#DIV/0!	#DIV/0!
	2.25						#DIV/0!	#DIV/0!	#DIV/0!	#DIV/0!
	2.57						#DIV/0!	#DIV/0!	#DIV/0!	#DIV/0!
	2.94						#DIV/0!	#DIV/0!	#DIV/0!	#DIV/0!
	3.37						#DIV/0!	#DIV/0!	#DIV/0!	#DIV/0!
	3.85						#DIV/0!	#DIV/0!	#DIV/0!	#DIV/0!
	4.41						#DIV/0!	#DIV/0!	#DIV/0!	#DIV/0!
	5.05						#DIV/0!	#DIV/0!	#DIV/0!	#DIV/0!
	5.78						#DIV/0!	#DIV/0!	#DIV/0!	#DIV/0!
	6.61						#DIV/0!	#DIV/0!	#DIV/0!	#DIV/0!
	7.56						#DIV/0!	#DIV/0!	#DIV/0!	#DIV/0!
	8.66						#DIV/0!	#DIV/0!	#DIV/0!	#DIV/0!
	9.91						#DIV/0!	#DIV/0!	#DIV/0!	#DIV/0!
	11.3						#DIV/0!	#DIV/0!	#DIV/0!	#DIV/0!
	13						#DIV/0!	#DIV/0!	#DIV/0!	#DIV/0!
	14.8						#DIV/0!	#DIV/0!	#DIV/0!	#DIV/0!
	17						#DIV/0!	#DIV/0!	#DIV/0!	#DIV/0!
	19.4						#DIV/0!	#DIV/0!	#DIV/0!	#DIV/0!
	22.3						#DIV/0!	#DIV/0!	#DIV/0!	#DIV/0!
	25.5						#DIV/0!	#DIV/0!	#DIV/0!	#DIV/0!
	29.1						#DIV/0!	#DIV/0!	#DIV/0!	#DIV/0!
	33.4						#DIV/0!	#DIV/0!	#DIV/0!	#DIV/0!
	38.2						#DIV/0!	#DIV/0!	#DIV/0!	#DIV/0!
	43.7						#DIV/0!	#DIV/0!	#DIV/0!	#DIV/0!
	50						#DIV/0!	#DIV/0!	#DIV/0!	#DIV/0!
									Mittel:	#DIV/0!

## Sheet: 2
	ÄNDERUNG EFFEKTIVER SPALT
	Scherrate		AK 5000		AK 12500
	[1/s]
							Mittelwert	Stabw	cv	stabw. In mm
	1		0.0005845		0.0005795		0.000582	3.53553e-06	0.60748	0.00353553
	1.14		0.000588531		0.000584331		0.000586431	2.9701e-06	0.506471	0.0029701
	1.31		0.000592838		0.0005895		0.000591169	2.36063e-06	0.399316	0.00236063
	1.5		0.000597065		0.00059458		0.000595823	1.75712e-06	0.294907	0.00175712
	1.72		0.000601367		0.000599758		0.000600563	1.13747e-06	0.189401	0.00113747
	1.96		0.000605502		0.000604742		0.000605122	5.36772e-07	0.0887048	0.000536772
	2.25		0.0006099		0.000610053		0.000609976	1.07781e-07	0.0176696	0.000107781
	2.57		0.000614169		0.000615214		0.000614692	7.38747e-07	0.120182	0.000738747
	2.94		0.000618518		0.000620479		0.000619499	1.38688e-06	0.223872	0.00138688
	3.37		0.000622963		0.000625869		0.000624416	2.05497e-06	0.329103	0.00205497
	3.85		0.00062733		0.000631172		0.000629251	2.71683e-06	0.431757	0.00271683
	4.41		0.000631814		0.000636626		0.00063422	3.40225e-06	0.536446	0.00340225
	5.05		0.000636322		0.000642116		0.000639219	4.09683e-06	0.640913	0.00409683
	5.78		0.000640844		0.000647632		0.000644238	4.79954e-06	0.744995	0.00479954
	6.61		0.000645371		0.000653161		0.000649266	5.50858e-06	0.848432	0.00550858
	7.56		0.000649933		0.000658742		0.000654338	6.22898e-06	0.951951	0.00622898
	8.66		0.000654581		0.000664437		0.000659509	6.96883e-06	1.05667	0.00696883
	9.91		0.000659227		0.000670137		0.000664682	7.71433e-06	1.1606	0.00771433
	11.3		0.000663782		0.000675733		0.000669758	8.4509e-06	1.26179	0.0084509
	13		0.00066868		0.00068176		0.00067522	9.24927e-06	1.36982	0.00924927
	14.8		0.000673244		0.000687385		0.000680314	9.9991e-06	1.46978	0.0099991
	17		0.000678156		0.000693447		0.000685802	1.08124e-05	1.5766	0.0108124
	19.4		0.00068287		0.000699274		0.000691072	1.15989e-05	1.67839	0.0115989
	22.3		0.000687879		0.000705473		0.000696676	1.24411e-05	1.78578	0.0124411
	25.5		0.000692735		0.000711492		0.000702113	1.32638e-05	1.88913	0.0132638
	29.1		0.00069755		0.000717471		0.00070751	1.40859e-05	1.99092	0.0140859
	33.4		0.000702611		0.000723763		0.000713187	1.49565e-05	2.09714	0.0149565
	38.2		0.000707578		0.000729947		0.000718762	1.58173e-05	2.20063	0.0158173
	43.7		0.000712588		0.000736194		0.000724391	1.66922e-05	2.3043	0.0166922
	50		0.00071764		0.000742503		0.000730072	1.75808e-05	2.4081	0.0175808
								Mittel:	1.03937	0.00709901

## Sheet: 3
	ÄNDERUNG EFFEKTIVER SPALT
	Scherrate		AK 5000		AK 12500
	[1/s]
							Mittelwert	Stabw	cv	stabw. In mm
	1		0.0004574		0.0004671		0.00046225	6.85894e-06	1.48382	0.00685894
	1.14		0.000459942		0.000470944		0.000465443	7.77924e-06	1.67136	0.00777924
	1.31		0.000462654		0.000475056		0.000468855	8.76905e-06	1.87031	0.00876905
	1.5		0.000465313		0.000479097		0.000472205	9.74704e-06	2.06416	0.00974704
	1.72		0.000468014		0.000483216		0.000475615	1.0749e-05	2.26003	0.010749
	1.96		0.000470607		0.000487179		0.000478893	1.17183e-05	2.44696	0.0117183
	2.25		0.000473362		0.000491402		0.000482382	1.27562e-05	2.64443	0.0127562
	2.57		0.000476032		0.000495506		0.000485769	1.37702e-05	2.83471	0.0137702
	2.94		0.000478748		0.000499692		0.00048922	1.48096e-05	3.02718	0.0148096
	3.37		0.000481521		0.000503976		0.000492748	1.58788e-05	3.22249	0.0158788
	3.85		0.00048424		0.000508191		0.000496216	1.69359e-05	3.41301	0.0169359
	4.41		0.00048703		0.000512526		0.000499778	1.80284e-05	3.60729	0.0180284
	5.05		0.00048983		0.000516889		0.000503359	1.91334e-05	3.80115	0.0191334
	5.78		0.000492635		0.000521272		0.000506954	2.02491e-05	3.99428	0.0202491
	6.61		0.000495439		0.000525665		0.000510552	2.13727e-05	4.1862	0.0213727
	7.56		0.000498262		0.000530099		0.00051418	2.25121e-05	4.37826	0.0225121
	8.66		0.000501133		0.000534622		0.000517877	2.36801e-05	4.57253	0.0236801
	9.91		0.000503999		0.000539149		0.000521574	2.48547e-05	4.76533	0.0248547
	11.3		0.000506805		0.000543593		0.000525199	2.60132e-05	4.95301	0.0260132
	13		0.000509819		0.000548379		0.000529099	2.72664e-05	5.15337	0.0272664
	14.8		0.000512623		0.000552845		0.000532734	2.84414e-05	5.33875	0.0284414
	17		0.000515637		0.000557658		0.000536647	2.97134e-05	5.53685	0.0297134
	19.4		0.000518525		0.000562283		0.000540404	3.09414e-05	5.7256	0.0309414
	22.3		0.00052159		0.000567204		0.000544397	3.22538e-05	5.92469	0.0322538
	25.5		0.000524557		0.000571981		0.000548269	3.35337e-05	6.1163	0.0335337
	29.1		0.000527495		0.000576725		0.00055211	3.48104e-05	6.30498	0.0348104
	33.4		0.000530579		0.000581717		0.000556148	3.616e-05	6.50186	0.03616
	38.2		0.000533602		0.000586623		0.000560113	3.74921e-05	6.69367	0.0374921
	43.7		0.000536646		0.00059158		0.000564113	3.88436e-05	6.88578	0.0388436
	50		0.000539712		0.000596584		0.000568148	4.02141e-05	7.0781	0.0402141
								Mittel:	4.28188	0.0225095

## Sheet: 4
	ÄNDERUNG EFFEKTIVER SPALT
	Scherrate		AK 5000		AK 12500
	[1/s]
							Mittelwert	Stabw	cv	stabw. In mm
	1		0.0002271		0.0002117		0.0002194	1.08894e-05	4.96328	0.0108894
	1.14		0.000228951		0.000213777		0.000221364	1.07296e-05	4.84706	0.0107296
	1.31		0.000230931		0.000216002		0.000223467	1.0556e-05	4.72376	0.010556
	1.5		0.000232877		0.000218193		0.000225535	1.03827e-05	4.60361	0.0103827
	1.72		0.000234859		0.000220429		0.000227644	1.02034e-05	4.48219	0.0102034
	1.96		0.000236767		0.000222585		0.000229676	1.00284e-05	4.3663	0.0100284
	2.25		0.0002388		0.000224885		0.000231843	9.8391e-06	4.24387	0.0098391
	2.57		0.000240775		0.000227125		0.00023395	9.65249e-06	4.12588	0.00965249
	2.94		0.00024279		0.000229412		0.000236101	9.45945e-06	4.00652	0.00945945
	3.37		0.000244852		0.000231757		0.000238304	9.25906e-06	3.88539	0.00925906
	3.85		0.00024688		0.000234068		0.000240474	9.05918e-06	3.76722	0.00905918
	4.41		0.000248965		0.000236449		0.000242707	8.85079e-06	3.6467	0.00885079
	5.05		0.000251064		0.000238848		0.000244956	8.6382e-06	3.52643	0.0086382
	5.78		0.000253173		0.000241263		0.000247218	8.42171e-06	3.40659	0.00842171
	6.61		0.000255286		0.000243687		0.000249487	8.20186e-06	3.2875	0.00820186
	7.56		0.000257419		0.000246137		0.000251778	7.97708e-06	3.1683	0.00797708
	8.66		0.000259594		0.000248641		0.000254118	7.74479e-06	3.04772	0.00774479
	9.91		0.000261771		0.000251152		0.000256462	7.50927e-06	2.92803	0.00750927
	11.3		0.000263909		0.00025362		0.000258764	7.27518e-06	2.81151	0.00727518
	13		0.00026621		0.000256282		0.000261246	7.01992e-06	2.68709	0.00701992
	14.8		0.000268357		0.00025877		0.000263564	6.77877e-06	2.57197	0.00677877
	17		0.000270671		0.000261456		0.000266064	6.5157e-06	2.44893	0.0065157
	19.4		0.000272894		0.000264042		0.000268468	6.25981e-06	2.33168	0.00625981
	22.3		0.00027526		0.000266797		0.000271028	5.98427e-06	2.20799	0.00598427
	25.5		0.000277556		0.000269475		0.000273516	5.71355e-06	2.08893	0.00571355
	29.1		0.000279836		0.00027214		0.000275988	5.44158e-06	1.97167	0.00544158
	33.4		0.000282235		0.000274949		0.000278592	5.152e-06	1.8493	0.005152
	38.2		0.000284592		0.000277714		0.000281153	4.86414e-06	1.73007	0.00486414
	43.7		0.000286974		0.000280511		0.000283742	4.57003e-06	1.61063	0.00457003
	50		0.000289378		0.00028334		0.000286359	4.26972e-06	1.49104	0.00426972
								Mittel:	3.22757	0.00790824

## Sheet: 5
	ÄNDERUNG EFFEKTIVER SPALT
	Scherrate		AK 5000		AK 12500
	[1/s]
							Mittelwert	Stabw	cv	stabw. In mm
	1		0.00018		0.0002014		0.0001907	1.51321e-05	7.93502	0.0151321
	1.14		0.000181557		0.000203091		0.000192324	1.52272e-05	7.91748	0.0152272
	1.31		0.000183223		0.000204901		0.000194062	1.53287e-05	7.89887	0.0153287
	1.5		0.000184861		0.000206679		0.00019577	1.54281e-05	7.88074	0.0154281
	1.72		0.000186531		0.000208492		0.000197511	1.55292e-05	7.86242	0.0155292
	1.96		0.000188139		0.000210237		0.000199188	1.56262e-05	7.84493	0.0156262
	2.25		0.000189852		0.000212097		0.000200974	1.57292e-05	7.82646	0.0157292
	2.57		0.000191519		0.000213904		0.000202711	1.5829e-05	7.80866	0.015829
	2.94		0.000193219		0.000215748		0.000204483	1.59306e-05	7.79065	0.0159306
	3.37		0.00019496		0.000217636		0.000206298	1.60342e-05	7.77238	0.0160342
	3.85		0.000196673		0.000219493		0.000208083	1.61359e-05	7.75455	0.0161359
	4.41		0.000198436		0.000221403		0.00020992	1.62402e-05	7.73637	0.0162402
	5.05		0.000200211		0.000223326		0.000211769	1.63448e-05	7.71822	0.0163448
	5.78		0.000201996		0.000225259		0.000213627	1.64496e-05	7.70015	0.0164496
	6.61		0.000203784		0.000227196		0.00021549	1.65544e-05	7.68218	0.0165544
	7.56		0.000205591		0.000229151		0.000217371	1.66598e-05	7.6642	0.0166598
	8.66		0.000207434		0.000231146		0.00021929	1.6767e-05	7.64601	0.016767
	9.91		0.00020928		0.000233144		0.000221212	1.6874e-05	7.62796	0.016874
	11.3		0.000211093		0.000235105		0.000223099	1.69787e-05	7.61039	0.0169787
	13		0.000213046		0.000237217		0.000225132	1.70911e-05	7.59162	0.0170911
	14.8		0.00021487		0.000239188		0.000227029	1.71957e-05	7.57426	0.0171957
	17		0.000216835		0.000241313		0.000229074	1.73081e-05	7.5557	0.0173081
	19.4		0.000218725		0.000243355		0.00023104	1.74158e-05	7.53802	0.0174158
	22.3		0.000220737		0.000245528		0.000233133	1.75301e-05	7.51936	0.0175301
	25.5		0.000222691		0.000247638		0.000235164	1.76406e-05	7.50141	0.0176406
	29.1		0.000224631		0.000249734		0.000237183	1.77501e-05	7.48372	0.0177501
	33.4		0.000226675		0.00025194		0.000239308	1.78649e-05	7.46527	0.0178649
	38.2		0.000228684		0.000254108		0.000241396	1.79775e-05	7.44728	0.0179775
	43.7		0.000230715		0.000256299		0.000243507	1.80908e-05	7.42927	0.0180908
	50		0.000232765		0.000258511		0.000245638	1.82048e-05	7.41124	0.0182048
								Mittel:	7.67316	0.0166289

## Sheet: 6
	ÄNDERUNG EFFEKTIVER SPALT
	Scherrate		AK 5000		AK 12500
	[1/s]
							Mittelwert	Stabw	cv	stabw. In mm
	1		0.0004084		0.0004483		0.00042835	2.82136e-05	6.58657	0.0282136
	1.14		0.000410834		0.000451459		0.000431147	2.87267e-05	6.66285	0.0287267
	1.31		0.000413431		0.000454835		0.000434133	2.9277e-05	6.74378	0.029277
	1.5		0.000415978		0.000458149		0.000437064	2.98192e-05	6.82262	0.0298192
	1.72		0.000418568		0.000461522		0.000440045	3.03732e-05	6.90229	0.0303732
	1.96		0.000421054		0.000464764		0.000442909	3.09076e-05	6.97832	0.0309076
	2.25		0.000423697		0.000468214		0.000445956	3.14784e-05	7.05864	0.0314784
	2.57		0.000426259		0.000471563		0.000448911	3.20344e-05	7.13603	0.0320344
	2.94		0.000428867		0.000474975		0.000451921	3.2603e-05	7.21431	0.032603
	3.37		0.00043153		0.000478462		0.000454996	3.31863e-05	7.29375	0.0331863
	3.85		0.000434143		0.000481889		0.000458016	3.37615e-05	7.37124	0.0337615
	4.41		0.000436825		0.00048541		0.000461117	3.43544e-05	7.45026	0.0343544
	5.05		0.000439518		0.000488948		0.000464233	3.49526e-05	7.52911	0.0349526
	5.78		0.000442217		0.000492499		0.000467358	3.5555e-05	7.60766	0.035555
	6.61		0.000444915		0.000496054		0.000470485	3.61602e-05	7.68573	0.0361602
	7.56		0.000447633		0.000499637		0.000473635	3.67723e-05	7.76385	0.0367723
	8.66		0.000450399		0.000503288		0.000476843	3.73982e-05	7.84287	0.0373982
	9.91		0.000453161		0.000506938		0.000480049	3.80261e-05	7.9213	0.0380261
	11.3		0.000455866		0.000510517		0.000483191	3.86439e-05	7.99764	0.0386439
	13		0.000458772		0.000514366		0.000486569	3.93107e-05	8.07915	0.0393107
	14.8		0.000461478		0.000517953		0.000489716	3.99342e-05	8.15457	0.0399342
	17		0.000464387		0.000521815		0.000493101	4.06077e-05	8.23516	0.0406077
	19.4		0.000467176		0.000525521		0.000496349	4.12563e-05	8.31195	0.0412563
	22.3		0.000470137		0.00052946		0.000499798	4.19479e-05	8.39296	0.0419479
	25.5		0.000473004		0.000533279		0.000503141	4.26207e-05	8.47092	0.0426207
	29.1		0.000475845		0.000537067		0.000506456	4.32903e-05	8.5477	0.0432903
	33.4		0.000478828		0.000541049		0.000509938	4.39965e-05	8.62782	0.0439965
	38.2		0.000481752		0.000544956		0.000513354	4.4692e-05	8.70587	0.044692
	43.7		0.0004847		0.000548899		0.0005168	4.5396e-05	8.78406	0.045396
	50		0.000487669		0.000552876		0.000520272	4.61083e-05	8.86234	0.0461083
								Mittel:	7.72471	0.0367135

## Sheet: 7
	ÄNDERUNG EFFEKTIVER SPALT
	Scherrate		AK 5000		AK 12500
	[1/s]		= 0,0002121x0,0629326		= 0,0002332x0,0471952
							Mittelwert	Stabw	cv	stabw. In mm
	1		0.0002121		0.0002332		0.00022265	1.492e-05	6.70108	0.01492
	1.14		0.000213856		0.000234647		0.000224251	1.4701e-05	6.55559	0.014701
	1.31		0.000215735		0.000236191		0.000225963	1.44644e-05	6.40124	0.0144644
	1.5		0.000217582		0.000237705		0.000227644	1.42296e-05	6.25082	0.0142296
	1.72		0.000219464		0.000239246		0.000229355	1.39879e-05	6.09882	0.0139879
	1.96		0.000221275		0.000240725		0.000231	1.37531e-05	5.95373	0.0137531
	2.25		0.000223205		0.000242298		0.000232752	1.35006e-05	5.80044	0.0135006
	2.57		0.000225081		0.000243823		0.000234452	1.32529e-05	5.65271	0.0132529
	2.94		0.000226994		0.000245376		0.000236185	1.29979e-05	5.50326	0.0129979
	3.37		0.000228953		0.000246962		0.000237957	1.27345e-05	5.35159	0.0127345
	3.85		0.000230879		0.000248519		0.000239699	1.2473e-05	5.20361	0.012473
	4.41		0.000232861		0.000250117		0.000241489	1.22017e-05	5.05269	0.0122017
	5.05		0.000234855		0.000251722		0.000243289	1.19262e-05	4.90208	0.0119262
	5.78		0.000236859		0.000253331		0.000245095	1.16469e-05	4.75201	0.0116469
	6.61		0.000238868		0.00025494		0.000246904	1.13646e-05	4.60285	0.0113646
	7.56		0.000240895		0.000256561		0.000248728	1.10773e-05	4.45357	0.0110773
	8.66		0.000242964		0.000258211		0.000250587	1.07816e-05	4.30255	0.0107816
	9.91		0.000245034		0.000259859		0.000252447	1.04832e-05	4.15265	0.0104832
	11.3		0.000247066		0.000261474		0.00025427	1.01879e-05	4.0067	0.0101879
	13		0.000249255		0.000263209		0.000256232	9.86716e-06	3.85087	0.00986716
	14.8		0.000251298		0.000264825		0.000258061	9.56547e-06	3.70666	0.00956547
	17		0.000253499		0.000266563		0.000260031	9.23772e-06	3.55255	0.00923772
	19.4		0.000255614		0.00026823		0.000261922	8.92023e-06	3.40568	0.00892023
	22.3		0.000257865		0.000269999		0.000263932	8.57974e-06	3.25074	0.00857974
	25.5		0.000260051		0.000271713		0.000265882	8.24658e-06	3.1016	0.00824658
	29.1		0.000262221		0.000273412		0.000267816	7.91319e-06	2.95471	0.00791319
	33.4		0.000264505		0.000275196		0.000269851	7.55961e-06	2.80141	0.00755961
	38.2		0.00026675		0.000276946		0.000271848	7.20949e-06	2.65203	0.00720949
	43.7		0.000269017		0.000278709		0.000273863	6.85315e-06	2.5024	0.00685315
	50		0.000271307		0.000280486		0.000275897	6.49068e-06	2.35258	0.00649068
								Mittel:	4.52764	0.0110376

## Sheet: 8
	ÄNDERUNG EFFEKTIVER SPALT
	Scherrate		AK 5000		AK 12500
	[1/s]
							Mittelwert	Stabw	cv	stabw. In mm
	1		0.0004102		0.0004452		0.0004277	2.47487e-05	5.78647	0.0247487
	1.14		0.000412052		0.000447296		0.000429674	2.49216e-05	5.80011	0.0249216
	1.31		0.000414025		0.000449531		0.000431778	2.51061e-05	5.81458	0.0251061
	1.5		0.000415958		0.000451719		0.000433838	2.5287e-05	5.82868	0.025287
	1.72		0.000417919		0.000453941		0.00043593	2.54711e-05	5.84292	0.0254711
	1.96		0.0004198		0.000456072		0.000437936	2.56478e-05	5.85652	0.0256478
	2.25		0.000421796		0.000458333		0.000440065	2.58357e-05	5.87088	0.0258357
	2.57		0.000423729		0.000460524		0.000442126	2.60179e-05	5.88472	0.0260179
	2.94		0.000425692		0.00046275		0.000444221	2.62034e-05	5.89873	0.0262034
	3.37		0.000427695		0.00046502		0.000446357	2.63928e-05	5.91293	0.0263928
	3.85		0.000429657		0.000467245		0.000448451	2.65788e-05	5.92679	0.0265788
	4.41		0.000431668		0.000469525		0.000450597	2.67696e-05	5.94093	0.0267696
	5.05		0.000433683		0.000471812		0.000452748	2.69613e-05	5.95503	0.0269613
	5.78		0.000435701		0.000474102		0.000454901	2.71534e-05	5.96909	0.0271534
	6.61		0.000437715		0.000476388		0.000457051	2.73456e-05	5.98305	0.0273456
	7.56		0.00043974		0.000478687		0.000459214	2.75392e-05	5.99703	0.0275392
	8.66		0.000441799		0.000481024		0.000461411	2.77362e-05	6.01117	0.0277362
	9.91		0.000443851		0.000483355		0.000463603	2.7933e-05	6.0252	0.027933
	11.3		0.000445859		0.000485634		0.000465747	2.81258e-05	6.03886	0.0281258
	13		0.000448012		0.000488081		0.000468046	2.83329e-05	6.05345	0.0283329
	14.8		0.000450013		0.000490355		0.000470184	2.85258e-05	6.06695	0.0285258
	17		0.000452163		0.000492797		0.00047248	2.87333e-05	6.08137	0.0287333
	19.4		0.00045422		0.000495136		0.000474678	2.89322e-05	6.09511	0.0289322
	22.3		0.0004564		0.000497615		0.000477008	2.91433e-05	6.10961	0.0291433
	25.5		0.000458509		0.000500013		0.000479261	2.93479e-05	6.12357	0.0293479
	29.1		0.000460595		0.000502386		0.000481491	2.95506e-05	6.13731	0.0295506
	33.4		0.000462783		0.000504875		0.000483829	2.97635e-05	6.15166	0.0297635
	38.2		0.000464924		0.000507311		0.000486118	2.99722e-05	6.16563	0.0299722
	43.7		0.000467079		0.000509763		0.000488421	3.01826e-05	6.17963	0.0301826
	50		0.000469246		0.000512231		0.000490738	3.03946e-05	6.19365	0.0303946
								Mittel:	5.99005	0.0274885

## Sheet: 9
	ÄNDERUNG EFFEKTIVER SPALT
	Scherrate		AK 5000		AK 12500
	[1/s]
							Mittelwert	Stabw	cv	stabw. In mm
	1		0.000862		0.0007842		0.0008231	5.50129e-05	6.68362	0.0550129
	1.14		0.000865627		0.000788187		0.000826907	5.47581e-05	6.62204	0.0547581
	1.31		0.000869492		0.000792439		0.000830965	5.4484e-05	6.55671	0.054484
	1.5		0.000873274		0.000796605		0.000834939	5.4213e-05	6.49305	0.054213
	1.72		0.000877112		0.000800836		0.000838974	5.39353e-05	6.42872	0.0539353
	1.96		0.000880791		0.000804895		0.000842843	5.36665e-05	6.36732	0.0536665
	2.25		0.000884694		0.000809206		0.00084695	5.33786e-05	6.30246	0.0533786
	2.57		0.000888472		0.000813381		0.000850927	5.30974e-05	6.23994	0.0530974
	2.94		0.00089231		0.000817627		0.000854969	5.28089e-05	6.17671	0.0528089
	3.37		0.000896222		0.000821959		0.00085909	5.25122e-05	6.11253	0.0525122
	3.85		0.000900055		0.000826206		0.000863131	5.22188e-05	6.04993	0.0522188
	4.41		0.00090398		0.000830561		0.00086727	5.19155e-05	5.98608	0.0519155
	5.05		0.000907914		0.000834929		0.000871422	5.16087e-05	5.92236	0.0516087
	5.78		0.000911851		0.000839304		0.000875577	5.12989e-05	5.85887	0.0512989
	6.61		0.000915781		0.000843674		0.000879727	5.0987e-05	5.79577	0.050987
	7.56		0.00091973		0.000848071		0.0008839	5.06707e-05	5.73263	0.0506707
	8.66		0.000923743		0.000852542		0.000888142	5.03465e-05	5.66874	0.0503465
	9.91		0.000927742		0.000857003		0.000892373	5.00205e-05	5.60534	0.0500205
	11.3		0.000931653		0.000861368		0.000896511	4.9699e-05	5.5436	0.049699
	13		0.000935847		0.000866053		0.00090095	4.93513e-05	5.47769	0.0493513
	14.8		0.000939744		0.000870412		0.000905078	4.90253e-05	5.4167	0.0490253
	17		0.000943927		0.000875093		0.00090951	4.86726e-05	5.35152	0.0486726
	19.4		0.00094793		0.000879578		0.000913754	4.83321e-05	5.2894	0.0483321
	22.3		0.000952171		0.000884334		0.000918252	4.79683e-05	5.22387	0.0479683
	25.5		0.000956272		0.000888936		0.000922604	4.76137e-05	5.16079	0.0476137
	29.1		0.000960327		0.000893491		0.000926909	4.726e-05	5.09867	0.04726
	33.4		0.000964578		0.00089827		0.000931424	4.68864e-05	5.03384	0.0468864
	38.2		0.000968737		0.000902951		0.000935844	4.65177e-05	4.97067	0.0465177
	43.7		0.000972922		0.000907665		0.000940294	4.61438e-05	4.90738	0.0461438
	50		0.00097713		0.000912409		0.00094477	4.57649e-05	4.84402	0.0457649
								Mittel:	5.76403	0.0506723

## Sheet: 10
	ÄNDERUNG EFFEKTIVER SPALT
	Scherrate		AK 5000		AK 12500
	[1/s]
							Mittelwert	Stabw	cv	stabw. In mm
	1		0.0005432		0.0005055		0.00052435	2.66579e-05	5.08399	0.0266579
	1.14		0.000547988		0.000512557		0.000530272	2.50533e-05	4.72461	0.0250533
	1.31		0.000553113		0.000520151		0.000536632	2.33075e-05	4.3433	0.0233075
	1.5		0.000558153		0.000527659		0.000542906	2.15626e-05	3.9717	0.0215626
	1.72		0.000563292		0.000535355		0.000549324	1.97544e-05	3.59614	0.0197544
	1.96		0.000568242		0.000542806		0.000555524	1.79859e-05	3.23765	0.0179859
	2.25		0.000573517		0.000550789		0.000562153	1.60714e-05	2.85891	0.0160714
	2.57		0.000578648		0.000558593		0.00056862	1.41807e-05	2.49388	0.0141807
	2.94		0.000583884		0.0005666		0.000575242	1.22217e-05	2.12462	0.0122217
	3.37		0.000589246		0.000574843		0.000582044	1.01848e-05	1.74984	0.0101848
	3.85		0.000594525		0.000582999		0.000588762	8.1497e-06	1.38421	0.0081497
	4.41		0.000599956		0.000591437		0.000595697	6.02436e-06	1.01131	0.00602436
	5.05		0.000605426		0.000599978		0.000602702	3.85243e-06	0.639194	0.00385243
	5.78		0.000610926		0.000608611		0.000609768	1.63682e-06	0.268433	0.00163682
	6.61		0.00061644		0.000617313		0.000616877	6.17107e-07	0.100037	0.000617107
	7.56		0.000622009		0.000626147		0.000624078	2.92569e-06	0.468801	0.00292569
	8.66		0.000627694		0.000635212		0.000631453	5.31577e-06	0.841832	0.00531577
	9.91		0.000633388		0.000644339		0.000638863	7.74345e-06	1.21207	0.00774345
	11.3		0.00063898		0.00065335		0.000646165	1.01608e-05	1.57248	0.0101608
	13		0.000645006		0.00066311		0.000654058	1.28017e-05	1.95727	0.0128017
	14.8		0.000650632		0.000672272		0.000661452	1.53014e-05	2.3133	0.0153014
	17		0.000656699		0.000682202		0.000669451	1.80333e-05	2.69375	0.0180333
	19.4		0.000662533		0.000691802		0.000677167	2.06959e-05	3.05625	0.0206959
	22.3		0.000668744		0.000702075		0.000685409	2.35686e-05	3.43862	0.0235686
	25.5		0.000674776		0.000712107		0.000693442	2.63966e-05	3.8066	0.0263966
	29.1		0.000680771		0.000722127		0.000701449	2.92431e-05	4.16896	0.0292431
	33.4		0.000687083		0.000732734		0.000709909	3.228e-05	4.54706	0.03228
	38.2		0.00069329		0.000743219		0.000718255	3.5305e-05	4.91539	0.035305
	43.7		0.000699564		0.000753873		0.000726718	3.8402e-05	5.2843	0.038402
	50		0.000705902		0.000764692		0.000735297	4.15706e-05	5.65357	0.0415706
								Mittel:	2.78394	0.0175668

[truncated: 11 more sheets: 11, 12, 13, 14, 15, 16, 17, 18, 19, 20, 21]
