# Supplementary material for: Absolute Rheological Measurements of Model Suspensions: Influence and Correction of Wall Slip Prevention Measures
Source: Materials (Basel). 2020 Jan 18;13(2):467. doi: 10.3390/ma13020467 (PMC7013820; doi:10.3390/ma13020467)
Supplement: Supplementary file 1 [file materials-13-00467-s001.zip › Suspension_25 wt.%_mean correction function.xlsx]

## Sheet: Ergebnisse
	Platte: Glatt		Scherrate	Viskosität	norm. Viskosität			P1: gemittelte Viskosität über Plattenabstand 1,2 & 1,4 mm
			1/s	Pas	-
	P1	1,2 + 1,4 mm	5.05	10.9664	1
	Platte: Rad		Scherrate	scheinbarer	scheinbare		Korrektur-	norm.	interpol.	Änderung			über Spalt korr.						Platte: Stege		Scherrate	scheinbarer	scheinbare		Korrektur-	norm.	interpol.	Änderung			über Spalt korrigierte
				Spalt	Viskosität	CV	faktor	Viskosität	Spalt	Spalt	Mittelwert	CV	Viskosität	CV	norm. V.							Spalt	Viskosität	CV	faktor	Viskosität	Spalt	Spalt	Mittelwert	CV	Viskosität	CV	norm. V.
			1/s	mm	Pas	%	Viskosität	-	mm	mm	mm	%	Pas	%							1/s	mm	Pas	%	Viskosität	-	mm	mm	mm	%	Pas	%	-
	P15_Rad		5.05	1.4	8.90398	1.59493	1.23163	0.811931	1.72429	0.324285	0.289144	9.15076	10.7429	1.74482	0.97962				P10_Stege_H1_20		5.05	1.4	7.3923	2.21978	1.48349	0.674085	2.07689	0.67689	0.602707	10.5597	10.5747	3.49608	0.964281
				1.2	8.76285		1.25147	0.799062	1.50176	0.301761			10.8743		0.991599							1.2	7.28485		1.50537	0.664287	1.80645	0.606449			10.9437		0.997928
				1	8.62443		1.27155	0.786439	1.27155	0.271554			11.1181		1.01383							1	7.07578		1.54985	0.645222	1.54985	0.549854			11.3404		1.0341
																			P11_Stege_H1_16		5.05	1.4	6.51791	1.89362	1.68251	0.594352	2.35551	0.955508	0.791234	13.2279	10.2016	4.89028	0.93026
	Platte: Pyramiden		Scherrate	scheinbarer	scheinbare		Korrektur-	norm.	interpol.	Änderung			über Spalt korrigierte									1.2	6.43934		1.70304	0.587187	2.04364	0.843642			10.6852		0.974356
				Spalt	Viskosität	CV	faktor	Viskosität	Spalt	Spalt	Mittelwert	CV	Viskosität	CV	norm. V.							1	6.27962		1.74635	0.572623	1.74635	0.74635			11.2483		1.0257
			1/s	mm	Pas	%	Viskosität	-	mm	mm	mm	%	Pas	%					P12_Stege_H1_18		5.05	1.4	7.03364	1.48481	1.55914	0.641379	2.1828	0.782797	0.718918	12.3215	10.6455	4.94934	0.970735
	P7_Pyramiden_H0,3		5.05	1.4	9.38809	2.13309	1.16812	0.856076	1.63537	0.235369	0.243698	4.4529	11.0223	0.892329	1.00509							1.2	6.91534		1.58581	0.630592	1.90297	0.702975			11.0583		1.00838
				1.2	9.29342		1.18002	0.847443	1.41602	0.216024			11.1807		1.01954							1	6.82878		1.60591	0.622699	1.60591	0.605913			11.7381		1.07037
				1	9.00973		1.21718	0.821574	1.21718	0.217176			11.2054		1.02179				P13_Stege_0,3_20		5.05	1.4	8.70323	3.34589	1.26004	0.793625	1.76406	0.364057	0.363059	2.3803	10.9602	0.622608	0.999434
	P8_Pyramiden_H0,5		5.05	1.4	8.30635	2.27696	1.32025	0.757435	1.84834	0.448344	0.453065	7.77892	10.9944	2.48166	1.00255							1.2	8.47259		1.29434	0.772594	1.55321	0.35321			11.036		1.00634
				1.2	8.21924		1.33424	0.749491	1.60109	0.401087			11.3224		1.03246							1	8.14149		1.34698	0.742402	1.34698	0.34698			11.0973		1.01194
				1	7.95		1.37942	0.72494	1.37942	0.379424			11.5519		1.05339				P14_Stege_H0,5_20		5.05	1.4	8.14499	2.16423	1.3464	0.74272	1.88496	0.484963	0.440564	9.11009	10.7081	2.43979	0.976446
	P9_Pyramiden_H1		5.05	1.4	6.56459	3.70842	1.67054	0.598608	2.33876	0.938758	0.871332	8.11995	10.6503	3.46231	0.97117							1.2	8.03114		1.36549	0.732339	1.63859	0.438585			10.9797		1.00121
				1.2	6.39851		1.7139	0.583464	2.05668	0.856683			11.0445		1.00712							1	7.8051		1.40503	0.711727	1.40503	0.405034			11.2437		1.02529
				1	6.09959		1.79789	0.556206	1.79789	0.797895			11.4144		1.04085
	Platte: Quader		Scherrate	scheinbarer	scheinbare		Korrektur-	norm.	interpol.	Änderung			über Spalt korrigierte
				Spalt	Viskosität	CV	faktor	Viskosität	Spalt	Spalt	Mittelwert	CV	Viskosität	CV	norm. V.
			1/s	mm	Pas	%	Viskosität	-	mm	mm	mm	%	Pas	%
	P2_Quader_H1_A1		5.05	1.4	7.15262	2.44047	1.5332	0.652229	2.14648	0.746484	0.639259	10.7246	10.4186	3.48754	0.950046
				1.2	7.02036		1.56209	0.640169	1.87451	0.674506			10.7602		0.981197
				1	6.81387		1.60943	0.621339	1.60943	0.609426			11.1697		1.01854
	P3_Quader_H1_A0,8		5.05	1.4	7.63609	4.88098	1.43613	0.696315	2.01058	0.610584	0.503187	6.30969	10.3806	1.50834	0.946584
				1.2	7.53133		1.45611	0.686763	1.74733	0.547329			10.6894		0.974737
				1	6.9666		1.57414	0.635266	1.57414	0.574144			10.4721		0.954923
	P4_Quader_H0,5_A0,5		5.05	1.4	9.37828	0.642786	1.16934	0.855181	1.63708	0.23708	0.244519	10.7617	11.0163	2.26405	1.00454
				1.2	9.31938		1.17673	0.84981	1.41208	0.21208			11.2183		1.02297
				1	9.25849		1.18447	0.844258	1.18447	0.184472			11.5224		1.05069
	P5_Quader_H0,1_A1		5.05	1.4	9.69733	2.28936	1.13087	0.884275	1.58322	0.183218	0.212104	6.75936	11.1665	1.14678	1.01825
				1.2	9.35845		1.17182	0.853373	1.40618	0.206185			11.0126		1.00421
				1	9.29489		1.17983	0.847577	1.17983	0.179834			11.2664		1.02735
	P6_Quader_H0,5_A1		5.05	1.4	8.01182	3.19483	1.36878	0.730577	1.91629	0.516292	0.463856	6.34237	10.6663	1.58735	0.972637
				1.2	7.83629		1.39944	0.714571	1.67933	0.47933			10.8654		0.990786
				1	7.5207		1.45816	0.685794	1.45816	0.458164			11.0092		1.0039

## Sheet: V
Fluid:						Plattenabstand H			Plattenradius R
Platte:						[mm]	[m]		[mm]	[m]
		Plattenabstand:		1,40 mm		1.4	0.0014			0
		Ausgabe Messgerät:								Berechnung:
										Drehzahl	Drehzahl	Scherrate		ln(Scherrate)		Moment						ln(M)			unkorr. Schubspannung			unkorr. Viskosität			dln(M)/dln(app. Scherrate)			korr. Schubspannung (W&R)			korr. Viskosität (W&R)							realer Spalt		Änderung Spalt		neue Viskosität
		Scherrate	Schubsp.			Viskosität																																		Mittelwert	Stabw.	CV	Funktion				Funktion	(korr. Spalt)
		[1/s]	[Pa]			[Pas]				[1/min]	[1/s]	[1/s]				[µNm]			[Nm]						[Pa]			[Pas]						[Pa]			[Pas]			[Pas]		%	Mittelwert	[m]		[mm]		[Pas]
			1	2	3	1	2	3								1	2	3	1	2	3	1	2	3	1	2	3	1	2	3	1	2	3	1	2	3	1	2	3
		1								1.07	0.0178333	0		#NUM!					0	0	0	#NUM!	#NUM!	#NUM!	#DIV/0!	#DIV/0!	#DIV/0!	#DIV/0!	#DIV/0!	#DIV/0!	0.9763	0.9765	0.9729	#DIV/0!	#DIV/0!	#DIV/0!	#DIV/0!	#DIV/0!	#DIV/0!	#DIV/0!	#DIV/0!	#DIV/0!	#DIV/0!	#DIV/0!		#DIV/0!		#DIV/0!
		1.14								1.22	0.0203333	0		#NUM!					0	0	0	#NUM!	#NUM!	#NUM!	#DIV/0!	#DIV/0!	#DIV/0!	#DIV/0!	#DIV/0!	#DIV/0!	0.9763	0.9765	0.9729	#DIV/0!	#DIV/0!	#DIV/0!	#DIV/0!	#DIV/0!	#DIV/0!	#DIV/0!	#DIV/0!	#DIV/0!		#DIV/0!		#DIV/0!		0
		1.31								1.4	0.0233333	0		#NUM!					0	0	0	#NUM!	#NUM!	#NUM!	#DIV/0!	#DIV/0!	#DIV/0!	#DIV/0!	#DIV/0!	#DIV/0!	0.9763	0.9765	0.9729	#DIV/0!	#DIV/0!	#DIV/0!	#DIV/0!	#DIV/0!	#DIV/0!	#DIV/0!	#DIV/0!	#DIV/0!		#DIV/0!		#DIV/0!		0
		1.5								1.6	0.0266667	0		#NUM!					0	0	0	#NUM!	#NUM!	#NUM!	#DIV/0!	#DIV/0!	#DIV/0!	#DIV/0!	#DIV/0!	#DIV/0!	0.9763	0.9765	0.9729	#DIV/0!	#DIV/0!	#DIV/0!	#DIV/0!	#DIV/0!	#DIV/0!	#DIV/0!	#DIV/0!	#DIV/0!		#DIV/0!		#DIV/0!		0
		1.72								1.83	0.0305	0		#NUM!					0	0	0	#NUM!	#NUM!	#NUM!	#DIV/0!	#DIV/0!	#DIV/0!	#DIV/0!	#DIV/0!	#DIV/0!	0.9763	0.9765	0.9729	#DIV/0!	#DIV/0!	#DIV/0!	#DIV/0!	#DIV/0!	#DIV/0!	#DIV/0!	#DIV/0!	#DIV/0!		#DIV/0!		#DIV/0!		0
		1.96								2.1	0.035	0		#NUM!					0	0	0	#NUM!	#NUM!	#NUM!	#DIV/0!	#DIV/0!	#DIV/0!	#DIV/0!	#DIV/0!	#DIV/0!	0.9763	0.9765	0.9729	#DIV/0!	#DIV/0!	#DIV/0!	#DIV/0!	#DIV/0!	#DIV/0!	#DIV/0!	#DIV/0!	#DIV/0!		#DIV/0!		#DIV/0!		0
		2.25								2.4	0.04	0		#NUM!					0	0	0	#NUM!	#NUM!	#NUM!	#DIV/0!	#DIV/0!	#DIV/0!	#DIV/0!	#DIV/0!	#DIV/0!	0.9763	0.9765	0.9729	#DIV/0!	#DIV/0!	#DIV/0!	#DIV/0!	#DIV/0!	#DIV/0!	#DIV/0!	#DIV/0!	#DIV/0!		#DIV/0!		#DIV/0!		0
		2.57								2.75	0.0458333	0		#NUM!					0	0	0	#NUM!	#NUM!	#NUM!	#DIV/0!	#DIV/0!	#DIV/0!	#DIV/0!	#DIV/0!	#DIV/0!	0.9763	0.9765	0.9729	#DIV/0!	#DIV/0!	#DIV/0!	#DIV/0!	#DIV/0!	#DIV/0!	#DIV/0!	#DIV/0!	#DIV/0!		#DIV/0!		#DIV/0!		0
		2.94								3.15	0.0525	0		#NUM!					0	0	0	#NUM!	#NUM!	#NUM!	#DIV/0!	#DIV/0!	#DIV/0!	#DIV/0!	#DIV/0!	#DIV/0!	0.9763	0.9765	0.9729	#DIV/0!	#DIV/0!	#DIV/0!	#DIV/0!	#DIV/0!	#DIV/0!	#DIV/0!	#DIV/0!	#DIV/0!		#DIV/0!		#DIV/0!		0
		3.37								3.6	0.06	0		#NUM!					0	0	0	#NUM!	#NUM!	#NUM!	#DIV/0!	#DIV/0!	#DIV/0!	#DIV/0!	#DIV/0!	#DIV/0!	0.9763	0.9765	0.9729	#DIV/0!	#DIV/0!	#DIV/0!	#DIV/0!	#DIV/0!	#DIV/0!	#DIV/0!	#DIV/0!	#DIV/0!		#DIV/0!		#DIV/0!		0
		3.85								4.12	0.0686667	0		#NUM!					0	0	0	#NUM!	#NUM!	#NUM!	#DIV/0!	#DIV/0!	#DIV/0!	#DIV/0!	#DIV/0!	#DIV/0!	0.9763	0.9765	0.9729	#DIV/0!	#DIV/0!	#DIV/0!	#DIV/0!	#DIV/0!	#DIV/0!	#DIV/0!	#DIV/0!	#DIV/0!		#DIV/0!		#DIV/0!		0
		4.41								4.72	0.0786667	0		#NUM!					0	0	0	#NUM!	#NUM!	#NUM!	#DIV/0!	#DIV/0!	#DIV/0!	#DIV/0!	#DIV/0!	#DIV/0!	0.9763	0.9765	0.9729	#DIV/0!	#DIV/0!	#DIV/0!	#DIV/0!	#DIV/0!	#DIV/0!	#DIV/0!	#DIV/0!	#DIV/0!		#DIV/0!		#DIV/0!		0
		5.05								5.4	0.09	0		#NUM!					0	0	0	#NUM!	#NUM!	#NUM!	#DIV/0!	#DIV/0!	#DIV/0!	#DIV/0!	#DIV/0!	#DIV/0!	0.9763	0.9765	0.9729	#DIV/0!	#DIV/0!	#DIV/0!	#DIV/0!	#DIV/0!	#DIV/0!	#DIV/0!	#DIV/0!	#DIV/0!		#DIV/0!		#DIV/0!		0
		5.78								6.18	0.103	0		#NUM!					0	0	0	#NUM!	#NUM!	#NUM!	#DIV/0!	#DIV/0!	#DIV/0!	#DIV/0!	#DIV/0!	#DIV/0!	0.9763	0.9765	0.9729	#DIV/0!	#DIV/0!	#DIV/0!	#DIV/0!	#DIV/0!	#DIV/0!	#DIV/0!	#DIV/0!	#DIV/0!		#DIV/0!		#DIV/0!		0
		6.61								7.07	0.117833	0		#NUM!					0	0	0	#NUM!	#NUM!	#NUM!	#DIV/0!	#DIV/0!	#DIV/0!	#DIV/0!	#DIV/0!	#DIV/0!	0.9763	0.9765	0.9729	#DIV/0!	#DIV/0!	#DIV/0!	#DIV/0!	#DIV/0!	#DIV/0!	#DIV/0!	#DIV/0!	#DIV/0!		#DIV/0!		#DIV/0!		0
		7.56								8.09	0.134833	0		#NUM!					0	0	0	#NUM!	#NUM!	#NUM!	#DIV/0!	#DIV/0!	#DIV/0!	#DIV/0!	#DIV/0!	#DIV/0!	0.9763	0.9765	0.9729	#DIV/0!	#DIV/0!	#DIV/0!	#DIV/0!	#DIV/0!	#DIV/0!	#DIV/0!	#DIV/0!	#DIV/0!		#DIV/0!		#DIV/0!		0
		8.66								9.26	0.154333	0		#NUM!					0	0	0	#NUM!	#NUM!	#NUM!	#DIV/0!	#DIV/0!	#DIV/0!	#DIV/0!	#DIV/0!	#DIV/0!	0.9763	0.9765	0.9729	#DIV/0!	#DIV/0!	#DIV/0!	#DIV/0!	#DIV/0!	#DIV/0!	#DIV/0!	#DIV/0!	#DIV/0!		#DIV/0!		#DIV/0!		0
		9.91								10.6	0.176667	0		#NUM!					0	0	0	#NUM!	#NUM!	#NUM!	#DIV/0!	#DIV/0!	#DIV/0!	#DIV/0!	#DIV/0!	#DIV/0!	0.9763	0.9765	0.9729	#DIV/0!	#DIV/0!	#DIV/0!	#DIV/0!	#DIV/0!	#DIV/0!	#DIV/0!	#DIV/0!	#DIV/0!		#DIV/0!		#DIV/0!		0
		11.3								12.1	0.201667	0		#NUM!					0	0	0	#NUM!	#NUM!	#NUM!	#DIV/0!	#DIV/0!	#DIV/0!	#DIV/0!	#DIV/0!	#DIV/0!	0.9763	0.9765	0.9729	#DIV/0!	#DIV/0!	#DIV/0!	#DIV/0!	#DIV/0!	#DIV/0!	#DIV/0!	#DIV/0!	#DIV/0!		#DIV/0!		#DIV/0!		0
		13								13.9	0.231667	0		#NUM!					0	0	0	#NUM!	#NUM!	#NUM!	#DIV/0!	#DIV/0!	#DIV/0!	#DIV/0!	#DIV/0!	#DIV/0!	0.9763	0.9765	0.9729	#DIV/0!	#DIV/0!	#DIV/0!	#DIV/0!	#DIV/0!	#DIV/0!	#DIV/0!	#DIV/0!	#DIV/0!		#DIV/0!		#DIV/0!		0
		14.8								15.9	0.265	0		#NUM!					0	0	0	#NUM!	#NUM!	#NUM!	#DIV/0!	#DIV/0!	#DIV/0!	#DIV/0!	#DIV/0!	#DIV/0!	0.9763	0.9765	0.9729	#DIV/0!	#DIV/0!	#DIV/0!	#DIV/0!	#DIV/0!	#DIV/0!	#DIV/0!	#DIV/0!	#DIV/0!		#DIV/0!		#DIV/0!		0
		17								18.2	0.303333	0		#NUM!					0	0	0	#NUM!	#NUM!	#NUM!	#DIV/0!	#DIV/0!	#DIV/0!	#DIV/0!	#DIV/0!	#DIV/0!	0.9763	0.9765	0.9729	#DIV/0!	#DIV/0!	#DIV/0!	#DIV/0!	#DIV/0!	#DIV/0!	#DIV/0!	#DIV/0!	#DIV/0!		#DIV/0!		#DIV/0!		0
		19.4								20.8	0.346667	0		#NUM!					0	0	0	#NUM!	#NUM!	#NUM!	#DIV/0!	#DIV/0!	#DIV/0!	#DIV/0!	#DIV/0!	#DIV/0!	0.9763	0.9765	0.9729	#DIV/0!	#DIV/0!	#DIV/0!	#DIV/0!	#DIV/0!	#DIV/0!	#DIV/0!	#DIV/0!	#DIV/0!		#DIV/0!		#DIV/0!		0
		22.3								23.8	0.396667	0		#NUM!					0	0	0	#NUM!	#NUM!	#NUM!	#DIV/0!	#DIV/0!	#DIV/0!	#DIV/0!	#DIV/0!	#DIV/0!	0.9763	0.9765	0.9729	#DIV/0!	#DIV/0!	#DIV/0!	#DIV/0!	#DIV/0!	#DIV/0!	#DIV/0!	#DIV/0!	#DIV/0!		#DIV/0!		#DIV/0!		0
		25.5								27.2	0.453333	0		#NUM!					0	0	0	#NUM!	#NUM!	#NUM!	#DIV/0!	#DIV/0!	#DIV/0!	#DIV/0!	#DIV/0!	#DIV/0!	0.9763	0.9765	0.9729	#DIV/0!	#DIV/0!	#DIV/0!	#DIV/0!	#DIV/0!	#DIV/0!	#DIV/0!	#DIV/0!	#DIV/0!		#DIV/0!		#DIV/0!		0
		29.1								31.2	0.52	0		#NUM!					0	0	0	#NUM!	#NUM!	#NUM!	#DIV/0!	#DIV/0!	#DIV/0!	#DIV/0!	#DIV/0!	#DIV/0!	0.9763	0.9765	0.9729	#DIV/0!	#DIV/0!	#DIV/0!	#DIV/0!	#DIV/0!	#DIV/0!	#DIV/0!	#DIV/0!	#DIV/0!		#DIV/0!		#DIV/0!		0
		33.4								35.7	0.595	0		#NUM!					0	0	0	#NUM!	#NUM!	#NUM!	#DIV/0!	#DIV/0!	#DIV/0!	#DIV/0!	#DIV/0!	#DIV/0!	0.9763	0.9765	0.9729	#DIV/0!	#DIV/0!	#DIV/0!	#DIV/0!	#DIV/0!	#DIV/0!	#DIV/0!	#DIV/0!	#DIV/0!		#DIV/0!		#DIV/0!		0
		38.2								40.8	0.68	0		#NUM!					0	0	0	#NUM!	#NUM!	#NUM!	#DIV/0!	#DIV/0!	#DIV/0!	#DIV/0!	#DIV/0!	#DIV/0!	0.9763	0.9765	0.9729	#DIV/0!	#DIV/0!	#DIV/0!	#DIV/0!	#DIV/0!	#DIV/0!	#DIV/0!	#DIV/0!	#DIV/0!		#DIV/0!		#DIV/0!		0
		43.7								46.7	0.778333	0		#NUM!					0	0	0	#NUM!	#NUM!	#NUM!	#DIV/0!	#DIV/0!	#DIV/0!	#DIV/0!	#DIV/0!	#DIV/0!	0.9763	0.9765	0.9729	#DIV/0!	#DIV/0!	#DIV/0!	#DIV/0!	#DIV/0!	#DIV/0!	#DIV/0!	#DIV/0!	#DIV/0!		#DIV/0!		#DIV/0!		0
		50								53.5	0.891667	0		#NUM!					0	0	0	#NUM!	#NUM!	#NUM!	#DIV/0!	#DIV/0!	#DIV/0!	#DIV/0!	#DIV/0!	#DIV/0!	0.9763	0.9765	0.9729	#DIV/0!	#DIV/0!	#DIV/0!	#DIV/0!	#DIV/0!	#DIV/0!	#DIV/0!	#DIV/0!	#DIV/0!		#DIV/0!		#DIV/0!		0
	unkorrigiert										korrigiert																																Spalt	Ableitung (dln(M)/dln(app. Scherrate))
																					Spaltweite		Scherrate		korr. Viskosität		über Spalt angepasste Viskosität																[mm]	1	2	3
																					[mm]		[1/s]		[Pas]	CV / %	[Pas]	CV / %															1.4	0.9763	0.9765	0.9729
																					1.4		5.05		0	#DIV/0!	0	#DIV/0!															1.2	0.9764	0.9765	0.9738
																					1.2		5.05		0		0																1	0.9758	0.9774	0.9755
																					1		5.05		0		0
																					1.4		9.91		0	#DIV/0!	0	#DIV/0!
																					1.2		9.91		0		0
																					1		9.91		0		0
																					1.4		25.5		0	#DIV/0!	0	#DIV/0!
																					1.2		25.5		0		0
																					1		25.5		0		0
																					1.4		1.96		0	#DIV/0!	0	#DIV/0!
																					1.2		1.96		0		0
																					1		1.96		0		0
			Plattenabstand: 1,4 mm							Plattenabstand: 1,2 mm							Plattenabstand: 1,0 mm
	Scherrate		Viskos.	Viskos.	Viskos.	Temp.	Temp.	Temp.		Viskos.	Viskos.	Viskos.	Temp.	Temp.	Temp.		Viskos.	Viskos.	Viskos.	Temp.	Temp.	Temp.
	[1/s]		[Pas]	[Pas]	[Pas]	[°C]	[°C]	[°C]		[Pas]	[Pas]	[Pas]	[°C]	[°C]	[°C]		[Pas]	[Pas]	[Pas]	[°C]	[°C]	[°C]
			1	2	3	1	2	3		1	2	3	1	2	3		1	2	3	1	2	3
	1		0	0	0					0	0	0					0	0	0
	1.14		0	0	0					0	0	0					0	0	0
	1.31		0	0	0					0	0	0					0	0	0
	1.5		0	0	0					0	0	0					0	0	0
	1.72		0	0	0					0	0	0					0	0	0
	1.96		0	0	0					0	0	0					0	0	0
	2.25		0	0	0					0	0	0					0	0	0
	2.57		0	0	0					0	0	0					0	0	0
	2.94		0	0	0					0	0	0					0	0	0
	3.37		0	0	0					0	0	0					0	0	0
	3.85		0	0	0					0	0	0					0	0	0
	4.41		0	0	0					0	0	0					0	0	0
	5.05		0	0	0					0	0	0					0	0	0
	5.78		0	0	0					0	0	0					0	0	0
	6.61		0	0	0					0	0	0					0	0	0
	7.56		0	0	0					0	0	0					0	0	0
	8.66		0	0	0					0	0	0					0	0	0
	9.91		0	0	0					0	0	0					0	0	0
	11.3		0	0	0					0	0	0					0	0	0
	13		0	0	0					0	0	0					0	0	0
	14.8		0	0	0					0	0	0					0	0	0
	17		0	0	0					0	0	0					0	0	0
	19.4		0	0	0					0	0	0					0	0	0
	22.3		0	0	0					0	0	0					0	0	0
	25.5		0	0	0					0	0	0					0	0	0
	29.1		0	0	0					0	0	0					0	0	0
	33.4		0	0	0					0	0	0					0	0	0
	38.2		0	0	0					0	0	0					0	0	0
	43.7		0	0	0					0	0	0					0	0	0
	50		0	0	0					0	0	0					0	0	0

## Sheet: 1
Fluid:								Plattenabstand H						Plattenradius R
Platte:			Glatt					[mm]	[m]					[mm]	[m]
Plattenabstand:			1,40 mm					1.4	0.0014					12.483	0.012483
		Ausgabe Messgerät:													Berechnung:
																																														dln(M)/dln(app. Scherrate)
		Scherrate	Schubsp.					Viskosität							Drehzahl	Drehzahl	unkorr. Scherrate		ln(app. Scherrate)		Moment										ln(M)					unkorr. Schubspannung					unkorr. Viskosität
		[1/s]	[Pa]					[Pas]							[1/min]	[1/s]	[1/s]				[µNm]					[Nm]										[Pa]					[Pas]
			1	2	3	4	5	1	2	3	4	5									1	2	3	4	5	1	2	3	4	5	1	2	3	4	5	1	2	3	4	5	1	2	3	4	5	1	2	3	4
		1	10.8	10.8	10.8	11	10.9	10.818	10.794	10.777	10.96	10.878			1.07	0.0178333	0.999087		-0.000913365		33.051	32.976	32.924	33.482	33.232	3.3051e-05	3.2976e-05	3.2924e-05	3.3482e-05	3.3232e-05	-10.3175	-10.3197	-10.3213	-10.3045	-10.312	10.817	10.7925	10.7755	10.9581	10.8763	10.8269	10.8023	10.7853	10.9681	10.8862	0.9942	0.9946	0.9944	0.993
		1.14	12.3	12.3	12.3	12.5	12.4	10.781	10.773	10.731	10.897	10.829			1.23	0.0205	1.14848		0.138442		37.697	37.668	37.522	38.101	37.864	3.7697e-05	3.7668e-05	3.7522e-05	3.8101e-05	3.7864e-05	-10.1859	-10.1867	-10.1906	-10.1753	-10.1815	12.3376	12.3281	12.2803	12.4698	12.3922	10.7425	10.7342	10.6926	10.8576	10.7901	0.9942	0.9946	0.9944	0.993
		1.31	14.1	14.1	14	14.2	14.1	10.744	10.747	10.715	10.858	10.788			1.4	0.0233333	1.30722		0.2679		42.993	43.003	42.878	43.448	43.168	4.2993e-05	4.3003e-05	4.2878e-05	4.3448e-05	4.3168e-05	-10.0545	-10.0542	-10.0572	-10.0439	-10.0504	14.0709	14.0741	14.0332	14.2198	14.1281	10.764	10.7665	10.7352	10.8779	10.8078	0.9942	0.9946	0.9944	0.993
		1.5	16.1	16.1	16	16.2	16.1	10.712	10.733	10.704	10.841	10.772			1.61	0.0268333	1.5033		0.407662		49.054	49.15	49.016	49.646	49.328	4.9054e-05	4.915e-05	4.9016e-05	4.9646e-05	4.9328e-05	-9.92259	-9.92063	-9.92336	-9.91059	-9.91702	16.0545	16.086	16.0421	16.2483	16.1442	10.6795	10.7004	10.6713	10.8084	10.7392	0.9942	0.9946	0.9944	0.993
		1.72	18.4	18.4	18.3	18.6	18.4	10.701	10.726	10.686	10.821	10.748			1.84	0.0306667	1.71806		0.541194		56.082	56.212	56.005	56.71	56.33	5.6082e-05	5.6212e-05	5.6005e-05	5.671e-05	5.633e-05	-9.7887	-9.78638	-9.79007	-9.77756	-9.78428	18.3547	18.3972	18.3295	18.5602	18.4358	10.6834	10.7082	10.6687	10.803	10.7306	0.9942	0.9946	0.9944	0.993
		1.96	21	21	21	21.2	21.1	10.684	10.71	10.681	10.809	10.736			2.1	0.035	1.96083		0.673365		64.08	64.237	64.061	64.826	64.39	6.408e-05	6.4237e-05	6.4061e-05	6.4826e-05	6.439e-05	-9.65538	-9.65293	-9.65567	-9.6438	-9.65055	20.9723	21.0237	20.9661	21.2164	21.0737	10.6956	10.7218	10.6925	10.8202	10.7474	0.9942	0.9946	0.9944	0.993
		2.25	24	24	24	24.3	24.1	10.671	10.699	10.673	10.8	10.727			2.41	0.0401667	2.25028		0.811055		73.241	73.436	73.256	74.128	73.626	7.3241e-05	7.3436e-05	7.3256e-05	7.4128e-05	7.3626e-05	-9.52176	-9.5191	-9.52155	-9.50972	-9.51651	23.9705	24.0343	23.9754	24.2608	24.0965	10.6522	10.6806	10.6544	10.7812	10.7082	0.9942	0.9946	0.9944	0.993
		2.57	27.4	27.5	27.4	27.7	27.6	10.661	10.69	10.664	10.79	10.719			2.75	0.0458333	2.56775		0.943029		83.745	83.969	83.77	84.756	84.196	8.3745e-05	8.3969e-05	8.377e-05	8.4756e-05	8.4196e-05	-9.38773	-9.38506	-9.38744	-9.37573	-9.38236	27.4083	27.4816	27.4165	27.7392	27.5559	10.6741	10.7026	10.6773	10.8029	10.7315	0.9942	0.9946	0.9944	0.993
		2.94	31.3	31.4	31.4	31.7	31.5	10.654	10.684	10.658	10.781	10.708			3.15	0.0525	2.94124		1.07883		95.777	96.041	95.809	96.913	96.258	9.5777e-05	9.6041e-05	9.5809e-05	9.6913e-05	9.6258e-05	-9.25349	-9.25074	-9.25315	-9.2417	-9.24848	31.3462	31.4326	31.3566	31.718	31.5036	10.6575	10.6869	10.661	10.7839	10.711	0.9942	0.9946	0.9944	0.993
		3.37	35.9	36	35.9	36.3	36	10.648	10.679	10.652	10.771	10.7			3.61	0.0601667	3.37075		1.21514		109.54	109.87	109.58	110.81	110.08	0.00010954	0.00010987	0.00010958	0.00011081	0.00011008	-9.11922	-9.11621	-9.11886	-9.10769	-9.1143	35.8506	35.9586	35.8637	36.2662	36.0273	10.6358	10.6678	10.6397	10.7591	10.6882	0.9942	0.9946	0.9944	0.993
		3.85	41	41.1	41	41.5	41.2	10.642	10.675	10.645	10.763	10.692			4.13	0.0688333	3.85629		1.34971		125.3	125.68	125.32	126.72	125.88	0.0001253	0.00012568	0.00012532	0.00012672	0.00012588	-8.9848	-8.98177	-8.98464	-8.97353	-8.98018	41.0085	41.1329	41.0151	41.4733	41.1984	10.6342	10.6664	10.6359	10.7547	10.6834	0.9942	0.9946	0.9944	0.993
		4.41	46.9	47	46.9	47.4	47.1	10.638	10.667	10.641	10.756	10.686			4.72	0.0786667	4.40719		1.48324		143.33	143.73	143.37	144.92	143.98	0.00014333	0.00014373	0.00014337	0.00014492	0.00014398	-8.85036	-8.84757	-8.85008	-8.83933	-8.84584	46.9094	47.0404	46.9225	47.4298	47.1222	10.6439	10.6736	10.6468	10.7619	10.6921	0.9942	0.9946	0.9944	0.993
		5.05	53.7	53.8	53.7	54.2	53.9	10.634	10.666	10.636	10.749	10.678			5.41	0.0901667	5.05146		1.61968		163.97	164.46	164	165.74	164.65	0.00016397	0.00016446	0.000164	0.00016574	0.00016465	-8.71583	-8.71284	-8.71564	-8.70509	-8.71169	53.6646	53.8249	53.6744	54.2439	53.8871	10.6236	10.6553	10.6255	10.7383	10.6676	0.9942	0.9946	0.9944	0.993
		5.78	61.4	61.6	61.4	62	61.6	10.629	10.661	10.63	10.743	10.672			6.19	0.103167	5.77977		1.75436		187.57	188.14	187.58	189.58	188.32	0.00018757	0.00018814	0.00018758	0.00018958	0.00018832	-8.58136	-8.57832	-8.58131	-8.5707	-8.57737	61.3884	61.575	61.3917	62.0463	61.6339	10.6213	10.6535	10.6218	10.7351	10.6637	0.9942	0.9946	0.9944	0.993
		6.61	70.2	70.4	70.2	71	70.5	10.625	10.656	10.626	10.737	10.666			7.08	0.118	6.61078		1.8887		214.56	215.2	214.59	216.84	215.4	0.00021456	0.0002152	0.00021459	0.00021684	0.0002154	-8.44692	-8.44394	-8.44678	-8.43635	-8.44301	70.2218	70.4313	70.2316	70.968	70.4967	10.6223	10.654	10.6238	10.7352	10.6639	0.9942	0.9946	0.9944	0.993
		7.56	80.3	80.6	80.3	81.2	80.6	10.621	10.652	10.621	10.731	10.66			8.1	0.135	7.56318		2.02329		245.46	246.19	245.47	248	246.38	0.00024546	0.00024619	0.00024547	0.000248	0.00024638	-8.31238	-8.30941	-8.31234	-8.30208	-8.30864	80.3348	80.5738	80.3381	81.1661	80.6359	10.6218	10.6534	10.6223	10.7317	10.6616	0.9942	0.9946	0.9944	0.993
		8.66	91.9	92.2	91.9	92.8	92.2	10.616	10.646	10.616	10.724	10.656			9.27	0.1545	8.65564		2.15821		280.78	281.59	280.8	283.65	281.84	0.00028078	0.00028159	0.0002808	0.00028365	0.00028184	-8.17794	-8.17506	-8.17787	-8.16777	-8.17417	91.8945	92.1596	91.901	92.8338	92.2414	10.6167	10.6473	10.6175	10.7252	10.6568	0.9942	0.9946	0.9944	0.993
		9.91	105	105	105	106	105	10.612	10.643	10.612	10.719	10.649			10.6	0.176667	9.8975		2.29228		321.21	322.14	321.22	324.45	322.33	0.00032121	0.00032214	0.00032122	0.00032445	0.00032233	-8.04342	-8.04052	-8.04338	-8.03338	-8.03993	105.127	105.431	105.13	106.187	105.493	10.6215	10.6523	10.6219	10.7287	10.6586	0.9942	0.9946	0.9944	0.993
		11.3	120	121	120	121	121	10.608	10.635	10.606	10.712	10.642			12.1	0.201667	11.2981		2.42463		367.45	368.41	367.4	371.08	368.66	0.00036745	0.00036841	0.0003674	0.00037108	0.00036866	-7.90892	-7.90631	-7.90906	-7.89909	-7.90564	120.26	120.574	120.244	121.448	120.656	10.6443	10.6721	10.6428	10.7494	10.6793	0.9942	0.9946	0.9944	0.993
		13	138	138	138	139	138	10.602	10.628	10.598	10.703	10.634			13.9	0.231667	12.9788		2.56332		420.3	421.34	420.15	424.3	421.58	0.0004203	0.00042134	0.00042015	0.0004243	0.00042158	-7.77454	-7.77207	-7.7749	-7.76507	-7.7715	137.557	137.897	137.508	138.866	137.976	10.5986	10.6248	10.5948	10.6995	10.6309	0.9942	0.9946	0.9944	0.993
		14.8	157	158	157	159	158	10.595	10.622	10.592	10.693	10.627			15.9	0.265	14.8462		2.69775		480.69	481.91	480.56	485.14	482.12	0.00048069	0.00048191	0.00048056	0.00048514	0.00048212	-7.64029	-7.63775	-7.64056	-7.63107	-7.63732	157.322	157.721	157.279	158.778	157.79	10.5967	10.6236	10.5939	10.6948	10.6282	0.9942	0.9946	0.9944	0.993
		17	180	180	180	182	180	10.588	10.612	10.583	10.681	10.617			18.2	0.303333	16.9938		2.83285		549.72	551.01	549.48	554.57	551.23	0.00054972	0.00055101	0.00054948	0.00055457	0.00055123	-7.5061	-7.50376	-7.50654	-7.49732	-7.50336	179.914	180.336	179.835	181.501	180.408	10.587	10.6119	10.5824	10.6804	10.6161	0.9942	0.9946	0.9944	0.993
		19.4	206	206	206	208	206	10.577	10.602	10.575	10.671	10.607			20.8	0.346667	19.4215		2.96638		628.49	629.99	628.34	634.08	630.27	0.00062849	0.00062999	0.00062834	0.00063408	0.00063027	-7.37219	-7.36981	-7.37243	-7.36334	-7.36936	205.694	206.185	205.645	207.523	206.277	10.591	10.6163	10.5885	10.6852	10.621	0.9942	0.9946	0.9944	0.993
		22.3	235	236	235	237	236	10.568	10.592	10.561	10.66	10.595			23.8	0.396667	22.2227		3.10111		718.61	720.27	718.17	724.89	720.46	0.00071861	0.00072027	0.00071817	0.00072489	0.00072046	-7.23819	-7.23588	-7.2388	-7.22949	-7.23562	235.189	235.732	235.045	237.244	235.794	10.5833	10.6077	10.5768	10.6758	10.6105	0.9942	0.9946	0.9944	0.993
		25.5	269	269	269	271	270	10.556	10.579	10.55	10.646	10.582			27.3	0.455	25.4907		3.23831		821.48	823.3	821.02	828.47	823.51	0.00082148	0.0008233	0.00082102	0.00082847	0.00082351	-7.1044	-7.10219	-7.10496	-7.09593	-7.10193	268.856	269.452	268.706	271.144	269.521	10.5472	10.5706	10.5413	10.637	10.5733	0.9942	0.9946	0.9944	0.993
		29.1	307	308	307	310	308	10.542	10.565	10.536	10.628	10.565			31.2	0.52	29.1323		3.37185		938.9	940.88	938.31	946.58	940.88	0.0009389	0.00094088	0.00093831	0.00094658	0.00094088	-6.9708	-6.96869	-6.97143	-6.96266	-6.96869	307.286	307.934	307.093	309.799	307.934	10.548	10.5702	10.5413	10.6342	10.5702	0.9942	0.9946	0.9944	0.993
		33.4	351	352	351	354	352	10.527	10.548	10.515	10.61	10.546			35.7	0.595	33.334		3.50658		1072.9	1075.1	1071.7	1081.4	1074.9	0.0010729	0.0010751	0.0010717	0.0010814	0.0010749	-6.83739	-6.83534	-6.83851	-6.8295	-6.83553	351.142	351.862	350.749	353.924	351.796	10.534	10.5556	10.5223	10.6175	10.5537	0.9942	0.9946	0.9944	0.993
		38.2	401	402	401	404	402	10.508	10.529	10.493	10.586	10.522			40.9	0.681667	38.1894		3.64256		1225.6	1228.1	1224	1234.7	1227.3	0.0012256	0.0012281	0.001224	0.0012347	0.0012273	-6.70432	-6.70229	-6.70563	-6.69693	-6.70294	401.118	401.936	400.594	404.096	401.674	10.5034	10.5248	10.4897	10.5814	10.5179	0.9942	0.9946	0.9944	0.993
		43.7	458	459	457	461	459	10.485	10.505	10.465	10.559	10.497			46.8	0.78	43.6984		3.77731		1399.6	1402.2	1396.9	1409.5	1401.3	0.0013996	0.0014022	0.0013969	0.0014095	0.0014013	-6.57157	-6.56971	-6.5735	-6.56452	-6.57035	458.065	458.916	457.181	461.305	458.621	10.4824	10.5019	10.4622	10.5566	10.4952	0.9942	0.9946	0.9944	0.993
		50	523	524	521	526	523	10.457	10.474	10.429	10.524	10.466			53.5	0.891667	49.9544		3.91111		1597.5	1600.1	1593.2	1607.8	1598.8	0.0015975	0.0016001	0.0015932	0.0016078	0.0015988	-6.43932	-6.43769	-6.44201	-6.43289	-6.4385	522.834	523.685	521.427	526.205	523.26	10.4662	10.4833	10.4381	10.5337	10.4748	0.9942	0.9946	0.9944	0.993
	unkorrigiert										unkorrigiert
																								Scherrate	Viskosität (nach Y&P)
																								5.05	10.9664
																								9.91	10.9516
												Scherrate	cv_alle_1,4mm		Spalt		dln(M)/dln(app. Scherrate)								Auftragung korr. Schubspannung über unkorr. Scherrate										Korrektur			unkorr. Scherrate (1,40 mm)						unkorr. Scherrate (1,20 mm)
													%				1	2	3	4	5				Spalt		Gleichung								Vorgegebene Schubspannung			[1/s]						[1/s]
												5.05	0.437961		1.4		0.9942	0.9946	0.9944	0.993	0.9932				1.4										[Pa]			1	2	3	4	5	Mittelwert	1	2	3	4	5	Mittelwert
												9.91	0.410853		1.2		0.9926	0.9933	0.993	0.9941	0.9922				1.2										10.8			1.00631	1.00559	1.00802	0.994053	1.00103	1.003	1.00819	1.00432	1.0026	1.01117	0.997048	1.00657
															1										1										12.4			1.15632	1.15545	1.15826	1.14244	1.15041	1.15258	1.15876	1.15419	1.15225	1.16194	1.14601	1.15678
												Scherrate	cv_alle_1,2mm																						14.1			1.31583	1.31479	1.318	1.30025	1.30927	1.31163	1.31889	1.31358	1.3114	1.32226	1.30445	1.31653
													%																						16.1			1.50363	1.50238	1.50607	1.48608	1.49633	1.4989	1.50746	1.50125	1.4988	1.51101	1.49104	1.50463
												5.05	0.601738																						18.4			1.71977	1.71826	1.7225	1.69999	1.71164	1.71443	1.72454	1.71727	1.71452	1.72826	1.70584	1.72115
												9.91	0.522712																						21			1.96428	1.96249	1.96736	1.94203	1.95526	1.95828	1.97018	1.96169	1.9586	1.97403	1.94892	1.96613
																																			24.1			2.25605	2.25389	2.25952	2.23089	2.246	2.24927	2.26335	2.25339	2.24989	2.26731	2.23905	2.25848
												Scherrate	cv_alle_1,0mm																						27.5			2.5763	2.57374	2.5802	2.54801	2.56516	2.56868	2.58522	2.5736	2.56968	2.58923	2.55759	2.57943
													%																						31.4			2.94393	2.94089	2.9483	2.9121	2.93159	2.93536	2.95479	2.94124	2.93683	2.95878	2.92337	2.94791
												5.05	0.0728256																						35.9			3.36845	3.36483	3.37336	3.33261	3.35478	3.3588	3.38164	3.36581	3.36086	3.38553	3.34586	3.37346
												9.91	0.0728256																						41.1			3.85938	3.85508	3.86491	3.81899	3.84424	3.84852	3.87539	3.85689	3.85132	3.87906	3.83459	3.86566
																																			47			4.41684	4.41174	4.42304	4.37138	4.4001	4.40462	4.43617	4.41458	4.40832	4.43948	4.38971	4.42464
																																			53.8			5.05983	5.05379	5.06681	5.00864	5.04135	5.04608	5.08314	5.05793	5.0509	5.08591	5.03018	5.06947
																																			61.5			5.7885	5.78135	5.79632	5.73092	5.76812	5.77304	5.81649	5.78709	5.7792	5.81849	5.75619	5.80032
																																			70.4			6.63138	6.62292	6.64016	6.56658	6.60893	6.61399	6.66498	6.63067	6.62181	6.66592	6.59624	6.64584
																																			80.5			7.58866	7.57867	7.5985	7.51581	7.56398	7.56912	7.62884	7.58886	7.57892	7.62838	7.55057	7.60625
																																			92.1			8.68896	8.67718	8.7	8.60705	8.66187	8.66701	8.73697	8.69036	8.67921	8.73468	8.6478	8.7103
																																			105			9.91352	9.89968	9.92585	9.82174	9.8839	9.88894	9.97051	9.91641	9.90395	9.96594	9.86927	9.9392
																																			120			11.3385	11.3222	11.3523	11.2355	11.3061	11.3109	11.4063	11.3433	11.3294	11.3988	11.2911	11.3694
																																			138			13.0499	13.0306	13.0654	12.9336	13.0144	13.0188	13.131	13.0572	13.0415	13.1196	12.9991	13.0873
																																			158			14.9529	14.9302	14.9703	14.8223	14.9143	14.918	15.0493	14.9634	14.9458	15.0332	14.8989	14.9979
																																			180			17.0478	17.0213	17.0672	16.9018	17.006	17.0088	17.1615	17.062	17.0424	17.1398	16.9909	17.1014
																																			206			19.5255	19.4944	19.5472	19.3617	19.4803	19.4818	19.6603	19.5444	19.5225	19.6314	19.4659	19.5897
																																			236			22.3867	22.3501	22.4109	22.2028	22.3379	22.3377	22.5465	22.4114	22.3869	22.5087	22.3247	22.4634
																																			269			25.5364	25.4936	25.5634	25.331	25.4841	25.4817	25.7244	25.5679	25.5406	25.6763	25.4727	25.6273
																																			308			29.2617	29.2115	29.2918	29.0314	29.2057	29.2004	29.4838	29.3018	29.2713	29.4228	29.197	29.3699
																																			352			33.4679	33.4091	33.5014	33.2102	33.4083	33.3994	33.7296	33.5182	33.4841	33.653	33.4032	33.5962
																																			402			38.2513	38.1825	38.2886	37.9634	38.1882	38.1748	38.5591	38.3139	38.276	38.4639	38.1881	38.4032
																																			459			43.7086	43.6283	43.75	43.3871	43.6423	43.6233	44.0703	43.7859	43.7438	43.9527	43.6485	43.8881
																																			524			49.9366	49.8429	49.9826	49.5778	49.8675	49.8415	50.3611	50.0315	49.9847	50.2168	49.8818	50.1486
																																													Scherrate		Viskosität
																																													[1/s]		[Pas]
																																													1		11.002
																																													1.14		10.9991
																																													1.31		10.9961
																																													1.5		10.9931
																																													1.72		10.9901
																																													1.96		10.9872
			Plattenabstand: 1,4 mm													Plattenabstand: 1,2 mm											Plattenabstand: 1,0 mm																		2.25		10.9842
	Scherrate		Viskos.	Viskos.	Viskos.	Viskos.	Viskos.	Temp.	Temp.	Temp.	Temp.	Temp.				Viskos.	Viskos.	Viskos.	Viskos.	Viskos.	Temp.	Temp.	Temp.	Temp.	Temp.		Viskos.	Viskos.	Viskos.	Viskos.	Viskos.	Temp.	Temp.	Temp.	Temp.	Temp.									2.57		10.9812
	[1/s]		[Pas]	[Pas]	[Pas]	[Pas]	[Pas]	[°C]	[°C]	[°C]	[°C]	[°C]				[Pas]	[Pas]	[Pas]	[Pas]	[Pas]	[°C]	[°C]	[°C]	[°C]	[°C]		[Pas]	[Pas]	[Pas]	[Pas]	[Pas]	[°C]	[°C]	[°C]	[°C]	[°C]									2.94		10.9783
			1	2	3	4	5	1	2	3	4	5				1	2	3	4	5	1	2	3	4	5		1	2	3	4	5	1	2	3	4	5									3.37		10.9753
	1		10.818	10.794	10.777	10.96	10.878	20.16	20.04	20.67	20.02	20.07				10.792	10.823	10.855	10.733	10.89	19.54	19.58	19.53	20.46	19.85		10.715	10.632	10.697	10.653	10.523	19.66	19.88	19.68	20.51	20.12									3.85		10.9724
	1.14		10.781	10.773	10.731	10.897	10.829	20.16	20.05	20.67	20.06	20.1				10.765	10.781	10.8	10.692	10.844	19.58	19.61	19.56	20.46	19.89		10.652	10.587	10.651	10.597	10.501	19.69	19.9	19.71	20.52	20.15									4.41		10.9694
	1.31		10.744	10.747	10.715	10.858	10.788	20.17	20.06	20.67	20.08	20.12				10.722	10.75	10.769	10.668	10.807	19.62	19.64	19.59	20.47	19.92		10.634	10.535	10.595	10.583	10.482	19.71	19.93	19.74	20.52	20.17									5.05		10.9664
	1.5		10.712	10.733	10.704	10.841	10.772	20.17	20.07	20.67	20.1	20.14				10.7	10.736	10.742	10.665	10.797	19.66	19.67	19.62	20.47	19.95		10.588	10.524	10.591	10.566	10.479	19.73	19.94	19.77	20.52	20.19									5.78		10.9635
	1.72		10.701	10.726	10.686	10.821	10.748	20.18	20.07	20.66	20.12	20.16				10.671	10.71	10.718	10.648	10.784	19.69	19.69	19.64	20.47	19.97		10.589	10.484	10.562	10.557	10.463	19.75	19.95	19.79	20.52	20.21									6.61		10.9605
	1.96		10.684	10.71	10.681	10.809	10.736	20.18	20.08	20.66	20.14	20.17				10.652	10.708	10.712	10.644	10.772	19.72	19.71	19.66	20.47	19.99		10.563	10.485	10.565	10.548	10.454	19.76	19.96	19.8	20.52	20.21									7.56		10.9576
	2.25		10.671	10.699	10.673	10.8	10.727	20.18	20.08	20.67	20.16	20.19				10.637	10.693	10.696	10.631	10.762	19.75	19.73	19.68	20.48	20		10.565	10.462	10.544	10.545	10.444	19.78	19.97	19.82	20.52	20.22									8.66		10.9546
	2.57		10.661	10.69	10.664	10.79	10.719	20.18	20.09	20.67	20.17	20.2				10.621	10.676	10.682	10.617	10.751	19.77	19.75	19.7	20.48	20.02		10.546	10.458	10.539	10.535	10.426	19.79	19.98	19.84	20.52	20.23									9.91		10.9516
	2.94		10.654	10.684	10.658	10.781	10.708	20.18	20.09	20.67	20.18	20.21				10.611	10.671	10.678	10.612	10.739	19.78	19.76	19.71	20.48	20.04		10.538	10.452	10.532	10.532	10.422	19.8	19.99	19.85	20.52	20.24									11.3		10.9488
	3.37		10.648	10.679	10.652	10.771	10.7	20.18	20.1	20.67	20.19	20.22				10.603	10.667	10.671	10.605	10.732	19.8	19.77	19.72	20.47	20.05		10.536	10.439	10.519	10.525	10.414	19.81	20	19.86	20.52	20.24									13		10.9457
	3.85		10.642	10.675	10.645	10.763	10.692	20.18	20.11	20.67	20.2	20.23				10.596	10.661	10.664	10.597	10.723	19.81	19.78	19.73	20.47	20.06		10.527	10.429	10.512	10.519	10.402	19.82	20	19.87	20.52	20.25									14.8		10.9429
	4.41		10.638	10.667	10.641	10.756	10.686	20.18	20.11	20.68	20.21	20.23				10.589	10.653	10.655	10.588	10.716	19.82	19.79	19.75	20.47	20.07		10.518	10.427	10.496	10.514	10.392	19.83	20.01	19.88	20.51	20.25									17		10.9398
	5.05		10.634	10.666	10.636	10.749	10.678	20.18	20.11	20.68	20.22	20.24				10.583	10.647	10.65	10.581	10.709	19.84	19.81	19.76	20.47	20.08		10.51	10.423	10.494	10.509	10.384	19.84	20.01	19.89	20.52	20.25									19.4		10.9369
	5.78		10.629	10.661	10.63	10.743	10.672	20.18	20.11	20.68	20.22	20.24				10.576	10.639	10.642	10.577	10.703	19.85	19.81	19.76	20.47	20.09		10.505	10.417	10.488	10.507	10.38	19.84	20.01	19.9	20.52	20.26									22.3		10.9339
	6.61		10.625	10.656	10.626	10.737	10.666	20.17	20.11	20.68	20.23	20.25				10.569	10.635	10.635	10.572	10.696	19.86	19.82	19.77	20.47	20.09		10.501	10.411	10.482	10.502	10.375	19.85	20.02	19.91	20.51	20.26									25.5		10.931
	7.56		10.621	10.652	10.621	10.731	10.66	20.17	20.11	20.68	20.24	20.25				10.567	10.632	10.63	10.569	10.689	19.87	19.83	19.78	20.47	20.1		10.495	10.406	10.476	10.498	10.371	19.86	20.02	19.91	20.51	20.26									29.1		10.9281
	8.66		10.616	10.646	10.616	10.724	10.656	20.17	20.11	20.68	20.24	20.26				10.548	10.623	10.624	10.567	10.679	19.88	19.84	19.79	20.47	20.11		10.491	10.4	10.47	10.494	10.37	19.86	20.03	19.92	20.51	20.27									33.4		10.9251
	9.91		10.612	10.643	10.612	10.719	10.649	20.17	20.12	20.68	20.25	20.26				10.545	10.621	10.618	10.564	10.675	19.88	19.85	19.8	20.47	20.12		10.485	10.395	10.469	10.49	10.363	19.86	20.03	19.93	20.51	20.27									38.2		10.9221
	11.3		10.608	10.635	10.606	10.712	10.642	20.17	20.12	20.68	20.25	20.27				10.538	10.613	10.612	10.559	10.661	19.89	19.86	19.81	20.47	20.12		10.48	10.39	10.463	10.484	10.356	19.87	20.04	19.93	20.51	20.28									43.7		10.9192
	13		10.602	10.628	10.598	10.703	10.634	20.16	20.12	20.68	20.26	20.27				10.533	10.606	10.605	10.553	10.65	19.89	19.86	19.82	20.47	20.13		10.475	10.384	10.454	10.481	10.353	19.87	20.04	19.93	20.51	20.28									50		10.9163
	14.8		10.595	10.622	10.592	10.693	10.627	20.16	20.12	20.68	20.26	20.28				10.525	10.599	10.598	10.547	10.641	19.9	19.87	19.82	20.47	20.14		10.453	10.381	10.448	10.474	10.344	19.88	20.04	19.94	20.51	20.28
	17		10.588	10.612	10.583	10.681	10.617	20.16	20.12	20.68	20.27	20.28				10.518	10.591	10.589	10.538	10.63	19.9	19.87	19.83	20.47	20.14		10.447	10.373	10.442	10.467	10.338	19.88	20.04	19.94	20.52	20.29
	19.4		10.577	10.602	10.575	10.671	10.607	20.16	20.12	20.68	20.27	20.28				10.51	10.573	10.58	10.53	10.618	19.91	19.88	19.84	20.47	20.15		10.439	10.365	10.432	10.461	10.33	19.89	20.04	19.95	20.52	20.29
	22.3		10.568	10.592	10.561	10.66	10.595	20.16	20.12	20.68	20.27	20.29				10.499	10.56	10.569	10.519	10.605	19.91	19.88	19.84	20.47	20.15		10.43	10.358	10.424	10.452	10.322	19.89	20.04	19.96	20.51	20.29
	25.5		10.556	10.579	10.55	10.646	10.582	20.16	20.12	20.68	20.28	20.29				10.491	10.549	10.557	10.507	10.589	19.92	19.89	19.85	20.48	20.16		10.419	10.35	10.413	10.442	10.312	19.9	20.05	19.96	20.51	20.29
	29.1		10.542	10.565	10.536	10.628	10.565	20.16	20.12	20.68	20.28	20.29				10.477	10.536	10.544	10.494	10.574	19.92	19.89	19.85	20.48	20.16		10.408	10.338	10.401	10.432	10.301	19.9	20.05	19.96	20.51	20.29
	33.4		10.527	10.548	10.515	10.61	10.546	20.16	20.12	20.68	20.28	20.29				10.463	10.521	10.528	10.477	10.555	19.92	19.9	19.86	20.48	20.16		10.395	10.326	10.387	10.418	10.292	19.9	20.05	19.97	20.51	20.29
	38.2		10.508	10.529	10.493	10.586	10.522	20.15	20.12	20.68	20.28	20.3				10.448	10.501	10.511	10.457	10.531	19.93	19.9	19.86	20.48	20.17		10.38	10.313	10.371	10.403	10.279	19.91	20.05	19.97	20.51	20.29
	43.7		10.485	10.505	10.465	10.559	10.497	20.15	20.12	20.68	20.28	20.3				10.427	10.486	10.49	10.433	10.508	19.93	19.91	19.86	20.48	20.17		10.363	10.296	10.355	10.386	10.263	19.91	20.05	19.97	20.51	20.3
	50		10.457	10.474	10.429	10.524	10.466	20.15	20.12	20.68	20.29	20.3				10.405	10.463	10.464	10.406	10.476	19.94	19.91	19.87	20.48	20.18		10.342	10.279	10.332	10.364	10.247	19.91	20.06	19.98	20.51	20.3
[truncated: 131 more columns]

## Sheet: 2
Fluid:						Plattenabstand H			Plattenradius R
Platte:						[mm]	[m]		[mm]	[m]
		Plattenabstand:		1,40 mm		1.4	0.0014		12.5	0.0125
		Ausgabe Messgerät:								Berechnung:
										Drehzahl	Drehzahl	Scherrate		ln(Scherrate)		Moment						ln(M)			unkorr. Schubspannung			unkorr. Viskosität			dln(M)/dln(app. Scherrate)			korr. Schubspannung (W&R)			korr. Viskosität (W&R)							realer Spalt		Änderung Spalt		neue Viskosität
		Scherrate	Schubsp.			Viskosität																																		Mittelwert	Stabw.	CV	Funktion				Funktion	(korr. Spalt)
		[1/s]	[Pa]			[Pas]				[1/min]	[1/s]	[1/s]				[µNm]			[Nm]						[Pa]			[Pas]						[Pa]			[Pas]			[Pas]		%	Mittelwert	[m]		[mm]		[Pas]	Stabw
			1	2	3	1	2	3								1	2	3	1	2	3	1	2	3	1	2	3	1	2	3	1	2	3	1	2	3	1	2	3
		1	7.69	7.56	7.63	7.6893	7.5559	7.6265		1.07	0.0178333	1.00045		0.00044756		23.59	23.181	23.398	2.359e-05	2.3181e-05	2.3398e-05	-10.6547	-10.6722	-10.6629	7.68914	7.55583	7.62656	7.6857	7.55245	7.62315	0.9763	0.9765	0.9729	7.64359	7.51144	7.57489	7.64017	7.50808	7.5715	7.57325	0.0660606	0.872288	7.44802	0.00206804		0.66804		10.5443	0.404503
		1.14	8.56	8.57	8.52	7.4839	7.4902	7.4411		1.22	0.0203333	1.1407		0.13164		26.276	26.298	26.126	2.6276e-05	2.6298e-05	2.6126e-05	-10.5469	-10.546	-10.5526	8.56464	8.57182	8.51575	7.50825	7.51454	7.46539	0.9763	0.9765	0.9729	8.5139	8.52146	8.45806	7.46377	7.47039	7.41481	7.44966	0.030357	0.407495	7.42363	0.00207429		0.674291		10.5338	0.353335
		1.31	9.73	9.75	9.63	7.4267	7.4455	7.3522		1.4	0.0233333	1.309		0.269261		29.841	29.917	29.542	2.9841e-05	2.9917e-05	2.9542e-05	-10.4196	-10.4171	-10.4297	9.72665	9.75143	9.62919	7.43062	7.44954	7.35616	0.9763	0.9765	0.9729	9.66902	9.69414	9.56396	7.38659	7.40577	7.30633	7.36623	0.0527584	0.71622	7.39813	0.00208086		0.680861		10.522	0.386996
		1.5	11.1	11.1	10.9	7.3917	7.4021	7.2943		1.6	0.0266667	1.496		0.402793		33.99	34.037	33.542	3.399e-05	3.4037e-05	3.3542e-05	-10.2894	-10.2881	-10.3027	11.079	11.0943	10.933	7.40578	7.41602	7.30817	0.9763	0.9765	0.9729	11.0134	11.0292	10.8589	7.3619	7.37245	7.25865	7.331	0.0628755	0.857666	7.37348	0.00208725		0.687254		10.5114	0.404225
		1.72	12.6	12.6	12.4	7.3661	7.3673	7.2558		1.83	0.0305	1.71105		0.537105		38.764	38.77	38.183	3.8764e-05	3.877e-05	3.8183e-05	-10.158	-10.1579	-10.1731	12.6351	12.6371	12.4457	7.38443	7.38557	7.27375	0.9763	0.9765	0.9729	12.5602	12.5628	12.3614	7.34068	7.34218	7.22447	7.30244	0.0675302	0.924762	7.34876	0.0020937		0.693701		10.5005	0.414995
		1.96	14.4	14.4	14.2	7.3507	7.332	7.2287		2.1	0.035	1.9635		0.674726		44.269	44.156	43.534	4.4269e-05	4.4156e-05	4.3534e-05	-10.0252	-10.0278	-10.042	14.4295	14.3926	14.1899	7.34886	7.3301	7.22685	0.9763	0.9765	0.9729	14.344	14.3081	14.0937	7.30532	7.28704	7.17788	7.25675	0.0689054	0.949535	7.32352	0.00210037		0.700368		10.4894	0.420295
		2.25	16.5	16.4	16.2	7.3505	7.3118	7.211		2.4	0.04	2.24399		0.808258		50.662	50.395	49.7	5.0662e-05	5.0395e-05	4.97e-05	-9.89033	-9.89562	-9.90951	16.5132	16.4262	16.1997	7.35886	7.32008	7.21913	0.9763	0.9765	0.9729	16.4154	16.3297	16.0899	7.31526	7.27707	7.17022	7.25418	0.0751818	1.03639	7.29911	0.00210681		0.70681		10.4792	0.43382
		2.57	18.9	18.8	18.6	7.36	7.3114	7.2167		2.75	0.0458333	2.57124		0.94439		58.053	57.669	56.922	5.8053e-05	5.7669e-05	5.6922e-05	-9.75415	-9.76079	-9.77383	18.9223	18.7972	18.5537	7.35921	7.31054	7.21584	0.9763	0.9765	0.9729	18.8102	18.6867	18.428	7.31561	7.26759	7.16695	7.25005	0.0758644	1.0464	7.27431	0.00211343		0.71343		10.4684	0.440255
		2.94	21.7	21.5	21.2	7.361	7.3234	7.2199		3.15	0.0525	2.94524		1.08019		66.446	66.106	65.173	6.6446e-05	6.6106e-05	6.5173e-05	-9.61912	-9.62425	-9.63847	21.658	21.5472	21.2431	7.35356	7.31593	7.21268	0.9763	0.9765	0.9729	21.5297	21.4206	21.0992	7.30999	7.27295	7.16381	7.24892	0.0759951	1.04836	7.24966	0.00212005		0.720047		10.4581	0.445294
		3.37	24.7	24.6	24.2	7.3343	7.3176	7.2007		3.6	0.06	3.36599		1.21372		75.765	75.593	74.386	7.5765e-05	7.5593e-05	7.4386e-05	-9.48787	-9.49015	-9.50624	24.6956	24.6395	24.2461	7.33678	7.32013	7.20325	0.9763	0.9765	0.9729	24.5492	24.4947	24.0818	7.29331	7.27712	7.15444	7.24163	0.0759345	1.04858	7.2255	0.00212656		0.726556		10.4481	0.449945
		3.85	28.1	28.1	27.6	7.2848	7.2797	7.154		4.12	0.0686667	3.85219		1.34864		86.123	86.062	84.576	8.6123e-05	8.6062e-05	8.4576e-05	-9.35973	-9.36044	-9.37786	28.0717	28.0519	27.5675	7.28721	7.28205	7.15631	0.9763	0.9765	0.9729	27.9054	27.887	27.3807	7.24404	7.23927	7.10783	7.19704	0.0772988	1.07404	7.20117	0.00213317		0.733172		10.438	0.454956
		4.41	32	31.9	31.4	7.2579	7.2355	7.1167		4.72	0.0786667	4.41319		1.4846		98.198	97.893	96.287	9.8198e-05	9.7893e-05	9.6287e-05	-9.22852	-9.23164	-9.24818	32.0076	31.9082	31.3847	7.25271	7.23018	7.11156	0.9763	0.9765	0.9729	31.8179	31.7207	31.1721	7.20973	7.1877	7.06338	7.15361	0.0789086	1.10306	7.17673	0.00213985		0.739854		10.4281	0.460287
		5.05	36.7	36.5	35.9	7.2676	7.2305	7.1186		5.4	0.09	5.04899		1.61919		112.53	111.96	110.22	0.00011253	0.00011196	0.00011022	-9.09229	-9.09737	-9.11303	36.6791	36.4933	35.9261	7.26464	7.22784	7.11551	0.9763	0.9765	0.9729	36.4618	36.2789	35.6827	7.2216	7.18538	7.0673	7.15809	0.0806838	1.12717	7.15262	0.00214648		0.746484		10.4186	0.468056
		5.78	41.9	41.8	41.1	7.2573	7.2368	7.115		6.18	0.103	5.77829		1.75411		128.6	128.23	126.08	0.0001286	0.00012823	0.00012608	-8.9588	-8.96169	-8.97859	41.9171	41.7965	41.0957	7.25424	7.23337	7.11209	0.9763	0.9765	0.9729	41.6687	41.5509	40.8173	7.21126	7.19087	7.06391	7.15535	0.0798435	1.11586	7.12854	0.00215316		0.753155		10.4089	0.471988
		6.61	47.7	47.6	46.8	7.2137	7.2053	7.0756		7.07	0.117833	6.61043		1.88865		146.28	146.11	143.48	0.00014628	0.00014611	0.00014348	-8.82999	-8.83115	-8.84931	47.6799	47.6245	46.7672	7.21282	7.20444	7.07476	0.9763	0.9765	0.9729	47.3974	47.3447	46.4504	7.17008	7.16211	7.02682	7.11967	0.0805078	1.13078	7.1046	0.00215983		0.75983		10.3996	0.476192
		7.56	54.5	54.3	53.3	7.1984	7.1731	7.0473		8.09	0.134833	7.56413		2.02342		167.06	166.47	163.55	0.00016706	0.00016647	0.00016355	-8.69716	-8.7007	-8.71839	54.4531	54.2608	53.309	7.19886	7.17343	7.0476	0.9763	0.9765	0.9729	54.1305	53.942	52.9478	7.1562	7.13129	6.99986	7.09578	0.0840026	1.18384	7.08071	0.00216654		0.766537		10.3904	0.485212
		8.66	62.3	62.1	61	7.197	7.1738	7.0449		9.26	0.154333	8.65808		2.15849		191.15	190.53	187.11	0.00019115	0.00019053	0.00018711	-8.56245	-8.5657	-8.58381	62.3052	62.1031	60.9884	7.19619	7.17285	7.0441	0.9763	0.9765	0.9729	61.9361	61.7383	60.5752	7.15356	7.13071	6.99638	7.09355	0.0849248	1.19721	7.05683	0.00217327		0.773275		10.3813	0.491692
		9.91	70.9	70.8	69.4	7.1571	7.1478	7.0053		10.6	0.176667	9.91098		2.29364		217.54	217.25	212.92	0.00021754	0.00021725	0.00021292	-8.43313	-8.43446	-8.45459	70.907	70.8125	69.4011	7.15439	7.14485	7.00245	0.9763	0.9765	0.9729	70.4869	70.3965	68.9309	7.112	7.10288	6.95501	7.05663	0.0881244	1.24882	7.03303	0.00218004		0.780042		10.3723	0.49962
		11.3	81	80.7	79.2	7.143	7.1168	6.9826		12.1	0.201667	11.3135		2.42599		248.47	247.55	242.89	0.00024847	0.00024755	0.00024289	-8.30019	-8.3039	-8.3229	80.9886	80.6888	79.1698	7.1586	7.13209	6.99784	0.9763	0.9765	0.9729	80.5088	80.2147	78.6335	7.11619	7.09019	6.95043	7.05227	0.0891503	1.26414	7.0098	0.00218669		0.786694		10.364	0.505768
		13	92.5	92.3	90.5	7.1253	7.111	6.9714		13.9	0.231667	12.9965		2.56468		283.64	283.07	277.52	0.00028364	0.00028307	0.00027752	-8.1678	-8.16982	-8.18962	92.4523	92.2665	90.4575	7.11364	7.09935	6.96016	0.9763	0.9765	0.9729	91.9045	91.7244	89.8446	7.0715	7.05764	6.913	7.01405	0.0877813	1.25151	6.98554	0.00219367		0.793673		10.3546	0.50741
		14.8	105	105	103	7.088	7.0724	6.9293		15.9	0.265	14.8665		2.69911		322.91	322.2	315.68	0.00032291	0.0003222	0.00031568	-8.03814	-8.04034	-8.06078	105.252	105.021	102.896	7.07985	7.06428	6.92133	0.9763	0.9765	0.9729	104.629	104.404	102.199	7.0379	7.02278	6.87444	6.97837	0.090327	1.29439	6.9621	0.00220049		0.800487		10.3458	0.514739
		17	120	120	118	7.0751	7.0545	6.9156		18.2	0.303333	17.017		2.83421		368.87	367.8	360.56	0.00036887	0.0003678	0.00036056	-7.90507	-7.90797	-7.92785	120.233	119.884	117.524	7.06548	7.04498	6.9063	0.9763	0.9765	0.9729	119.521	119.18	116.728	7.02361	7.00359	6.85951	6.96224	0.089525	1.28587	6.93863	0.00220732		0.80732		10.3379	0.517355
		19.4	137	137	134	7.0357	7.0273	6.8812		20.8	0.346667	19.448		2.96774		419.79	419.29	410.57	0.00041979	0.00041929	0.00041057	-7.77576	-7.77695	-7.79796	136.83	136.667	133.825	7.03572	7.02734	6.88119	0.9763	0.9765	0.9729	136.02	135.864	132.918	6.99403	6.98605	6.83457	6.93821	0.0898503	1.29501	6.9155	0.00221412		0.814116		10.3299	0.521379
		22.3	156	156	153	7.0155	6.9945	6.8552		23.8	0.396667	22.2529		3.10247		479.04	477.6	468.1	0.00047904	0.0004776	0.0004681	-7.64373	-7.64674	-7.66683	156.143	155.673	152.577	7.01672	6.99563	6.85648	0.9763	0.9765	0.9729	155.218	154.759	151.543	6.97515	6.95453	6.81003	6.91324	0.0899739	1.30147	6.89225	0.00222097		0.820968		10.3217	0.525603
		25.5	178	178	174	6.9843	6.9725	6.8243		27.2	0.453333	25.4319		3.23601		545.77	544.86	533.28	0.00054577	0.00054486	0.00053328	-7.51331	-7.51498	-7.53646	177.893	177.597	173.822	6.99488	6.98322	6.8348	0.9763	0.9765	0.9729	176.839	176.553	172.645	6.95343	6.94219	6.7885	6.89471	0.0921535	1.33658	6.86928	0.0022278		0.827797		10.3141	0.532617
		29.1	203	202	198	6.9553	6.9357	6.7932		31.2	0.52	29.1719		3.37321		622.01	620.26	607.53	0.00062201	0.00062026	0.00060753	-7.38255	-7.38537	-7.40611	202.744	202.173	198.024	6.94996	6.93041	6.78817	0.9763	0.9765	0.9729	201.542	200.986	196.682	6.90878	6.88969	6.74218	6.84688	0.0911776	1.33167	6.84576	0.00223486		0.834861		10.3059	0.533993
		33.4	231	231	226	6.9263	6.9116	6.7682		35.7	0.595	33.3794		3.50794		708.88	707.37	692.7	0.00070888	0.00070737	0.0006927	-7.25182	-7.25396	-7.27491	231.059	230.567	225.785	6.9222	6.90745	6.7642	0.9763	0.9765	0.9729	229.69	229.212	224.255	6.88118	6.86687	6.71837	6.82214	0.0901517	1.32146	6.82274	0.00224178		0.841783		10.2983	0.536234
		38.2	263	262	257	6.8916	6.8673	6.7336		40.8	0.68	38.1479		3.64147		807.22	804.37	788.71	0.00080722	0.00080437	0.00078871	-7.12191	-7.12545	-7.14511	263.113	262.184	257.079	6.89717	6.87282	6.73902	0.9763	0.9765	0.9729	261.554	260.644	255.338	6.85631	6.83245	6.69336	6.79404	0.0880014	1.29527	6.8	0.00224868		0.848676		10.2911	0.536267
		43.7	300	299	293	6.8566	6.8391	6.6994		46.7	0.778333	43.6644		3.77653		919.15	916.81	898.07	0.00091915	0.00091681	0.00089807	-6.99206	-6.99461	-7.01526	299.596	298.834	292.725	6.86134	6.84387	6.70398	0.9763	0.9765	0.9729	297.821	297.078	290.742	6.82069	6.80367	6.65856	6.76097	0.0890969	1.31781	6.77708	0.00225567		0.855674		10.2837	0.541201
		50	341	339	333	6.8117	6.7763	6.6507		53.5	0.891667	50.0224		3.91247		1045.2	1039.8	1020.5	0.0010452	0.0010398	0.0010205	-6.86355	-6.86873	-6.88746	340.682	338.922	332.631	6.8106	6.77541	6.64965	0.9763	0.9765	0.9729	338.664	336.931	330.378	6.77024	6.7356	6.6046	6.70348	0.0873698	1.30335	6.75408	0.00226274		0.862744		10.2762	0.540483
	unkorrigiert										korrigiert																																Spalt	Ableitung (dln(M)/dln(app. Scherrate))
																					Spaltweite		Scherrate		korr. Viskosität		über Spalt angepasste Viskosität																[mm]	1	2	3
																					[mm]		[1/s]		[Pas]	CV / %	[Pas]	CV / %															1.4	0.9763	0.9765	0.9729
																					1.4		5.05		7.15262	2.44047	10.4186	3.48754															1.2	0.9764	0.9765	0.9738
																					1.2		5.05		7.02036		10.7602																1	0.9758	0.9774	0.9755
																					1		5.05		6.81387		11.1697
																					1.4		9.91		7.03303	2.40843	10.3723	3.67179
																					1.2		9.91		6.90779		10.7342
																					1		9.91		6.70461		11.1612
																					1.4		25.5		6.86928	2.37044	10.3141	3.92622
																					1.2		25.5		6.75331		10.7044
																					1		25.5		6.55407		11.1555
																					1.4		1.96		7.32352	2.48344	10.4894	3.23467
																					1.2		1.96		7.18136		10.8032
																					1		1.96		6.97021		11.1886
			Plattenabstand: 1,4 mm							Plattenabstand: 1,2 mm							Plattenabstand: 1,0 mm
	Scherrate		Viskos.	Viskos.	Viskos.	Temp.	Temp.	Temp.		Viskos.	Viskos.	Viskos.	Temp.	Temp.	Temp.		Viskos.	Viskos.	Viskos.	Temp.	Temp.	Temp.
	[1/s]		[Pas]	[Pas]	[Pas]	[°C]	[°C]	[°C]		[Pas]	[Pas]	[Pas]	[°C]	[°C]	[°C]		[Pas]	[Pas]	[Pas]	[°C]	[°C]	[°C]
			1	2	3	1	2	3		1	2	3	1	2	3		1	2	3	1	2	3
	1		7.6893	7.5559	7.6265	20.54	20	19.98		7.5064	7.5331	7.4327	20.5	20.14	20.23		7.3608	7.4544	7.2331	20.23	20.29	20.4
	1.14		7.4839	7.4902	7.4411	20.53	20.02	20.01		7.3724	7.3131	7.2412	20.5	20.15	20.25		7.2362	7.3691	7.0923	20.24	20.3	20.42
	1.31		7.4267	7.4455	7.3522	20.52	20.03	20.03		7.3596	7.2822	7.2038	20.49	20.16	20.26		7.0574	7.2465	6.8908	20.24	20.31	20.42
	1.5		7.3917	7.4021	7.2943	20.51	20.04	20.05		7.3542	7.298	7.1911	20.49	20.16	20.27		6.9571	7.0847	6.8078	20.25	20.31	20.43
	1.72		7.3661	7.3673	7.2558	20.51	20.05	20.06		7.3026	7.2869	7.1483	20.49	20.17	20.28		7.0324	7.1356	6.8806	20.26	20.31	20.43
	1.96		7.3507	7.332	7.2287	20.51	20.05	20.08		7.2163	7.211	7.0577	20.48	20.17	20.29		6.9733	7.137	6.7979	20.26	20.32	20.44
	2.25		7.3505	7.3118	7.211	20.51	20.05	20.09		7.1838	7.1466	7.0079	20.48	20.17	20.3		6.9036	7.0285	6.7395	20.26	20.32	20.45
	2.57		7.36	7.3114	7.2167	20.51	20.05	20.1		7.2227	7.1629	7.035	20.48	20.18	20.3		6.9612	7.0847	6.8004	20.26	20.32	20.45
	2.94		7.361	7.3234	7.2199	20.5	20.06	20.11		7.2175	7.1884	7.0355	20.48	20.18	20.31		6.887	7.0458	6.7105	20.27	20.32	20.46
	3.37		7.3343	7.3176	7.2007	20.5	20.06	20.12		7.1484	7.1327	6.9692	20.48	20.19	20.31		6.8987	7.011	6.7342	20.27	20.32	20.46
	3.85		7.2848	7.2797	7.154	20.5	20.06	20.12		7.1464	7.1048	6.9576	20.47	20.19	20.31		6.8868	7.0391	6.7127	20.27	20.32	20.47
	4.41		7.2579	7.2355	7.1167	20.49	20.06	20.13		7.1613	7.1306	6.9768	20.47	20.19	20.32		6.8498	6.9744	6.6867	20.27	20.32	20.47
	5.05		7.2676	7.2305	7.1186	20.49	20.06	20.13		7.1038	7.0895	6.9224	20.47	20.19	20.32		6.8691	7.0086	6.6937	20.28	20.32	20.47
	5.78		7.2573	7.2368	7.115	20.49	20.06	20.14		7.1103	7.0706	6.9198	20.47	20.2	20.32		6.8221	6.9562	6.6522	20.28	20.32	20.47
	6.61		7.2137	7.2053	7.0756	20.49	20.07	20.14		7.0977	7.0795	6.9144	20.47	20.2	20.32		6.8386	6.9769	6.663	20.28	20.32	20.48
	7.56		7.1984	7.1731	7.0473	20.49	20.07	20.14		7.0598	7.0349	6.8733	20.47	20.2	20.33		6.7978	6.9321	6.6265	20.28	20.32	20.48
	8.66		7.197	7.1738	7.0449	20.49	20.07	20.14		7.0683	7.0415	6.8786	20.47	20.2	20.33		6.804	6.9462	6.6264	20.28	20.32	20.48
	9.91		7.1571	7.1478	7.0053	20.49	20.07	20.14		7.0231	7.0054	6.835	20.47	20.2	20.33		6.7727	6.9062	6.5987	20.28	20.32	20.48
	11.3		7.143	7.1168	6.9826	20.49	20.07	20.14		7.0236	6.998	6.8361	20.47	20.2	20.33		6.7664	6.9097	6.5882	20.28	20.32	20.48
	13		7.1253	7.111	6.9714	20.49	20.07	20.14		6.9851	6.9719	6.7991	20.47	20.2	20.33		6.745	6.8808	6.5729	20.28	20.32	20.48
	14.8		7.088	7.0724	6.9293	20.49	20.07	20.14		6.9757	6.9489	6.7828	20.47	20.2	20.33		6.7222	6.8654	6.5482	20.28	20.32	20.48
	17		7.0751	7.0545	6.9156	20.49	20.07	20.15		6.9395	6.9254	6.7533	20.47	20.2	20.33		6.7061	6.8489	6.5395	20.29	20.32	20.48
	19.4		7.0357	7.0273	6.8812	20.49	20.07	20.15		6.926	6.9022	6.7315	20.47	20.2	20.33		6.6747	6.8183	6.5035	20.28	20.32	20.48
	22.3		7.0155	6.9945	6.8552	20.49	20.07	20.15		6.8895	6.8721	6.6977	20.46	20.2	20.33		6.6552	6.8061	6.4888	20.29	20.32	20.48
	25.5		6.9843	6.9725	6.8243	20.49	20.07	20.15		6.8721	6.847	6.68	20.47	20.2	20.33		6.6207	6.7732	6.4627	20.29	20.32	20.48
	29.1		6.9553	6.9357	6.7932	20.49	20.08	20.15		6.8358	6.81	6.644	20.47	20.2	20.33		6.5913	6.7478	6.4371	20.28	20.32	20.48
	33.4		6.9263	6.9116	6.7682	20.49	20.08	20.15		6.8156	6.7856	6.6211	20.47	20.2	20.33		6.5657	6.7255	6.4198	20.29	20.32	20.48
	38.2		6.8916	6.8673	6.7336	20.49	20.08	20.15		6.7777	6.7398	6.588	20.46	20.2	20.33		6.5235	6.6861	6.3871	20.29	20.32	20.49
	43.7		6.8566	6.8391	6.6994	20.49	20.07	20.15		6.7478	6.7131	6.56	20.47	20.21	20.33		6.4913	6.6557	6.3575	20.29	20.32	20.49
	50		6.8117	6.7763	6.6507	20.49	20.07	20.15		6.7048	6.6572	6.5143	20.47	20.2	20.33		6.4526	6.6174	6.326	20.29	20.32	20.49
[truncated: 122 more columns]

## Sheet: 3
Fluid:						Plattenabstand H			Plattenradius R
Platte:						[mm]	[m]		[mm]	[m]
		Plattenabstand:		1,40 mm		1.4	0.0014		12.5	0.0125
		Ausgabe Messgerät:								Berechnung:
										Drehzahl	Drehzahl	Scherrate		ln(Scherrate)		Moment						ln(M)			unkorr. Schubspannung			unkorr. Viskosität			dln(M)/dln(app. Scherrate)			korr. Schubspannung (W&R)			korr. Viskosität (W&R)							realer Spalt		Änderung Spalt		neue Viskosität
		Scherrate	Schubsp.			Viskosität																																		Mittelwert	Stabw.	CV	Funktion				Funktion	(korr. Spalt)
		[1/s]	[Pa]			[Pas]				[1/min]	[1/s]	[1/s]				[µNm]			[Nm]						[Pa]			[Pas]						[Pa]			[Pas]			[Pas]		%	Mittelwert	[m]		[mm]		[Pas]	Stabw
			1	2	3	1	2	3								1	2	3	1	2	3	1	2	3	1	2	3	1	2	3	1	2	3	1	2	3	1	2	3
		1	7.93	8.08	8.46	7.9335	8.0845	8.4637		1.07	0.0178333	1.00045		0.00044756		24.339	24.803	25.966	2.4339e-05	2.4803e-05	2.5966e-05	-10.6234	-10.6045	-10.5587	7.93328	8.08452	8.4636	7.92973	8.0809	8.45981	0.9806	0.9771	0.9788	7.8948	8.03824	8.41874	7.89127	8.03464	8.41498	8.11363	0.27064	3.33562	7.90013	0.00194969		0.54969		10.5072	0.53038
		1.14	8.99	9.1	9.11	7.8523	7.9508	7.956		1.22	0.0203333	1.1407		0.13164		27.569	27.915	27.934	2.7569e-05	2.7915e-05	2.7934e-05	-10.4988	-10.4863	-10.4857	8.9861	9.09888	9.10507	7.87772	7.97659	7.98202	0.9806	0.9771	0.9788	8.94251	9.04678	9.05681	7.83952	7.93092	7.93971	7.90338	0.0554869	0.702065	7.87839	0.00195456		0.554557		10.4967	0.24017
		1.31	10.2	10.3	10.3	7.8151	7.877	7.8935		1.4	0.0233333	1.309		0.269261		31.402	31.65	31.717	3.1402e-05	3.165e-05	3.1717e-05	-10.3686	-10.3608	-10.3587	10.2355	10.3163	10.3381	7.81932	7.88107	7.89775	0.9806	0.9771	0.9788	10.1858	10.2572	10.2833	7.78139	7.83595	7.8559	7.82441	0.0385682	0.492922	7.85565	0.00195967		0.559669		10.4851	0.217241
		1.5	11.7	11.7	11.8	7.7771	7.8259	7.8699		1.6	0.0266667	1.496		0.402793		35.762	35.986	36.189	3.5762e-05	3.5986e-05	3.6189e-05	-10.2386	-10.2324	-10.2268	11.6566	11.7296	11.7958	7.79186	7.84067	7.8849	0.9806	0.9771	0.9788	11.6001	11.6625	11.7333	7.75407	7.79578	7.84311	7.79765	0.0445474	0.571293	7.83366	0.00196464		0.56464		10.4745	0.225754
		1.72	13.3	13.4	13.4	7.7421	7.7911	7.8184		1.83	0.0305	1.71105		0.537105		40.742	41.001	41.145	4.0742e-05	4.1001e-05	4.1145e-05	-10.1083	-10.1019	-10.0984	13.2798	13.3642	13.4112	7.76123	7.81057	7.838	0.9806	0.9771	0.9788	13.2154	13.2877	13.3401	7.72359	7.76586	7.79646	7.76197	0.0365906	0.471408	7.81159	0.00196965		0.56965		10.4636	0.215076
		1.96	15.1	15.2	15.4	7.7075	7.7564	7.8463		2.1	0.035	1.9635		0.674726		46.418	46.713	47.255	4.6418e-05	4.6713e-05	4.7255e-05	-9.97782	-9.97149	-9.95995	15.1299	15.2261	15.4027	7.7056	7.75457	7.84455	0.9806	0.9771	0.9788	15.0565	15.1389	15.3211	7.66823	7.71018	7.80297	7.72713	0.0689513	0.892328	7.78905	0.00197483		0.574835		10.4525	0.25893
		2.25	17.2	17.3	17.7	7.6718	7.7177	7.8652		2.4	0.04	2.24399		0.808258		52.876	53.192	54.209	5.2876e-05	5.3192e-05	5.4209e-05	-9.84756	-9.8416	-9.82266	17.2349	17.3379	17.6694	7.68045	7.72635	7.87408	0.9806	0.9771	0.9788	17.1513	17.2386	17.5757	7.6432	7.68212	7.83234	7.71922	0.0998801	1.29391	7.76724	0.00197983		0.579834		10.4422	0.301403
		2.57	19.7	19.7	20.2	7.6568	7.6733	7.8681		2.75	0.0458333	2.57124		0.94439		60.394	60.524	62.061	6.0394e-05	6.0524e-05	6.2061e-05	-9.71462	-9.71247	-9.68739	19.6854	19.7278	20.2287	7.65598	7.67246	7.8673	0.9806	0.9771	0.9788	19.5899	19.6148	20.1215	7.61884	7.62853	7.8256	7.69099	0.116675	1.51703	7.74507	0.00198497		0.584974		10.4314	0.324794
		2.94	22.6	22.5	23.1	7.6678	7.6424	7.8494		3.15	0.0525	2.94524		1.08019		69.216	68.985	70.854	6.9216e-05	6.8985e-05	7.0854e-05	-9.57828	-9.58162	-9.55489	22.5609	22.4856	23.0948	7.66012	7.63455	7.84139	0.9806	0.9771	0.9788	22.4515	22.3569	22.9724	7.62297	7.59084	7.79984	7.67122	0.11254	1.46704	7.72301	0.00199011		0.590107		10.421	0.320402
		3.37	25.9	25.7	26.3	7.6839	7.6327	7.8007		3.6	0.06	3.36599		1.21372		79.378	78.849	80.584	7.9378e-05	7.8849e-05	8.0584e-05	-9.44129	-9.44798	-9.42621	25.8732	25.7008	26.2663	7.68665	7.63542	7.80343	0.9806	0.9771	0.9788	25.7477	25.5536	26.1271	7.64937	7.59171	7.76208	7.66772	0.0866521	1.13009	7.70138	0.00199515		0.595151		10.4108	0.28671
		3.85	29.6	29.5	30	7.6755	7.6466	7.7879		4.12	0.0686667	3.85219		1.34864		90.741	90.4	92.068	9.0741e-05	9.04e-05	9.2068e-05	-9.3075	-9.31127	-9.29298	29.577	29.4658	30.0095	7.67796	7.64911	7.79024	0.9806	0.9771	0.9788	29.4335	29.2971	29.8505	7.64072	7.60532	7.74895	7.665	0.0748332	0.976298	7.67959	0.00200028		0.600279		10.4006	0.27238
		4.41	33.7	33.7	34.6	7.6342	7.6426	7.8373		4.72	0.0786667	4.41319		1.4846		103.29	103.4	106.04	0.00010329	0.0001034	0.00010604	-9.17797	-9.17691	-9.15169	33.6673	33.7032	34.5637	7.62879	7.63692	7.8319	0.9806	0.9771	0.9788	33.504	33.5102	34.3805	7.59179	7.59319	7.79039	7.65846	0.114259	1.49193	7.6577	0.00200545		0.605453		10.3904	0.327431
		5.05	38.4	38.4	39.2	7.6061	7.6044	7.758		5.4	0.09	5.04899		1.61919		117.77	117.74	120.12	0.00011777	0.00011774	0.00012012	-9.04678	-9.04703	-9.02702	38.3871	38.3773	39.153	7.60292	7.60098	7.75463	0.9806	0.9771	0.9788	38.2009	38.1576	38.9455	7.56605	7.55747	7.71353	7.61235	0.0877314	1.15249	7.63609	0.00201058		0.610584		10.3806	0.291898
		5.78	44	43.8	45.2	7.6204	7.5777	7.8273		6.18	0.103	5.77829		1.75411		135.03	134.27	138.7	0.00013503	0.00013427	0.0001387	-8.91001	-8.91566	-8.8832	44.0129	43.7652	45.2092	7.61695	7.57408	7.82398	0.9806	0.9771	0.9788	43.7995	43.5147	44.9696	7.58001	7.53072	7.78251	7.63108	0.133437	1.74859	7.61448	0.00201574		0.615745		10.3706	0.356508
		6.61	50.3	50.1	51	7.6079	7.5867	7.7091		7.07	0.117833	6.61043		1.88865		154.28	153.85	156.34	0.00015428	0.00015385	0.00015634	-8.77674	-8.77953	-8.76348	50.2875	50.1473	50.9589	7.60729	7.58608	7.70886	0.9806	0.9771	0.9788	50.0436	49.8602	50.6888	7.57039	7.54265	7.668	7.59368	0.0658415	0.867057	7.593	0.00202091		0.620906		10.3611	0.265207
		7.56	57.3	57.3	58.4	7.5698	7.5691	7.7223		8.09	0.134833	7.56413		2.02342		175.67	175.66	179.22	0.00017567	0.00017566	0.00017922	-8.6469	-8.64696	-8.6269	57.2595	57.2563	58.4166	7.56987	7.56944	7.72285	0.9806	0.9771	0.9788	56.9818	56.9285	58.107	7.53316	7.52611	7.68192	7.58039	0.0879916	1.16078	7.57154	0.00202609		0.626089		10.3515	0.297064
		8.66	65.5	65.2	67	7.5675	7.5358	7.7437		9.26	0.154333	8.65808		2.15849		200.99	200.14	205.67	0.00020099	0.00020014	0.00020567	-8.51226	-8.51649	-8.48924	65.5126	65.2355	67.038	7.56664	7.53464	7.74283	0.9806	0.9771	0.9788	65.1948	64.862	66.6827	7.52994	7.4915	7.70179	7.57441	0.111974	1.47832	7.55009	0.00203129		0.631292		10.3419	0.331647
		9.91	74.9	74.6	76	7.5553	7.5316	7.6705		10.6	0.176667	9.91098		2.29364		229.64	228.92	233.15	0.00022964	0.00022892	0.00023315	-8.379	-8.38214	-8.36383	74.851	74.6163	75.9951	7.55233	7.52865	7.66777	0.9806	0.9771	0.9788	74.488	74.1891	75.5923	7.5157	7.48555	7.62713	7.5428	0.0745754	0.988697	7.52869	0.00203652		0.636516		10.3325	0.281735
		11.3	85.3	85.2	86.7	7.5206	7.5126	7.647		12.1	0.201667	11.3135		2.42599		261.6	261.32	266	0.0002616	0.00026132	0.000266	-8.24869	-8.24976	-8.23201	85.2683	85.1771	86.7025	7.53688	7.52882	7.66365	0.9806	0.9771	0.9788	84.8548	84.6894	86.243	7.50033	7.48571	7.62303	7.53636	0.0754171	1.00071	7.5078	0.00204165		0.641648		10.3237	0.284388
		13	97.5	97.1	98.9	7.5179	7.4845	7.62		13.9	0.231667	12.9965		2.56468		299.27	297.95	303.34	0.00029927	0.00029795	0.00030334	-8.11416	-8.11858	-8.10066	97.5469	97.1166	98.8735	7.50564	7.47254	7.60772	0.9806	0.9771	0.9788	97.0738	96.5606	98.3494	7.46924	7.42976	7.5674	7.4888	0.0708735	0.946393	7.48596	0.00204703		0.647029		10.3139	0.27956
		14.8	111	111	113	7.4887	7.4752	7.6012		15.9	0.265	14.8665		2.69911		341.16	340.55	346.29	0.00034116	0.00034055	0.00034629	-7.98316	-7.98495	-7.96823	111.201	111.002	112.873	7.47998	7.46661	7.59246	0.9806	0.9771	0.9788	110.662	110.367	112.275	7.4437	7.42386	7.55222	7.47326	0.0690946	0.924558	7.46486	0.00205228		0.652284		10.3047	0.279011
		17	127	126	129	7.4669	7.4402	7.5933		18.2	0.303333	17.017		2.83421		389.29	387.91	395.88	0.00038929	0.00038791	0.00039588	-7.85119	-7.85474	-7.8344	126.889	126.439	129.037	7.45661	7.43018	7.58284	0.9806	0.9771	0.9788	126.273	125.715	128.353	7.42044	7.38764	7.54265	7.45024	0.0816881	1.09645	7.44371	0.00205754		0.657544		10.2961	0.297744
		19.4	145	144	147	7.4513	7.4238	7.5557		20.8	0.346667	19.448		2.96774		444.59	442.95	450.82	0.00044459	0.00044295	0.00045082	-7.71836	-7.72205	-7.70444	144.914	144.379	146.944	7.45137	7.42388	7.55578	0.9806	0.9771	0.9788	144.211	143.553	146.166	7.41523	7.38138	7.51573	7.43745	0.0698807	0.939579	7.42287	0.00206278		0.662777		10.2874	0.283372
		22.3	165	165	168	7.4165	7.398	7.5645		23.8	0.396667	22.2529		3.10247		506.42	505.15	516.53	0.00050642	0.00050515	0.00051653	-7.58814	-7.59066	-7.56838	165.067	164.653	168.363	7.41777	7.39917	7.56586	0.9806	0.9771	0.9788	164.267	163.711	167.47	7.38179	7.35681	7.52576	7.42145	0.0911899	1.22873	7.4019	0.00206805		0.668046		10.2787	0.314776
		25.5	188	188	193	7.4003	7.3707	7.5627		27.2	0.453333	25.4319		3.23601		578.29	575.98	590.99	0.00057829	0.00057598	0.00059099	-7.45544	-7.45944	-7.43371	188.493	187.74	192.633	7.41167	7.38207	7.57444	0.9806	0.9771	0.9788	187.579	186.665	191.612	7.37573	7.3398	7.5343	7.41661	0.103492	1.39541	7.38117	0.0020733		0.673297		10.2705	0.333739
		29.1	215	214	218	7.364	7.3461	7.4862		31.2	0.52	29.1719		3.37321		658.56	656.95	669.49	0.00065856	0.00065695	0.00066949	-7.32545	-7.3279	-7.30899	214.657	214.132	218.22	7.35835	7.34036	7.48047	0.9806	0.9771	0.9788	213.616	212.907	217.063	7.32266	7.29833	7.44083	7.35394	0.0762221	1.03648	7.35993	0.00207873		0.67873		10.2615	0.297149
		33.4	245	244	249	7.3444	7.313	7.4564		35.7	0.595	33.3794		3.50794		751.67	748.46	763.23	0.00075167	0.00074846	0.00076323	-7.19321	-7.19749	-7.17795	245.006	243.96	248.774	7.34004	7.3087	7.45292	0.9806	0.9771	0.9788	243.818	242.563	247.456	7.30444	7.26685	7.41342	7.32824	0.076128	1.03883	7.33914	0.00208405		0.684045		10.2531	0.298673
		38.2	279	278	284	7.3055	7.2867	7.4343		40.8	0.68	38.1479		3.64147		855.69	853.48	870.74	0.00085569	0.00085348	0.00087074	-7.0636	-7.06619	-7.04617	278.912	278.191	283.817	7.31132	7.29244	7.43991	0.9806	0.9771	0.9788	277.559	276.599	282.313	7.27586	7.25069	7.40048	7.30901	0.0802102	1.09742	7.31859	0.00208934		0.689336		10.2451	0.306214
		43.7	318	317	323	7.2774	7.245	7.3878		46.7	0.778333	43.6644		3.77653		975.57	971.24	990.39	0.00097557	0.00097124	0.00099039	-6.93249	-6.93694	-6.91741	317.986	316.575	322.817	7.28251	7.25019	7.39314	0.9806	0.9771	0.9788	316.444	314.763	321.106	7.24719	7.20868	7.35396	7.26994	0.075263	1.03526	7.29786	0.00209471		0.694707		10.237	0.300725
		50	361	360	370	7.2205	7.2028	7.3954		53.5	0.891667	50.0224		3.91247		1107.9	1105.2	1134.8	0.0011079	0.0011052	0.0011348	-6.80529	-6.80773	-6.7813	361.119	360.239	369.887	7.21915	7.20156	7.39444	0.9806	0.9771	0.9788	359.368	358.177	367.927	7.18414	7.16033	7.35525	7.23324	0.106329	1.47001	7.27705	0.00210013		0.70013		10.2286	0.34627
	unkorrigiert										korrigiert																																Spalt	Ableitung (dln(M)/dln(app. Scherrate))
																					Spaltweite		Scherrate		korr. Viskosität		über Spalt angepasste Viskosität																[mm]	1	2	3
																					[mm]		[1/s]		[Pas]	CV / %	[Pas]	CV / %															1.4	0.9806	0.9771	0.9788
																					1.4		5.05		7.63609	4.88098	10.3806	1.50834															1.2	0.9803	0.9776	0.9751
																					1.2		5.05		7.53133		10.6894																1	0.9793	0.9817	0.9794
																					1		5.05		6.9666		10.4721
																					1.4		9.91		7.52869	4.82958	10.3325	1.4998
																					1.2		9.91		7.42056		10.6447
																					1		9.91		6.87338		10.4571
																					1.4		25.5		7.38117	4.76172	10.2705	1.51664
																					1.2		25.5		7.26761		10.5867
																					1		25.5		6.74453		10.4407
																					1.4		1.96		7.78905	4.95198	10.4525	1.55427
																					1.2		1.96		7.68951		10.7572
																					1		1.96		7.09955		10.4983
			Plattenabstand: 1,4 mm							Plattenabstand: 1,2 mm							Plattenabstand: 1,0 mm
	Scherrate		Viskos.	Viskos.	Viskos.	Temp.	Temp.	Temp.		Viskos.	Viskos.	Viskos.	Temp.	Temp.	Temp.		Viskos.	Viskos.	Viskos.	Temp.	Temp.	Temp.
	[1/s]		[Pas]	[Pas]	[Pas]	[°C]	[°C]	[°C]		[Pas]	[Pas]	[Pas]	[°C]	[°C]	[°C]		[Pas]	[Pas]	[Pas]	[°C]	[°C]	[°C]
			1	2	3	1	2	3		1	2	3	1	2	3		1	2	3	1	2	3
	1		7.9335	8.0845	8.4637	20.38	20.08	20.05		7.9428	8.1335	8.2628	20.42	20.18	20.18		7.7331	7.0713	7.099	20.46	19.77	19.86
	1.14		7.8523	7.9508	7.956	20.38	20.09	20.07		7.7126	7.8361	8.1065	20.43	20.19	20.19		7.6424	7.0862	6.9899	20.46	19.8	19.88
	1.31		7.8151	7.877	7.8935	20.38	20.1	20.08		7.6428	7.6854	8.0153	20.44	20.19	20.2		7.5217	7.1295	7.0508	20.46	19.82	19.9
	1.5		7.7771	7.8259	7.8699	20.39	20.1	20.09		7.6541	7.6133	7.9348	20.44	20.19	20.2		7.38	7.0005	6.9351	20.46	19.84	19.91
	1.72		7.7421	7.7911	7.8184	20.39	20.11	20.09		7.6741	7.6191	7.8331	20.44	20.2	20.21		7.4429	6.9977	6.8712	20.45	19.85	19.93
	1.96		7.7075	7.7564	7.8463	20.39	20.11	20.1		7.6405	7.6461	7.777	20.44	20.2	20.21		7.4315	7.0584	6.9377	20.45	19.86	19.94
	2.25		7.6718	7.7177	7.8652	20.39	20.12	20.1		7.5641	7.6207	7.7373	20.44	20.21	20.22		7.3294	6.9598	6.8758	20.45	19.87	19.96
	2.57		7.6568	7.6733	7.8681	20.39	20.12	20.11		7.5462	7.543	7.7191	20.44	20.21	20.22		7.3928	6.9816	6.8463	20.45	19.87	19.96
	2.94		7.6678	7.6424	7.8494	20.39	20.12	20.11		7.5861	7.5361	7.693	20.44	20.22	20.22		7.3451	6.9855	6.9016	20.45	19.88	19.97
	3.37		7.6839	7.6327	7.8007	20.38	20.12	20.12		7.5561	7.5655	7.6688	20.45	20.21	20.22		7.3223	6.9266	6.8132	20.45	19.88	19.98
	3.85		7.6755	7.6466	7.7879	20.38	20.13	20.12		7.5047	7.5211	7.7027	20.45	20.21	20.22		7.3415	6.9697	6.8466	20.45	19.89	19.98
	4.41		7.6342	7.6426	7.8373	20.39	20.13	20.12		7.5312	7.489	7.7009	20.45	20.22	20.22		7.2864	6.9074	6.8021	20.45	19.89	19.99
	5.05		7.6061	7.6044	7.758	20.38	20.13	20.13		7.512	7.5146	7.6246	20.45	20.22	20.22		7.3151	6.9362	6.8063	20.45	19.89	19.99
	5.78		7.6204	7.5777	7.8273	20.38	20.13	20.13		7.4764	7.4685	7.6628	20.45	20.22	20.23		7.2624	6.8916	6.787	20.45	19.9	19.99
	6.61		7.6079	7.5867	7.7091	20.38	20.13	20.13		7.4923	7.4636	7.5996	20.45	20.23	20.22		7.283	6.9082	6.7763	20.44	19.9	19.99
	7.56		7.5698	7.5691	7.7223	20.38	20.13	20.13		7.4519	7.4592	7.5802	20.46	20.23	20.23		7.2387	6.8689	6.7612	20.44	19.9	20
	8.66		7.5675	7.5358	7.7437	20.38	20.13	20.13		7.4522	7.4235	7.5654	20.46	20.23	20.23		7.2529	6.8776	6.7466	20.44	19.91	20
	9.91		7.5553	7.5316	7.6705	20.39	20.13	20.13		7.4321	7.4296	7.5443	20.46	20.23	20.23		7.2149	6.8401	6.7267	20.45	19.91	20
	11.3		7.5206	7.5126	7.647	20.39	20.13	20.13		7.4152	7.3902	7.5381	20.46	20.23	20.23		7.2156	6.8409	6.7196	20.44	19.91	20
	13		7.5179	7.4845	7.62	20.39	20.13	20.13		7.4024	7.3875	7.5106	20.46	20.23	20.23		7.1885	6.8127	6.6908	20.44	19.91	20
	14.8		7.4887	7.4752	7.6012	20.39	20.13	20.13		7.3772	7.356	7.5011	20.46	20.23	20.23		7.1719	6.8007	6.6827	20.44	19.91	20
	17		7.4669	7.4402	7.5933	20.39	20.13	20.13		7.3611	7.3447	7.4732	20.46	20.23	20.23		7.159	6.7832	6.6519	20.45	19.91	20
	19.4		7.4513	7.4238	7.5557	20.39	20.13	20.13		7.3376	7.3129	7.4558	20.46	20.23	20.23		7.1255	6.7536	6.6374	20.45	19.91	20
	22.3		7.4165	7.398	7.5645	20.39	20.13	20.13		7.3144	7.2978	7.4285	20.46	20.23	20.23		7.1143	6.7403	6.6134	20.45	19.91	20
	25.5		7.4003	7.3707	7.5627	20.39	20.13	20.14		7.2882	7.2659	7.4088	20.46	20.23	20.23		7.0842	6.7112	6.5856	20.45	19.91	20
	29.1		7.364	7.3461	7.4862	20.39	20.13	20.13		7.2624	7.2481	7.381	20.46	20.23	20.23		7.0593	6.6834	6.5649	20.45	19.91	20
	33.4		7.3444	7.313	7.4564	20.39	20.13	20.13		7.2369	7.2111	7.357	20.46	20.23	20.23		7.0353	6.6635	6.5331	20.45	19.91	20.01
	38.2		7.3055	7.2867	7.4343	20.39	20.13	20.14		7.2011	7.1869	7.325	20.46	20.23	20.23		7.0028	6.6277	6.5069	20.44	19.91	20
	43.7		7.2774	7.245	7.3878	20.39	20.13	20.14		7.1753	7.1483	7.3126	20.46	20.23	20.23		6.973	6.5906	6.4756	20.44	19.91	20.01
	50		7.2205	7.2028	7.3954	20.39	20.13	20.14		7.1249	7.1059	7.2479	20.46	20.23	20.23		6.9329	6.5545	6.4275	20.45	19.91	20
[truncated: 122 more columns]

## Sheet: 4
Fluid:						Plattenabstand H			Plattenradius R
Platte:						[mm]	[m]		[mm]	[m]
		Plattenabstand:		1,40 mm		1.4	0.0014		12.475	0.012475
		Ausgabe Messgerät:								Berechnung:
										Drehzahl	Drehzahl	Scherrate		ln(Scherrate)		Moment						ln(M)			unkorr. Schubspannung			unkorr. Viskosität			dln(M)/dln(app. Scherrate)			korr. Schubspannung (W&R)			korr. Viskosität (W&R)							realer Spalt		Änderung Spalt		neue Viskosität
		Scherrate	Schubsp.			Viskosität																																		Mittelwert	Stabw.	CV	Funktion				Funktion	(korr. Spalt)
		[1/s]	[Pa]			[Pas]				[1/min]	[1/s]	[1/s]				[µNm]			[Nm]						[Pa]			[Pas]						[Pa]			[Pas]			[Pas]		%	Mittelwert	[m]		[mm]		[Pas]	Stabw
			1	2	3	1	2	3								1	2	3	1	2	3	1	2	3	1	2	3	1	2	3	1	2	3	1	2	3	1	2	3
		1	9.85	9.83	9.79	9.8468	9.8262	9.7927		1.07	0.0178333	0.998447		-0.00155444		30.028	29.965	29.863	3.0028e-05	2.9965e-05	2.9863e-05	-10.4134	-10.4155	-10.4189	9.84657	9.82591	9.79246	9.86189	9.84119	9.8077	0.9906	0.9889	0.9889	9.82343	9.79864	9.76529	9.83871	9.81389	9.78048	9.81102	0.0292206	0.297834	9.54696	0.00161337		0.213372		11.0403	0.201924
		1.14	11.1	11.1	11	9.6923	9.6573	9.5999		1.23	0.0205	1.14775		0.137801		33.826	33.704	33.504	3.3826e-05	3.3704e-05	3.3504e-05	-10.2943	-10.2979	-10.3038	11.092	11.052	10.9864	9.66413	9.62928	9.57214	0.9906	0.9889	0.9889	11.0659	11.0213	10.9559	9.64142	9.60256	9.54557	9.59652	0.0482084	0.502353	9.53234	0.00161542		0.215423		11.0373	0.221824
		1.31	12.6	12.5	12.5	9.6202	9.5716	9.512		1.4	0.0233333	1.30638		0.267259		38.423	38.229	37.991	3.8423e-05	3.8229e-05	3.7991e-05	-10.1669	-10.1719	-10.1782	12.5994	12.5358	12.4577	9.64452	9.59582	9.53608	0.9906	0.9889	0.9889	12.5698	12.501	12.4232	9.62185	9.56919	9.50962	9.56689	0.0561524	0.586946	9.51878	0.00161728		0.217276		11.0351	0.231682
		1.5	14.3	14.3	14.2	9.5715	9.5232	9.469		1.61	0.0268333	1.50234		0.407021		43.75	43.529	43.281	4.375e-05	4.3529e-05	4.3281e-05	-10.037	-10.0421	-10.0478	14.3462	14.2737	14.1924	9.54926	9.50102	9.44689	0.9906	0.9889	0.9889	14.3125	14.2341	14.153	9.52681	9.47465	9.42067	9.47405	0.0530738	0.560202	9.50415	0.00161933		0.219325		11.0326	0.227931
		1.72	16.3	16.3	16.2	9.5302	9.4904	9.4424		1.84	0.0306667	1.71696		0.540552		49.852	49.644	49.393	4.9852e-05	4.9644e-05	4.9393e-05	-9.90645	-9.91063	-9.9157	16.3471	16.2789	16.1966	9.52099	9.48126	9.43333	0.9906	0.9889	0.9889	16.3087	16.2337	16.1517	9.49862	9.45495	9.40715	9.45357	0.0457483	0.483926	9.4902	0.00162126		0.221262		11.0303	0.220569
		1.96	18.6	18.6	18.5	9.4967	9.4579	9.4231		2.1	0.035	1.95957		0.672724		56.851	56.618	56.411	5.6851e-05	5.6618e-05	5.6411e-05	-9.77508	-9.77918	-9.78285	18.6422	18.5658	18.4979	9.51341	9.47442	9.43978	0.9906	0.9889	0.9889	18.5984	18.5143	18.4466	9.49105	9.44813	9.41358	9.45092	0.0388096	0.410644	9.47641	0.0016232		0.223197		11.0283	0.213624
		2.25	21.3	21.2	21.1	9.4803	9.4191	9.394		2.41	0.0401667	2.24884		0.810414		64.949	64.53	64.358	6.4949e-05	6.453e-05	6.4358e-05	-9.64191	-9.64838	-9.65105	21.2976	21.1602	21.1038	9.4705	9.4094	9.38432	0.9906	0.9889	0.9889	21.2476	21.1015	21.0453	9.44824	9.38329	9.35828	9.3966	0.0464353	0.494171	9.46207	0.00162521		0.225208		11.026	0.22295
		2.57	24.4	24.1	24.1	9.4828	9.3818	9.3552		2.76	0.046	2.57543		0.946018		74.349	73.557	73.348	7.4349e-05	7.3557e-05	7.3348e-05	-9.50674	-9.51745	-9.5203	24.38	24.1203	24.0518	9.46637	9.36553	9.33892	0.9906	0.9889	0.9889	24.3227	24.0534	23.985	9.44412	9.33954	9.313	9.36555	0.0693234	0.740196	9.44797	0.0016272		0.227202		11.0241	0.250466
		2.94	28	27.5	27.4	9.5015	9.3563	9.3189		3.15	0.0525	2.93935		1.07819		85.254	83.951	83.615	8.5254e-05	8.3951e-05	8.3615e-05	-9.36988	-9.38528	-9.38929	27.9559	27.5286	27.4184	9.5109	9.36554	9.32805	0.9906	0.9889	0.9889	27.8902	27.4522	27.3423	9.48855	9.33955	9.30217	9.37675	0.0986039	1.05158	9.43424	0.00162913		0.229131		11.0224	0.28621
		3.37	32	31.5	31.3	9.5128	9.3645	9.3065		3.61	0.0601667	3.36859		1.21449		97.683	96.16	95.564	9.7683e-05	9.616e-05	9.5564e-05	-9.23378	-9.2495	-9.25571	32.0315	31.5321	31.3367	9.50887	9.36062	9.3026	0.9906	0.9889	0.9889	31.9562	31.4446	31.2497	9.48653	9.33464	9.27679	9.36599	0.108327	1.15659	9.42011	0.00163113		0.23113		11.0207	0.298816
		3.85	36.6	36.2	35.9	9.4904	9.3869	9.3247		4.13	0.0688333	3.85382		1.34906		111.53	110.31	109.58	0.00011153	0.00011031	0.00010958	-9.10122	-9.11222	-9.11886	36.5721	36.1721	35.9327	9.48984	9.38603	9.32392	0.9906	0.9889	0.9889	36.4862	36.0717	35.833	9.46754	9.35999	9.29805	9.37519	0.0857637	0.914794	9.40617	0.00163311		0.233111		11.0191	0.274045
		4.41	41.7	41.4	41.2	9.4534	9.3834	9.3376		4.73	0.0788333	4.41369		1.48471		127.13	126.19	125.58	0.00012713	0.00012619	0.00012558	-8.9703	-8.97772	-8.98257	41.6876	41.3793	41.1793	9.44505	9.37521	9.32989	0.9906	0.9889	0.9889	41.5896	41.2645	41.065	9.42285	9.3492	9.304	9.35868	0.0599908	0.641018	9.39215	0.00163511		0.235106		11.0176	0.244918
		5.05	47.7	47.2	47	9.4508	9.348	9.3141		5.41	0.0901667	5.04822		1.61904		145.46	143.87	143.35	0.00014546	0.00014387	0.00014335	-8.83561	-8.8466	-8.85022	47.6982	47.1768	47.0063	9.44852	9.34524	9.31146	0.9906	0.9889	0.9889	47.5861	47.0459	46.8759	9.42631	9.3193	9.28562	9.34375	0.073462	0.786216	9.37828	0.00163708		0.23708		11.0163	0.261917
		5.78	54.7	53.9	53.7	9.4697	9.3394	9.2895		6.19	0.103167	5.77606		1.75372		166.8	164.5	163.62	0.0001668	0.0001645	0.00016362	-8.69872	-8.7126	-8.71796	54.6959	53.9417	53.6531	9.46941	9.33883	9.28887	0.9906	0.9889	0.9889	54.5673	53.792	53.5042	9.44715	9.31292	9.2631	9.34106	0.0951994	1.01915	9.3644	0.00163906		0.239064		11.0151	0.288806
		6.61	62.5	61.8	61.5	9.4547	9.3553	9.3011		7.08	0.118	6.60654		1.88806		190.58	188.58	187.49	0.00019058	0.00018858	0.00018749	-8.56544	-8.57599	-8.58179	62.4936	61.8378	61.4804	9.45935	9.36008	9.30598	0.9906	0.9889	0.9889	62.3468	61.6662	61.3098	9.43712	9.33411	9.28016	9.35046	0.0797504	0.852903	9.35057	0.00164105		0.241048		11.0139	0.272187
		7.56	71.3	70.7	70.4	9.4278	9.3446	9.303		8.11	0.135167	7.56767		2.02388		217.48	215.56	214.61	0.00021748	0.00021556	0.00021461	-8.4334	-8.44227	-8.44669	71.3145	70.6849	70.3734	9.42358	9.34038	9.29922	0.9906	0.9889	0.9889	71.1469	70.4887	70.1781	9.40143	9.31446	9.27341	9.32977	0.0653678	0.700637	9.33661	0.00164306		0.24306		11.0129	0.256316
		8.66	81.8	80.7	80.3	9.4441	9.321	9.276		9.28	0.154667	8.65943		2.15865		249.32	246.08	244.89	0.00024932	0.00024608	0.00024489	-8.29677	-8.30985	-8.3147	81.7552	80.6928	80.3026	9.44118	9.31849	9.27343	0.9906	0.9889	0.9889	81.5631	80.4689	80.0797	9.419	9.29263	9.2477	9.31978	0.0888174	0.952999	9.32278	0.00164505		0.24505		11.012	0.285185
		9.91	93.5	92.5	91.9	9.4327	9.3345	9.2799		10.6	0.176667	9.89115		2.29164		284.99	282.02	280.37	0.00028499	0.00028202	0.00028037	-8.16306	-8.17353	-8.1794	93.4519	92.478	91.9369	9.44803	9.34956	9.29486	0.9906	0.9889	0.9889	93.2323	92.2214	91.6818	9.42582	9.32362	9.26907	9.3395	0.0795748	0.852023	9.30915	0.00164701		0.247014		11.0114	0.276013
		11.3	107	106	105	9.4131	9.3182	9.278		12.2	0.203333	11.3842		2.43222		325.47	322.19	320.79	0.00032547	0.00032219	0.00032079	-8.03024	-8.04037	-8.04472	106.726	105.65	105.191	9.37494	9.28046	9.24013	0.9906	0.9889	0.9889	106.475	105.357	104.899	9.35291	9.25471	9.21449	9.27404	0.0712028	0.767765	9.29477	0.00164913		0.24913		11.0102	0.266565
		13	122	121	120	9.4208	9.3028	9.2563		13.9	0.231667	12.9705		2.56268		372.78	368.11	366.27	0.00037278	0.00036811	0.00036627	-7.89452	-7.90713	-7.91214	122.239	120.708	120.105	9.42443	9.30637	9.25985	0.9906	0.9889	0.9889	121.952	120.373	119.771	9.40228	9.28054	9.23415	9.30566	0.0868343	0.933134	9.28144	0.00165104		0.251036		11.01	0.28688
		14.8	140	138	137	9.3997	9.3065	9.2574		15.9	0.265	14.8367		2.69711		425.65	421.43	419.22	0.00042565	0.00042143	0.00041922	-7.76189	-7.77186	-7.77711	139.576	138.192	137.468	9.40747	9.3142	9.26536	0.9906	0.9889	0.9889	139.248	137.809	137.086	9.38536	9.28835	9.23965	9.30445	0.0741801	0.797253	9.26772	0.00165305		0.25305		11.0098	0.273105
		17	160	158	157	9.3931	9.2833	9.2427		18.2	0.303333	16.9829		2.83221		486.79	481.09	478.99	0.00048679	0.00048109	0.00047899	-7.62768	-7.63946	-7.64383	159.625	157.756	157.067	9.39913	9.28907	9.24852	0.9906	0.9889	0.9889	159.25	157.318	156.631	9.37704	9.26329	9.22286	9.28773	0.0799432	0.86074	9.25396	0.00165505		0.25505		11.0094	0.281227
		19.4	183	180	180	9.3864	9.2798	9.2322		20.8	0.346667	19.4091		2.96574		556.68	550.38	547.55	0.00055668	0.00055038	0.00054755	-7.49352	-7.5049	-7.51006	182.543	180.477	179.549	9.40502	9.29858	9.25077	0.9906	0.9889	0.9889	182.114	179.976	179.05	9.38292	9.27278	9.2251	9.2936	0.0809432	0.870957	9.24038	0.00165704		0.257045		11.0095	0.28383
		22.3	209	206	205	9.3705	9.2664	9.2226		23.9	0.398333	22.3018		3.10467		636.01	628.93	625.97	0.00063601	0.00062893	0.00062597	-7.3603	-7.37149	-7.37621	208.556	206.234	205.264	9.35154	9.24744	9.20392	0.9906	0.9889	0.9889	208.066	205.662	204.694	9.32957	9.22178	9.17838	9.24324	0.0778451	0.842184	9.22627	0.00165912		0.259117		11.0089	0.280924
		25.5	238	236	234	9.3605	9.2543	9.2046		27.3	0.455	25.4744		3.23767		727.08	718.84	714.98	0.00072708	0.00071884	0.00071498	-7.22647	-7.23787	-7.24326	238.419	235.717	234.451	9.35916	9.25309	9.20341	0.9906	0.9889	0.9889	237.859	235.063	233.801	9.33717	9.22742	9.17787	9.24748	0.0815237	0.881578	9.21278	0.0016611		0.261101		11.0093	0.28662
		29.1	272	269	268	9.3397	9.2416	9.1975		31.2	0.52	29.1136		3.37121		830.25	821.51	817.6	0.00083025	0.00082151	0.0008176	-7.09378	-7.10437	-7.10914	272.25	269.384	268.102	9.35129	9.25285	9.20881	0.9906	0.9889	0.9889	271.61	268.636	267.358	9.32932	9.22717	9.18326	9.24658	0.0749386	0.810447	9.19926	0.0016631		0.263103		11.0097	0.280124
		33.4	311	308	306	9.3323	9.2217	9.1757		35.7	0.595	33.3127		3.50594		949.39	938.15	933.47	0.00094939	0.00093815	0.00093347	-6.95969	-6.9716	-6.9766	311.317	307.631	306.097	9.34531	9.23467	9.1886	0.9906	0.9889	0.9889	310.586	306.778	305.247	9.32335	9.20904	9.1631	9.23183	0.0825174	0.893836	9.18563	0.00166511		0.265111		11.0099	0.290353
		38.2	355	351	350	9.3064	9.2066	9.1666		40.9	0.681667	38.1649		3.64192		1083.5	1071.9	1067.2	0.0010835	0.0010719	0.0010672	-6.82756	-6.83832	-6.84272	355.294	351.49	349.949	9.30943	9.20976	9.16938	0.9906	0.9889	0.9889	354.459	350.514	348.978	9.28755	9.1842	9.14393	9.20523	0.0740813	0.804775	9.1719	0.00166716		0.267155		11.0104	0.281159
		43.7	406	401	399	9.2913	9.1812	9.1365		46.8	0.78	43.6704		3.77667		1238	1223.4	1217.4	0.001238	0.0012234	0.0012174	-6.69426	-6.70612	-6.71104	405.956	401.169	399.201	9.29591	9.18629	9.14123	0.9906	0.9889	0.9889	405.002	400.055	398.093	9.27407	9.16079	9.11587	9.18358	0.0815251	0.887727	9.15832	0.00166918		0.269179		11.011	0.2911
		50	463	458	456	9.2509	9.1526	9.1159		53.6	0.893333	50.0157		3.91234		1410.9	1395.9	1390.3	0.0014109	0.0013959	0.0013903	-6.56353	-6.57422	-6.57824	462.652	457.734	455.897	9.25015	9.15181	9.11509	0.9906	0.9889	0.9889	461.565	456.463	454.632	9.22841	9.12641	9.0898	9.14821	0.0718317	0.7852	9.14466	0.00167122		0.271222		11.0117	0.280077
	unkorrigiert										korrigiert																																Spalt	Ableitung (dln(M)/dln(app. Scherrate))
																					Spaltweite		Scherrate		korr. Viskosität		über Spalt angepasste Viskosität																[mm]	1	2	3
																					[mm]		[1/s]		[Pas]	CV / %	[Pas]	CV / %															1.4	0.9906	0.9889	0.9889
																					1.4		5.05		9.37828	0.642786	11.0163	2.26405															1.2	0.9894	0.9884	0.9886
																					1.2		5.05		9.31938		11.2183																1	0.9892	0.9874	0.9885
																					1		5.05		9.25849		11.5224
																					1.4		9.91		9.30915	0.678135	11.0114	2.33871
																					1.2		9.91		9.25058		11.224
																					1		9.91		9.18382		11.5348
																					1.4		25.5		9.21278	0.726111	11.0093	2.45169
																					1.2		25.5		9.15498		11.2378
																					1		25.5		9.08027		11.5593
																					1.4		1.96		9.47641	0.596544	11.0283	2.16241
																					1.2		1.96		9.41696		11.2161
																					1		1.96		9.3641		11.511
			Plattenabstand: 1,4 mm							Plattenabstand: 1,2 mm							Plattenabstand: 1,0 mm
	Scherrate		Viskos.	Viskos.	Viskos.	Temp.	Temp.	Temp.		Viskos.	Viskos.	Viskos.	Temp.	Temp.	Temp.		Viskos.	Viskos.	Viskos.	Temp.	Temp.	Temp.
	[1/s]		[Pas]	[Pas]	[Pas]	[°C]	[°C]	[°C]		[Pas]	[Pas]	[Pas]	[°C]	[°C]	[°C]		[Pas]	[Pas]	[Pas]	[°C]	[°C]	[°C]
			1	2	3	1	2	3		1	2	3	1	2	3		1	2	3	1	2	3
	1		9.8468	9.8262	9.7927	20.59	19.98	20.07		9.591	9.8922	9.7608	20.7	20.22	20.37		9.502	9.7245	9.7608	20.73	20.33	20.37
	1.14		9.6923	9.6573	9.5999	20.59	20.01	20.08		9.4044	9.6415	9.5836	20.7	20.23	20.38		9.4175	9.583	9.5836	20.74	20.35	20.38
	1.31		9.6202	9.5716	9.512	20.59	20.02	20.09		9.3673	9.4968	9.5112	20.7	20.24	20.39		9.2453	9.5753	9.5112	20.74	20.35	20.39
	1.5		9.5715	9.5232	9.469	20.58	20.02	20.1		9.3995	9.4179	9.52	20.7	20.25	20.39		9.1996	9.4368	9.52	20.74	20.35	20.39
	1.72		9.5302	9.4904	9.4424	20.57	20.03	20.11		9.37	9.4169	9.5327	20.7	20.25	20.39		9.2784	9.3579	9.5327	20.74	20.36	20.39
	1.96		9.4967	9.4579	9.4231	20.56	20.04	20.12		9.3146	9.4489	9.4949	20.7	20.25	20.4		9.1985	9.4235	9.4949	20.74	20.37	20.4
	2.25		9.4803	9.4191	9.394	20.55	20.04	20.13		9.2594	9.4319	9.4103	20.7	20.26	20.4		9.162	9.3492	9.4103	20.74	20.37	20.4
	2.57		9.4828	9.3818	9.3552	20.55	20.05	20.13		9.2729	9.3651	9.3925	20.7	20.26	20.41		9.219	9.3165	9.3925	20.74	20.37	20.41
	2.94		9.5015	9.3563	9.3189	20.55	20.05	20.13		9.3032	9.3487	9.4367	20.71	20.26	20.41		9.1392	9.3593	9.4367	20.74	20.37	20.41
	3.37		9.5128	9.3645	9.3065	20.55	20.06	20.14		9.2518	9.388	9.4127	20.71	20.27	20.4		9.1718	9.2822	9.4127	20.74	20.37	20.4
	3.85		9.4904	9.3869	9.3247	20.55	20.06	20.14		9.2237	9.3579	9.3555	20.71	20.27	20.41		9.1539	9.3245	9.3555	20.74	20.38	20.41
	4.41		9.4534	9.3834	9.3376	20.55	20.06	20.14		9.2616	9.3264	9.3851	20.71	20.27	20.41		9.1356	9.2828	9.3851	20.73	20.38	20.41
	5.05		9.4508	9.348	9.3141	20.55	20.06	20.14		9.2253	9.3557	9.373	20.71	20.27	20.41		9.1503	9.2895	9.373	20.73	20.38	20.41
	5.78		9.4697	9.3394	9.2895	20.54	20.06	20.14		9.2175	9.3296	9.3369	20.71	20.27	20.41		9.113	9.2747	9.3369	20.73	20.38	20.41
	6.61		9.4547	9.3553	9.3011	20.54	20.06	20.14		9.2345	9.3175	9.3636	20.71	20.28	20.41		9.1301	9.2658	9.3636	20.73	20.38	20.41
	7.56		9.4278	9.3446	9.303	20.54	20.07	20.15		9.1931	9.3282	9.3257	20.71	20.28	20.41		9.0995	9.2559	9.3257	20.73	20.38	20.41
	8.66		9.4441	9.321	9.276	20.54	20.07	20.15		9.2105	9.2958	9.3303	20.71	20.28	20.4		9.1092	9.2502	9.3303	20.74	20.38	20.4
	9.91		9.4327	9.3345	9.2799	20.54	20.07	20.15		9.183	9.3098	9.3204	20.71	20.28	20.41		9.0887	9.2354	9.3204	20.74	20.38	20.41
	11.3		9.4131	9.3182	9.278	20.54	20.07	20.15		9.1842	9.2835	9.3071	20.71	20.28	20.4		9.0826	9.2353	9.3071	20.74	20.38	20.4
	13		9.4208	9.3028	9.2563	20.54	20.07	20.15		9.1721	9.2854	9.3041	20.71	20.28	20.4		9.0738	9.2111	9.3041	20.74	20.38	20.4
	14.8		9.3997	9.3065	9.2574	20.54	20.07	20.16		9.1604	9.2672	9.2887	20.71	20.28	20.4		9.057	9.217	9.2887	20.74	20.38	20.4
	17		9.3931	9.2833	9.2427	20.54	20.07	20.16		9.1488	9.2635	9.2838	20.71	20.28	20.41		9.0569	9.1876	9.2838	20.74	20.38	20.41
	19.4		9.3864	9.2798	9.2322	20.54	20.07	20.16		9.1384	9.2454	9.2659	20.71	20.28	20.4		9.0324	9.1888	9.2659	20.74	20.38	20.4
	22.3		9.3705	9.2664	9.2226	20.54	20.07	20.16		9.1295	9.2379	9.2527	20.71	20.28	20.41		9.0329	9.1707	9.2527	20.74	20.38	20.41
	25.5		9.3605	9.2543	9.2046	20.54	20.07	20.16		9.1158	9.2187	9.2382	20.71	20.28	20.41		9.0126	9.152	9.2382	20.73	20.38	20.41
	29.1		9.3397	9.2416	9.1975	20.54	20.07	20.16		9.0944	9.2084	9.222	20.71	20.28	20.4		8.9948	9.1442	9.222	20.74	20.38	20.4
	33.4		9.3323	9.2217	9.1757	20.54	20.07	20.16		9.0864	9.1863	9.2107	20.71	20.28	20.4		8.9845	9.1195	9.2107	20.74	20.38	20.4
	38.2		9.3064	9.2066	9.1666	20.54	20.07	20.16		9.0566	9.176	9.1811	20.71	20.28	20.4		8.9605	9.1033	9.1811	20.74	20.39	20.4
	43.7		9.2913	9.1812	9.1365	20.54	20.07	20.16		9.0464	9.147	9.1688	20.71	20.28	20.4		8.9407	9.0859	9.1688	20.74	20.39	20.4
	50		9.2509	9.1526	9.1159	20.54	20.07	20.16		9.0086	9.1224	9.1282	20.71	20.28	20.4		8.9218	9.0511	9.1282	20.74	20.39	20.4
[truncated: 122 more columns]

## Sheet: 5
Fluid:						Plattenabstand H			Plattenradius R
Platte:						[mm]	[m]		[mm]	[m]
		Plattenabstand:		1,40 mm		1.4	0.0014		12.5	0.0125
		Ausgabe Messgerät:								Berechnung:
										Drehzahl	Drehzahl	Scherrate		ln(Scherrate)		Moment						ln(M)			unkorr. Schubspannung			unkorr. Viskosität			dln(M)/dln(app. Scherrate)			korr. Schubspannung (W&R)			korr. Viskosität (W&R)							realer Spalt		Änderung Spalt		neue Viskosität
		Scherrate	Schubsp.			Viskosität																																		Mittelwert	Stabw.	CV	Funktion				Funktion	(korr. Spalt)
		[1/s]	[Pa]			[Pas]				[1/min]	[1/s]	[1/s]				[µNm]			[Nm]						[Pa]			[Pas]						[Pa]			[Pas]			[Pas]		%	Mittelwert	[m]		[mm]		[Pas]	Stabw
			1	2	3	1	2	3								1	2	3	1	2	3	1	2	3	1	2	3	1	2	3	1	2	3	1	2	3	1	2	3
		1	10.2	9.97	10.1	10.212	9.97	10.096		1.07	0.0178333	1.00045		0.00044756		31.328	30.587	30.973	3.1328e-05	3.0587e-05	3.0973e-05	-10.371	-10.3949	-10.3824	10.2113	9.96981	10.0956	10.2068	9.96535	10.0911	0.9889	0.9909	0.9886	10.183	9.94713	10.0669	10.1784	9.94268	10.0624	10.0612	0.117888	1.17172	9.87155	0.00156032		0.160322		11.2183	0.22592
		1.14	11.6	11.3	11.4	10.098	9.8661	9.981		1.22	0.0203333	1.1407		0.13164		35.456	34.64	35.044	3.5456e-05	3.464e-05	3.5044e-05	-10.2472	-10.2705	-10.2589	11.5569	11.2909	11.4226	10.1314	9.89823	10.0137	0.9889	0.9909	0.9886	11.5248	11.2652	11.39	10.1033	9.87571	9.98513	9.98804	0.113814	1.1395	9.85732	0.00156217		0.162166		11.2138	0.22168
		1.31	13.1	12.8	13	10.01	9.8068	9.9097		1.4	0.0233333	1.309		0.269261		40.222	39.404	39.818	4.0222e-05	3.9404e-05	3.9818e-05	-10.1211	-10.1416	-10.1312	13.1103	12.8437	12.9787	10.0156	9.81187	9.91496	0.9889	0.9909	0.9886	13.074	12.8145	12.9417	9.98776	9.78955	9.8867	9.888	0.0991147	1.00237	9.8424	0.0015641		0.164098		11.2088	0.204717
		1.5	14.9	14.6	14.8	9.9575	9.7634	9.8617		1.6	0.0266667	1.496		0.402793		45.789	44.896	45.348	4.5789e-05	4.4896e-05	4.5348e-05	-9.99147	-10.0112	-10.0011	14.9249	14.6338	14.7811	9.97656	9.78199	9.88047	0.9889	0.9909	0.9886	14.8835	14.6005	14.739	9.94887	9.75973	9.85231	9.85364	0.0945754	0.959802	9.82796	0.00156597		0.165973		11.2043	0.199904
		1.72	17	16.7	16.8	9.9295	9.7233	9.819		1.83	0.0305	1.71105		0.537105		52.254	51.169	51.672	5.2254e-05	5.1169e-05	5.1672e-05	-9.85939	-9.88038	-9.87059	17.0322	16.6785	16.8425	9.95424	9.74755	9.84337	0.9889	0.9909	0.9886	16.9849	16.6406	16.7945	9.92661	9.72537	9.81531	9.82243	0.10081	1.02632	9.81345	0.00156786		0.167859		11.1997	0.207889
		1.96	19.5	19	19.2	9.9109	9.6866	9.776		2.1	0.035	1.9635		0.674726		59.688	58.337	58.875	5.9688e-05	5.8337e-05	5.8875e-05	-9.72638	-9.74927	-9.74009	19.4553	19.0149	19.1903	9.90848	9.68421	9.77352	0.9889	0.9909	0.9886	19.4013	18.9716	19.1356	9.88099	9.66218	9.74567	9.76295	0.110422	1.13104	9.7986	0.00156982		0.169824		11.1951	0.219299
		2.25	22.2	21.7	21.9	9.8912	9.6555	9.7286		2.4	0.04	2.24399		0.808258		68.173	66.548	67.052	6.8173e-05	6.6548e-05	6.7052e-05	-9.59346	-9.61759	-9.61004	22.2209	21.6913	21.8556	9.9024	9.66637	9.73957	0.9889	0.9909	0.9886	22.1593	21.6419	21.7933	9.87493	9.64438	9.71182	9.74371	0.118537	1.21655	9.78422	0.0015717		0.171698		11.1909	0.229412
		2.57	25.3	24.8	24.9	9.8565	9.6435	9.6895		2.75	0.0458333	2.57124		0.94439		77.744	76.065	76.426	7.7744e-05	7.6065e-05	7.6426e-05	-9.46209	-9.48392	-9.47919	25.3406	24.7933	24.911	9.85539	9.64254	9.68831	0.9889	0.9909	0.9886	25.2703	24.7369	24.84	9.82804	9.62061	9.6607	9.70311	0.110029	1.13395	9.76958	0.00157363		0.173634		11.1864	0.220484
		2.94	28.9	28.4	28.5	9.8122	9.6573	9.675		3.15	0.0525	2.94524		1.08019		88.571	87.174	87.334	8.8571e-05	8.7174e-05	8.7334e-05	-9.33171	-9.3476	-9.34577	28.8697	28.4143	28.4665	9.80213	9.64752	9.66523	0.9889	0.9909	0.9886	28.7895	28.3497	28.3853	9.77493	9.62558	9.63769	9.6794	0.0829545	0.857021	9.755	0.00157556		0.175563		11.1822	0.190165
		3.37	32.9	32.6	32.6	9.773	9.6763	9.6886		3.6	0.06	3.36599		1.21372		100.96	99.96	100.09	0.00010096	9.996e-05	0.00010009	-9.20079	-9.21074	-9.20944	32.9078	32.5819	32.6243	9.77657	9.67973	9.69232	0.9889	0.9909	0.9886	32.8165	32.5078	32.5313	9.74944	9.65771	9.6647	9.69061	0.0510616	0.526918	9.74068	0.00157745		0.177448		11.1782	0.154851
		3.85	37.6	37.2	37.4	9.7694	9.6655	9.6953		4.12	0.0686667	3.85219		1.34864		115.5	114.27	114.62	0.0001155	0.00011427	0.00011462	-9.06624	-9.07695	-9.07389	37.6471	37.2462	37.3603	9.77292	9.66884	9.69846	0.9889	0.9909	0.9886	37.5427	37.1615	37.2538	9.7458	9.64685	9.67082	9.68782	0.0516208	0.532843	9.72624	0.00157937		0.17937		11.1741	0.156426
		4.41	43.2	42.4	42.7	9.7875	9.6252	9.6733		4.72	0.0786667	4.41319		1.4846		132.42	130.23	130.88	0.00013242	0.00013023	0.00013088	-8.92953	-8.94621	-8.94123	43.1622	42.4484	42.6602	9.78028	9.61853	9.66653	0.9889	0.9909	0.9886	43.0424	42.3518	42.5387	9.75313	9.59664	9.63898	9.66292	0.0809449	0.837686	9.7117	0.0015813		0.181305		11.1702	0.190924
		5.05	49.3	48.5	48.6	9.7755	9.6091	9.6366		5.4	0.09	5.04899		1.61919		151.36	148.78	149.21	0.00015136	0.00014878	0.00014921	-8.79585	-8.81304	-8.81016	49.3357	48.4947	48.6349	9.7714	9.60484	9.6326	0.9889	0.9909	0.9886	49.1988	48.3844	48.4963	9.74429	9.58299	9.60515	9.64414	0.0874311	0.906572	9.69733	0.00158322		0.183218		11.1665	0.199439
		5.78	56.3	55.6	55.7	9.7402	9.6317	9.6372		6.18	0.103	5.77829		1.75411		172.59	170.67	170.77	0.00017259	0.00017067	0.00017077	-8.66459	-8.67578	-8.67519	56.2556	55.6298	55.6624	9.73569	9.62738	9.63302	0.9889	0.9909	0.9886	56.0995	55.5032	55.5037	9.70867	9.60548	9.60557	9.63991	0.059552	0.617766	9.68295	0.00158514		0.185142		11.1627	0.168395
		6.61	64.4	63.6	63.8	9.7373	9.625	9.6504		7.07	0.117833	6.61043		1.88865		197.46	195.18	195.7	0.00019746	0.00019518	0.0001957	-8.52997	-8.54159	-8.53893	64.362	63.6188	63.7883	9.73642	9.62399	9.64964	0.9889	0.9909	0.9886	64.1833	63.4741	63.6065	9.7094	9.6021	9.62213	9.64454	0.0570521	0.591548	9.66863	0.00158706		0.187063		11.1592	0.166801
		7.56	73.7	72.5	72.8	9.749	9.5907	9.6266		8.09	0.134833	7.56413		2.02342		226.25	222.57	223.41	0.00022625	0.00022257	0.00022341	-8.39387	-8.41027	-8.4065	73.746	72.5465	72.8203	9.74944	9.59086	9.62706	0.9889	0.9909	0.9886	73.5414	72.3815	72.6128	9.72238	9.56904	9.59962	9.63035	0.0811573	0.842725	9.65431	0.00158899		0.188991		11.1557	0.195665
		8.66	84.2	83.1	83.2	9.7225	9.6032	9.6106		9.26	0.154333	8.65808		2.15849		258.22	255.05	255.25	0.00025822	0.00025505	0.00025525	-8.2617	-8.27405	-8.27327	84.1666	83.1334	83.1986	9.72117	9.60183	9.60936	0.9889	0.9909	0.9886	83.9331	82.9442	82.9614	9.69419	9.57998	9.58197	9.61871	0.0653722	0.679636	9.63998	0.00159092		0.190921		11.1523	0.178642
		9.91	96.3	95.1	95.4	9.7174	9.5994	9.6247		10.6	0.176667	9.91098		2.29364		295.36	291.77	292.54	0.00029536	0.00029177	0.00029254	-8.12732	-8.13954	-8.13691	96.2724	95.1022	95.3532	9.71371	9.59565	9.62097	0.9889	0.9909	0.9886	96.0052	94.8859	95.0815	9.68676	9.57382	9.59355	9.61804	0.0603225	0.627181	9.62565	0.00159286		0.192859		11.149	0.173977
		11.3	110	109	109	9.7261	9.5734	9.6033		12.1	0.201667	11.3135		2.42599		338.31	333.01	334.04	0.00033831	0.00033301	0.00033404	-7.99155	-8.00734	-8.00425	110.272	108.544	108.88	9.74695	9.59426	9.62393	0.9889	0.9909	0.9886	109.966	108.297	108.57	9.71991	9.57243	9.5965	9.62961	0.0791168	0.821599	9.61165	0.00159476		0.194761		11.146	0.197312
		13	126	124	124	9.7019	9.587	9.5946		13.9	0.231667	12.9965		2.56468		386.21	381.64	381.94	0.00038621	0.00038164	0.00038194	-7.85913	-7.87103	-7.87025	125.885	124.395	124.493	9.68608	9.57147	9.57899	0.9889	0.9909	0.9886	125.536	124.112	124.138	9.6592	9.54969	9.55169	9.58686	0.0626572	0.653573	9.597	0.00159675		0.196748		11.1426	0.178974
		14.8	144	142	143	9.7064	9.5663	9.5988		15.9	0.265	14.8665		2.69911		442.19	435.81	437.29	0.00044219	0.00043581	0.00043729	-7.72377	-7.7383	-7.73491	144.132	142.052	142.534	9.69508	9.5552	9.58764	0.9889	0.9909	0.9886	143.732	141.729	142.128	9.66817	9.53346	9.56032	9.58732	0.0713006	0.743697	9.58282	0.0015987		0.198696		11.1395	0.190414
		17	165	162	163	9.6987	9.5613	9.5755		18.2	0.303333	17.017		2.83421		505.65	498.49	499.23	0.00050565	0.00049849	0.00049923	-7.58967	-7.60393	-7.60244	164.816	162.482	162.724	9.68541	9.54827	9.56244	0.9889	0.9909	0.9886	164.359	162.113	162.26	9.65854	9.52654	9.53519	9.57342	0.0738362	0.771263	9.56859	0.00160063		0.20063		11.1368	0.194535
		19.4	188	186	186	9.689	9.5593	9.5831		20.8	0.346667	19.448		2.96774		578.1	570.35	571.78	0.0005781	0.00057035	0.00057178	-7.45576	-7.46926	-7.46676	188.431	185.905	186.371	9.689	9.55911	9.58308	0.9889	0.9909	0.9886	187.908	185.482	185.84	9.66212	9.53737	9.55577	9.58508	0.0673441	0.702593	9.55454	0.00160256		0.202559		11.1341	0.188273
		22.3	216	212	213	9.6916	9.5364	9.563		23.8	0.396667	22.2529		3.10247		661.76	651.17	652.98	0.00066176	0.00065117	0.00065298	-7.32061	-7.33674	-7.33396	215.7	212.248	212.838	9.69311	9.53799	9.5645	0.9889	0.9909	0.9886	215.102	211.766	212.232	9.66621	9.51629	9.53724	9.57325	0.0811852	0.848042	9.54039	0.00160449		0.204489		11.1314	0.205894
		25.5	246	243	244	9.6722	9.5378	9.5647		27.2	0.453333	25.4319		3.23601		755.83	745.32	747.43	0.00075583	0.00074532	0.00074743	-7.18769	-7.2017	-7.19887	246.362	242.937	243.624	9.68712	9.55242	9.57946	0.9889	0.9909	0.9886	245.679	242.384	242.93	9.66024	9.53069	9.55216	9.58103	0.0694331	0.724694	9.52639	0.00160642		0.206417		11.1289	0.19351
		29.1	282	278	278	9.6793	9.5217	9.5454		31.2	0.52	29.1719		3.37321		865.61	851.52	853.63	0.00086561	0.00085152	0.00085363	-7.05208	-7.06849	-7.06601	282.145	277.552	278.24	9.6718	9.51436	9.53794	0.9889	0.9909	0.9886	281.362	276.921	277.447	9.64496	9.49272	9.51076	9.54948	0.0831785	0.871027	9.51202	0.00160842		0.208418		11.1263	0.210741
		33.4	322	318	318	9.655	9.5241	9.5413		35.7	0.595	33.3794		3.50794		988.14	974.74	976.51	0.00098814	0.00097474	0.00097651	-6.91969	-6.93334	-6.93153	322.084	317.716	318.293	9.64917	9.51831	9.5356	0.9889	0.9909	0.9886	321.19	316.993	317.386	9.62239	9.49666	9.50842	9.54249	0.0694435	0.727729	9.49794	0.00161036		0.21036		11.1239	0.196179
		38.2	369	363	364	9.6612	9.5031	9.5217		40.8	0.68	38.1479		3.64147		1131.6	1113.1	1115.2	0.0011316	0.0011131	0.0011152	-6.78412	-6.80061	-6.79872	368.844	362.814	363.499	9.66879	9.51072	9.52867	0.9889	0.9909	0.9886	367.821	361.989	362.463	9.64196	9.48909	9.50151	9.54419	0.0849046	0.889595	9.484	0.00161229		0.212294		11.1218	0.215775
		43.7	421	415	416	9.6282	9.501	9.5144		46.7	0.778333	43.6644		3.77653		1290.7	1273.6	1275.4	0.0012907	0.0012736	0.0012754	-6.65257	-6.66591	-6.6645	420.703	415.129	415.716	9.63492	9.50727	9.5207	0.9889	0.9909	0.9886	419.535	414.185	414.531	9.60818	9.48564	9.49357	9.52913	0.0685744	0.71963	9.46992	0.00161426		0.214257		11.1197	0.19803
		50	481	473	474	9.6231	9.4614	9.478		53.5	0.891667	50.0224		3.91247		1476.4	1451.7	1454.2	0.0014764	0.0014517	0.0014542	-6.51815	-6.53502	-6.5333	481.232	473.181	473.996	9.62032	9.45938	9.47567	0.9889	0.9909	0.9886	479.896	472.104	472.645	9.59363	9.43786	9.44866	9.49338	0.0869831	0.91625	9.45577	0.00161624		0.216237		11.1174	0.220629
	unkorrigiert										korrigiert																																Spalt	Ableitung (dln(M)/dln(app. Scherrate))
																					Spaltweite		Scherrate		korr. Viskosität		über Spalt angepasste Viskosität																[mm]	1	2	3
																					[mm]		[1/s]		[Pas]	CV / %	[Pas]	CV / %															1.4	0.9889	0.9909	0.9886
																					1.4		5.05		9.69733	2.28936	11.1665	1.14678															1.2	0.9897	0.9909	0.9833
																					1.2		5.05		9.35845		11.0126																1	0.9907	0.9888	0.9866
																					1		5.05		9.29489		11.2664
																					1.4		9.91		9.62565	2.3037	11.149	1.22959
																					1.2		9.91		9.28312		10.9971
																					1		9.91		9.22628		11.2704
																					1.4		25.5		9.52639	2.32697	11.1289	1.3522
																					1.2		25.5		9.17873		10.9801
																					1		25.5		9.13075		11.2811
																					1.4		1.96		9.7986	2.26899	11.1951	1.04024
																					1.2		1.96		9.46515		11.0389
																					1		1.96		9.39203		11.266
			Plattenabstand: 1,4 mm							Plattenabstand: 1,2 mm							Plattenabstand: 1,0 mm
	Scherrate		Viskos.	Viskos.	Viskos.	Temp.	Temp.	Temp.		Viskos.	Viskos.	Viskos.	Temp.	Temp.	Temp.		Viskos.	Viskos.	Viskos.	Temp.	Temp.	Temp.
	[1/s]		[Pas]	[Pas]	[Pas]	[°C]	[°C]	[°C]		[Pas]	[Pas]	[Pas]	[°C]	[°C]	[°C]		[Pas]	[Pas]	[Pas]	[°C]	[°C]	[°C]
			1	2	3	1	2	3		1	2	3	1	2	3		1	2	3	1	2	3
	1		10.212	9.97	10.096	20.29	20.31	19.86		10.105	9.8161	9.5231	20.36	20.4	19.77		9.633	9.7175	9.7332	20.39	20.45	20.12
	1.14		10.098	9.8661	9.981	20.29	20.31	19.86		9.9491	9.6722	9.3132	20.35	20.41	19.78		9.5869	9.6009	9.6532	20.4	20.45	20.13
	1.31		10.01	9.8068	9.9097	20.3	20.32	19.87		9.8276	9.6493	9.2177	20.35	20.41	19.8		9.6317	9.3969	9.4788	20.39	20.46	20.14
	1.5		9.9575	9.7634	9.8617	20.3	20.32	19.88		9.7422	9.6647	9.2155	20.35	20.41	19.81		9.5273	9.3761	9.3757	20.39	20.46	20.15
	1.72		9.9295	9.7233	9.819	20.3	20.33	19.9		9.7233	9.6447	9.2145	20.35	20.41	19.82		9.447	9.4227	9.4176	20.4	20.46	20.16
	1.96		9.9109	9.6866	9.776	20.31	20.33	19.91		9.76	9.5669	9.1242	20.35	20.42	19.83		9.5175	9.3104	9.3592	20.4	20.46	20.16
	2.25		9.8912	9.6555	9.7286	20.31	20.34	19.91		9.7574	9.51	9.0115	20.35	20.42	19.84		9.4542	9.3027	9.2868	20.41	20.47	20.17
	2.57		9.8565	9.6435	9.6895	20.31	20.34	19.92		9.6852	9.5349	8.9857	20.36	20.43	19.85		9.4115	9.3356	9.3256	20.41	20.47	20.18
	2.94		9.8122	9.6573	9.675	20.31	20.34	19.93		9.6488	9.5567	8.986	20.36	20.43	19.85		9.4547	9.2428	9.2559	20.41	20.47	20.18
	3.37		9.773	9.6763	9.6886	20.32	20.35	19.93		9.683	9.4986	8.9206	20.37	20.43	19.86		9.374	9.2887	9.2529	20.41	20.48	20.18
	3.85		9.7694	9.6655	9.6953	20.32	20.35	19.93		9.6612	9.481	8.8554	20.36	20.43	19.86		9.4111	9.2398	9.253	20.41	20.48	20.18
	4.41		9.7875	9.6252	9.6733	20.32	20.35	19.94		9.6144	9.5155	8.923	20.37	20.43	19.86		9.3691	9.2429	9.2011	20.41	20.48	20.18
	5.05		9.7755	9.6091	9.6366	20.32	20.35	19.94		9.6415	9.4733	8.8596	20.37	20.43	19.87		9.3731	9.235	9.2286	20.41	20.47	20.18
	5.78		9.7402	9.6317	9.6372	20.32	20.35	19.94		9.6188	9.4672	8.8563	20.37	20.43	19.86		9.3568	9.2175	9.1837	20.41	20.47	20.19
	6.61		9.7373	9.625	9.6504	20.32	20.35	19.94		9.5977	9.482	8.8627	20.37	20.43	19.87		9.3495	9.2192	9.1991	20.41	20.47	20.18
	7.56		9.749	9.5907	9.6266	20.32	20.36	19.95		9.6142	9.4402	8.8348	20.37	20.43	19.86		9.3412	9.2004	9.1582	20.41	20.47	20.18
	8.66		9.7225	9.6032	9.6106	20.32	20.36	19.95		9.5794	9.4657	8.8503	20.37	20.43	19.87		9.3376	9.1985	9.1752	20.41	20.48	20.18
	9.91		9.7174	9.5994	9.6247	20.32	20.36	19.95		9.5948	9.4346	8.8221	20.37	20.43	19.87		9.3217	9.19	9.145	20.41	20.48	20.18
	11.3		9.7261	9.5734	9.6033	20.32	20.36	19.95		9.573	9.4446	8.834	20.37	20.43	19.87		9.3303	9.1727	9.1559	20.41	20.48	20.18
	13		9.7019	9.587	9.5946	20.32	20.36	19.95		9.578	9.4252	8.8109	20.37	20.43	19.87		9.305	9.1857	9.1383	20.4	20.48	20.18
	14.8		9.7064	9.5663	9.5988	20.32	20.36	19.95		9.5614	9.4273	8.822	20.37	20.43	19.87		9.3194	9.1551	9.1374	20.4	20.48	20.18
	17		9.6987	9.5613	9.5755	20.32	20.36	19.95		9.5646	9.4123	8.7968	20.37	20.43	19.87		9.2959	9.1723	9.1319	20.4	20.48	20.18
	19.4		9.689	9.5593	9.5831	20.32	20.36	19.95		9.5503	9.4153	8.7951	20.38	20.43	19.87		9.3029	9.149	9.1096	20.4	20.48	20.18
	22.3		9.6916	9.5364	9.563	20.32	20.36	19.96		9.5508	9.3962	8.7813	20.37	20.43	19.87		9.2937	9.1468	9.1233	20.4	20.48	20.18
	25.5		9.6722	9.5378	9.5647	20.32	20.36	19.96		9.5335	9.4002	8.7723	20.37	20.43	19.86		9.2784	9.1497	9.0966	20.4	20.48	20.19
	29.1		9.6793	9.5217	9.5454	20.32	20.36	19.95		9.5386	9.3798	8.7533	20.37	20.43	19.87		9.2852	9.1258	9.0942	20.4	20.48	20.18
	33.4		9.655	9.5241	9.5413	20.32	20.36	19.96		9.5165	9.383	8.7502	20.38	20.43	19.87		9.265	9.1316	9.0911	20.4	20.48	20.18
	38.2		9.6612	9.5031	9.5217	20.32	20.36	19.96		9.5242	9.3629	8.7231	20.37	20.43	19.87		9.2602	9.1219	9.0704	20.41	20.48	20.18
	43.7		9.6282	9.501	9.5144	20.32	20.36	19.96		9.4989	9.3591	8.7119	20.37	20.43	19.87		9.2608	9.0976	9.0578	20.4	20.48	20.19
	50		9.6231	9.4614	9.478	20.32	20.36	19.96		9.4833	9.3359	8.6962	20.37	20.43	19.87		9.2308	9.0953	9.0541	20.4	20.48	20.19
[truncated: 122 more columns]

## Sheet: 6
Fluid:						Plattenabstand H			Plattenradius R
Platte:						[mm]	[m]		[mm]	[m]
		Plattenabstand:		1,40 mm		1.4	0.0014		12.475	0.012475
		Ausgabe Messgerät:								Berechnung:
										Drehzahl	Drehzahl	Scherrate		ln(Scherrate)		Moment						ln(M)			unkorr. Schubspannung			unkorr. Viskosität			dln(M)/dln(app. Scherrate)			korr. Schubspannung (W&R)			korr. Viskosität (W&R)							realer Spalt		Änderung Spalt		neue Viskosität
		Scherrate	Schubsp.			Viskosität																																		Mittelwert	Stabw.	CV	Funktion				Funktion	(korr. Spalt)
		[1/s]	[Pa]			[Pas]				[1/min]	[1/s]	[1/s]				[µNm]			[Nm]						[Pa]			[Pas]						[Pa]			[Pas]			[Pas]		%	Mittelwert	[m]		[mm]		[Pas]	Stabw
			1	2	3	1	2	3								1	2	3	1	2	3	1	2	3	1	2	3	1	2	3	1	2	3	1	2	3	1	2	3
		1	8.45	8.46	8.54	8.4508	8.4555	8.537		1.07	0.0178333	0.998447		-0.00155444		25.771	25.786	26.034	2.5771e-05	2.5786e-05	2.6034e-05	-10.5663	-10.5657	-10.5561	8.45064	8.45556	8.53688	8.46379	8.46872	8.55016	0.9847	0.9827	0.9827	8.41832	8.41899	8.49996	8.43141	8.43209	8.51318	8.4589	0.0470167	0.555825	8.23562	0.00187027		0.470267		10.7533	0.184378
		1.14	9.54	9.48	9.64	8.3366	8.2839	8.4219		1.23	0.0205	1.14775		0.137801		29.095	28.911	29.392	2.9095e-05	2.8911e-05	2.9392e-05	-10.4449	-10.4513	-10.4348	9.54062	9.48029	9.63802	8.31248	8.25991	8.39733	0.9847	0.9827	0.9827	9.50413	9.43929	9.59633	8.28068	8.22419	8.36101	8.28863	0.068759	0.829559	8.21613	0.00187421		0.474211		10.7449	0.21528
		1.31	10.8	10.7	10.9	8.2725	8.2053	8.355		1.4	0.0233333	1.30638		0.267259		33.04	32.772	33.37	3.304e-05	3.2772e-05	3.337e-05	-10.3178	-10.3259	-10.3079	10.8342	10.7464	10.9425	8.29334	8.22607	8.37617	0.9847	0.9827	0.9827	10.7928	10.6999	10.8951	8.26162	8.19049	8.33994	8.26402	0.074756	0.904597	8.19807	0.00187782		0.477818		10.7378	0.226877
		1.5	12.3	12.2	12.5	8.2193	8.1469	8.3078		1.61	0.0268333	1.50234		0.407021		37.569	37.238	37.974	3.7569e-05	3.7238e-05	3.7974e-05	-10.1893	-10.1982	-10.1786	12.3194	12.2108	12.4522	8.20014	8.12789	8.28854	0.9847	0.9827	0.9827	12.2722	12.158	12.3983	8.16877	8.09274	8.25269	8.1714	0.0800078	0.979121	8.17861	0.00188178		0.481776		10.73	0.237003
		1.72	14	13.9	14.2	8.1714	8.1003	8.2689		1.84	0.0306667	1.71696		0.540552		42.744	42.372	43.254	4.2744e-05	4.2372e-05	4.3254e-05	-10.0603	-10.069	-10.0484	14.0163	13.8943	14.1835	8.16347	8.09242	8.26087	0.9847	0.9827	0.9827	13.9627	13.8342	14.1222	8.13224	8.05742	8.22514	8.13827	0.0840224	1.03244	8.16007	0.00188554		0.485536		10.7226	0.246348
		1.96	16	15.8	16.2	8.128	8.0508	8.2302		2.1	0.035	1.95957		0.672724		48.657	48.195	49.269	4.8657e-05	4.8195e-05	4.9269e-05	-9.93071	-9.94026	-9.91822	15.9553	15.8038	16.1559	8.14223	8.06492	8.24464	0.9847	0.9827	0.9827	15.8942	15.7354	16.0861	8.11109	8.03004	8.20898	8.1167	0.0896047	1.10395	8.14175	0.00188928		0.489284		10.7154	0.257625
		2.25	18.2	18	18.4	8.0892	8.0034	8.1812		2.41	0.0401667	2.24884		0.810414		55.419	54.831	56.049	5.5419e-05	5.4831e-05	5.6049e-05	-9.80059	-9.81125	-9.78928	18.1726	17.9798	18.3792	8.08089	7.99515	8.17275	0.9847	0.9827	0.9827	18.1031	17.902	18.2997	8.04998	7.96057	8.1374	8.04932	0.0884187	1.09846	8.12272	0.00189319		0.493189		10.7078	0.259584
		2.57	20.7	20.5	20.9	8.0706	7.9663	8.1357		2.76	0.046	2.57543		0.946018		63.277	62.459	63.787	6.3277e-05	6.2459e-05	6.3787e-05	-9.66799	-9.681	-9.65996	20.7493	20.4811	20.9166	8.05664	7.95249	8.12158	0.9847	0.9827	0.9827	20.67	20.3925	20.8261	8.02583	7.9181	8.08645	8.01013	0.0852682	1.06451	8.10402	0.00189705		0.497053		10.7007	0.25925
		2.94	23.8	23.4	23.8	8.0768	7.9547	8.105		3.15	0.0525	2.93935		1.07819		72.471	71.376	72.724	7.2471e-05	7.1376e-05	7.2724e-05	-9.53232	-9.54755	-9.52884	23.7642	23.4051	23.8471	8.08483	7.96267	8.11306	0.9847	0.9827	0.9827	23.6733	23.3039	23.744	8.05391	7.92824	8.07797	8.02004	0.0804072	1.00258	8.08583	0.00190081		0.500809		10.6938	0.25735
		3.37	27.2	26.8	27.3	8.0921	7.9714	8.1108		3.61	0.0601667	3.36859		1.21449		83.095	81.855	83.287	8.3095e-05	8.1855e-05	8.3287e-05	-9.39553	-9.41056	-9.39322	27.2479	26.8413	27.3109	8.08882	7.96811	8.10751	0.9847	0.9827	0.9827	27.1437	26.7252	27.1928	8.05788	7.93365	8.07244	8.02132	0.0762767	0.950924	8.06711	0.0019047		0.504699		10.6867	0.256454
		3.85	31.2	30.8	31.3	8.0872	7.9815	8.1274		4.13	0.0688333	3.85382		1.34906		95.037	93.795	95.509	9.5037e-05	9.3795e-05	9.5509e-05	-9.26124	-9.2744	-9.25629	31.1639	30.7566	31.3186	8.08649	7.98081	8.12665	0.9847	0.9827	0.9827	31.0447	30.6236	31.1832	8.05556	7.94629	8.0915	8.03112	0.0756271	0.941676	8.04868	0.00190855		0.508553		10.6799	0.260311
		4.41	35.5	35.1	35.8	8.0495	7.9534	8.1134		4.73	0.0788333	4.41369		1.48471		108.25	106.96	109.11	0.00010825	0.00010696	0.00010911	-9.13107	-9.14306	-9.12315	35.4966	35.0736	35.7786	8.04237	7.94653	8.10626	0.9847	0.9827	0.9827	35.3608	34.9219	35.6238	8.01161	7.91216	8.0712	7.99833	0.0803489	1.00457	8.03014	0.00191244		0.51244		10.673	0.270468
		5.05	40.5	39.9	40.7	8.0239	7.9134	8.0671		5.41	0.0901667	5.04822		1.61904		123.5	121.79	124.16	0.0001235	0.00012179	0.00012416	-8.99927	-9.01321	-8.99394	40.4972	39.9365	40.7137	8.02208	7.91101	8.06495	0.9847	0.9827	0.9827	40.3423	39.7638	40.5376	7.9914	7.87679	8.03007	7.96609	0.079713	1.00065	8.01182	0.00191629		0.516292		10.6663	0.273523
		5.78	46.4	45.7	46.5	8.0368	7.9145	8.0517		6.19	0.103167	5.77606		1.75372		141.56	139.4	141.82	0.00014156	0.0001394	0.00014182	-8.86279	-8.87816	-8.86095	46.4193	45.7111	46.5046	8.03651	7.91388	8.05127	0.9847	0.9827	0.9827	46.2418	45.5134	46.3035	8.00577	7.87965	8.01644	7.96729	0.0760817	0.954926	7.9935	0.00192017		0.520166		10.6598	0.273191
		6.61	53.1	52.4	53.3	8.034	7.9228	8.0699		7.08	0.118	6.60654		1.88806		161.94	159.7	162.67	0.00016194	0.0001597	0.00016267	-8.72828	-8.74221	-8.72379	53.1022	52.3677	53.3416	8.03782	7.92664	8.07405	0.9847	0.9827	0.9827	52.8991	52.1412	53.1109	8.00707	7.89235	8.03913	7.97952	0.0771705	0.967107	7.97527	0.00192404		0.52404		10.6533	0.2794
		7.56	60.5	59.7	60.8	7.9976	7.8898	8.0424		8.11	0.135167	7.56767		2.02388		184.49	182	185.52	0.00018449	0.000182	0.00018552	-8.59792	-8.6115	-8.59235	60.4966	59.6801	60.8344	7.99409	7.8862	8.03873	0.9847	0.9827	0.9827	60.2652	59.422	60.5713	7.96352	7.85209	8.00396	7.93986	0.0786486	0.990555	7.95687	0.00192797		0.52797		10.6468	0.285139
		8.66	69.2	68.2	69.4	7.9951	7.8744	8.0149		9.28	0.154667	8.65943		2.15865		211.07	207.89	211.59	0.00021107	0.00020789	0.00021159	-8.46332	-8.4785	-8.46086	69.2126	68.1698	69.3831	7.99274	7.87232	8.01243	0.9847	0.9827	0.9827	68.9478	67.875	69.083	7.96217	7.83828	7.97778	7.92608	0.0764364	0.964367	7.93866	0.00193187		0.531867		10.6404	0.286372
		9.91	79.2	78.1	79.5	7.9929	7.8815	8.0254		10.6	0.176667	9.89115		2.29164		241.49	238.12	242.47	0.00024149	0.00023812	0.00024247	-8.32868	-8.34274	-8.32463	79.1877	78.0826	79.509	8.00591	7.89419	8.0384	0.9847	0.9827	0.9827	78.8848	77.7449	79.1652	7.97529	7.86004	8.00363	7.94632	0.0760502	0.95705	7.92074	0.00193572		0.535718		10.6344	0.290749
		11.3	90.3	89	90.7	7.963	7.8504	7.9968		12.2	0.203333	11.3842		2.43222		275.33	271.43	276.5	0.00027533	0.00027143	0.0002765	-8.19754	-8.21181	-8.1933	90.2843	89.0054	90.6679	7.93069	7.81835	7.96439	0.9847	0.9827	0.9827	89.9389	88.6204	90.2758	7.90036	7.78454	7.92995	7.87161	0.0768461	0.976243	7.90183	0.00193984		0.53984		10.6275	0.295151
		13	103	102	104	7.9605	7.8438	7.9813		13.9	0.231667	12.9705		2.56268		314.99	310.38	315.82	0.00031499	0.00031038	0.00031582	-8.06297	-8.07771	-8.06034	103.289	101.778	103.561	7.96341	7.84687	7.9844	0.9847	0.9827	0.9827	102.894	101.337	103.114	7.93295	7.81293	7.94987	7.89858	0.0746588	0.945218	7.88432	0.0019436		0.543602		10.622	0.296991
		14.8	118	116	118	7.9438	7.8367	7.9778		15.9	0.265	14.8367		2.69711		359.72	354.88	361.27	0.00035972	0.00035488	0.00036127	-7.93018	-7.94373	-7.92588	117.957	116.37	118.465	7.95032	7.84335	7.98458	0.9847	0.9827	0.9827	117.506	115.866	117.953	7.91991	7.80943	7.95005	7.89313	0.0740359	0.937978	7.86633	0.00194754		0.547544		10.6162	0.300408
		17	135	133	135	7.9269	7.807	7.9476		18.2	0.303333	16.9829		2.83221		410.8	404.59	411.88	0.0004108	0.00040459	0.00041188	-7.7974	-7.81264	-7.79478	134.707	132.67	135.061	7.93188	7.81198	7.95274	0.9847	0.9827	0.9827	134.191	132.096	134.477	7.90154	7.77819	7.91834	7.86603	0.0765286	0.972901	7.84828	0.00195148		0.551481		10.6102	0.307828
		19.4	154	152	155	7.9189	7.8098	7.9481		20.8	0.346667	19.4091		2.96574		469.65	463.19	471.39	0.00046965	0.00046319	0.00047139	-7.66352	-7.67737	-7.65982	154.004	151.886	154.575	7.93466	7.82552	7.96406	0.9847	0.9827	0.9827	153.415	151.229	153.906	7.90431	7.79167	7.92961	7.8752	0.0734326	0.932454	7.83048	0.0019554		0.555399		10.6048	0.308228
		22.3	176	173	176	7.8933	7.7816	7.9218		23.9	0.398333	22.3018		3.10467		535.75	528.17	537.68	0.00053575	0.00052817	0.00053768	-7.53184	-7.54609	-7.52825	175.679	173.194	176.312	7.87738	7.76592	7.90575	0.9847	0.9827	0.9827	175.007	172.445	175.55	7.84725	7.73234	7.87156	7.81705	0.0743628	0.95129	7.81201	0.00195948		0.559477		10.5983	0.313117
		25.5	201	198	202	7.8867	7.7764	7.9165		27.3	0.455	25.4744		3.23767		612.6	604.04	614.93	0.0006126	0.00060404	0.00061493	-7.3978	-7.41187	-7.394	200.879	198.072	201.643	7.88554	7.77536	7.91554	0.9847	0.9827	0.9827	200.111	197.216	200.771	7.85538	7.74173	7.8813	7.82614	0.0742398	0.948614	7.79437	0.00196339		0.563386		10.5932	0.317449
		29.1	229	226	230	7.8653	7.7525	7.8918		31.2	0.52	29.1136		3.37121		699.17	689.14	701.53	0.00069917	0.00068914	0.00070153	-7.26562	-7.28007	-7.26225	229.267	225.978	230.041	7.87491	7.76194	7.90149	0.9847	0.9827	0.9827	228.39	225.001	229.046	7.84479	7.72837	7.86732	7.81349	0.0745737	0.954422	7.7767	0.00196733		0.567328		10.5879	0.322046
		33.4	262	258	263	7.8521	7.7433	7.882		35.7	0.595	33.3127		3.50594		798.82	787.75	801.86	0.00079882	0.00078775	0.00080186	-7.13237	-7.14633	-7.12858	261.943	258.313	262.94	7.86318	7.75421	7.8931	0.9847	0.9827	0.9827	260.941	257.196	261.803	7.8331	7.72067	7.85896	7.80425	0.0735224	0.942083	7.7589	0.0019713		0.571296		10.5824	0.324999
		38.2	299	295	300	7.8272	7.7177	7.8587		40.9	0.681667	38.1649		3.64192		911.29	898.54	914.96	0.00091129	0.00089854	0.00091496	-7.00065	-7.01474	-6.99663	298.824	294.643	300.027	7.8298	7.72025	7.86133	0.9847	0.9827	0.9827	297.681	293.368	298.73	7.79985	7.68686	7.82733	7.77135	0.0744465	0.957961	7.74099	0.00197533		0.575328		10.5771	0.329961
		43.7	341	337	343	7.8118	7.7017	7.8396		46.8	0.78	43.6704		3.77667		1040.9	1026.2	1044.6	0.0010409	0.0010262	0.0010446	-6.86767	-6.88189	-6.86412	341.325	336.504	342.538	7.81593	7.70555	7.84371	0.9847	0.9827	0.9827	340.019	335.049	341.056	7.78603	7.67222	7.80979	7.75601	0.0735312	0.948055	7.72328	0.00197933		0.579325		10.5718	0.332892
		50	389	383	390	7.7735	7.6598	7.8053		53.6	0.893333	50.0157		3.91234		1185.6	1168.3	1190.4	0.0011856	0.0011683	0.0011904	-6.73751	-6.75221	-6.73347	388.773	383.101	390.347	7.77304	7.65961	7.80451	0.9847	0.9827	0.9827	387.286	381.444	388.659	7.7433	7.62649	7.77075	7.71351	0.0766077	0.993161	7.70548	0.00198336		0.583361		10.5667	0.340398
	unkorrigiert										korrigiert																																Spalt	Ableitung (dln(M)/dln(app. Scherrate))
																					Spaltweite		Scherrate		korr. Viskosität		über Spalt angepasste Viskosität																[mm]	1	2	3
																					[mm]		[1/s]		[Pas]	CV / %	[Pas]	CV / %															1.4	0.9847	0.9827	0.9827
																					1.4		5.05		8.01182	3.19483	10.6663	1.58735															1.2	0.9858	0.9858	0.9845
																					1.2		5.05		7.83629		10.8654																1	0.9854	0.9856	0.9872
																					1		5.05		7.5207		11.0092
																					1.4		9.91		7.92074	3.10054	10.6344	1.80098
																					1.2		9.91		7.75751		10.8582
																					1		9.91		7.44998		11.0234
																					1.4		25.5		7.79437	2.96595	10.5932	2.10678
																					1.2		25.5		7.64839		10.8525
																					1		25.5		7.35208		11.0481
																					1.4		1.96		8.14175	3.33132	10.7154	1.287
																					1.2		1.96		7.94839		10.8797
																					1		1.96		7.62089		10.9935
			Plattenabstand: 1,4 mm							Plattenabstand: 1,2 mm							Plattenabstand: 1,0 mm
	Scherrate		Viskos.	Viskos.	Viskos.	Temp.	Temp.	Temp.		Viskos.	Viskos.	Viskos.	Temp.	Temp.	Temp.		Viskos.	Viskos.	Viskos.	Temp.	Temp.	Temp.
	[1/s]		[Pas]	[Pas]	[Pas]	[°C]	[°C]	[°C]		[Pas]	[Pas]	[Pas]	[°C]	[°C]	[°C]		[Pas]	[Pas]	[Pas]	[°C]	[°C]	[°C]
			1	2	3	1	2	3		1	2	3	1	2	3		1	2	3	1	2	3
	1		8.4508	8.4555	8.537	20.18	20.7	20.53		8.2254	8.1753	8.3593	20.33	20.78	20.56		7.8501	7.7464	7.8026	20.45	20.84	20.58
	1.14		8.3366	8.2839	8.4219	20.2	20.7	20.52		8.0946	7.965	8.2195	20.35	20.78	20.56		7.85	7.7544	7.7964	20.47	20.84	20.57
	1.31		8.2725	8.2053	8.355	20.22	20.7	20.51		8.0019	7.8752	8.0885	20.37	20.79	20.57		7.7452	7.7119	7.843	20.48	20.85	20.58
	1.5		8.2193	8.1469	8.3078	20.22	20.71	20.51		7.9973	7.8637	8.0307	20.38	20.79	20.57		7.59	7.5522	7.7144	20.48	20.86	20.58
	1.72		8.1714	8.1003	8.2689	20.23	20.71	20.52		8.0147	7.9	8.0476	20.38	20.8	20.58		7.6341	7.5428	7.6617	20.48	20.86	20.58
	1.96		8.128	8.0508	8.2302	20.24	20.72	20.52		7.9857	7.906	8.074	20.39	20.8	20.57		7.6458	7.5993	7.7434	20.48	20.86	20.58
	2.25		8.0892	8.0034	8.1812	20.24	20.73	20.52		7.9072	7.8362	8.0277	20.39	20.8	20.58		7.541	7.494	7.659	20.48	20.86	20.58
	2.57		8.0706	7.9663	8.1357	20.25	20.73	20.52		7.8816	7.7809	7.9514	20.39	20.81	20.58		7.5932	7.5126	7.6432	20.49	20.86	20.58
	2.94		8.0768	7.9547	8.105	20.25	20.73	20.53		7.923	7.8146	7.9588	20.39	20.81	20.58		7.5656	7.5246	7.6851	20.49	20.86	20.58
	3.37		8.0921	7.9714	8.1108	20.26	20.73	20.53		7.9057	7.8232	7.9889	20.4	20.81	20.58		7.5304	7.4541	7.6036	20.49	20.86	20.58
	3.85		8.0872	7.9815	8.1274	20.26	20.73	20.53		7.8532	7.7606	7.9316	20.4	20.81	20.58		7.5623	7.507	7.6544	20.5	20.86	20.58
	4.41		8.0495	7.9534	8.1134	20.26	20.73	20.53		7.876	7.7709	7.9159	20.4	20.81	20.57		7.5046	7.4386	7.5947	20.5	20.86	20.58
	5.05		8.0239	7.9134	8.0671	20.27	20.73	20.53		7.8686	7.7814	7.9396	20.4	20.82	20.57		7.5399	7.4743	7.6189	20.5	20.86	20.58
	5.78		8.0368	7.9145	8.0517	20.27	20.74	20.53		7.8317	7.7283	7.8897	20.4	20.82	20.57		7.4908	7.4334	7.5864	20.5	20.86	20.58
	6.61		8.034	7.9228	8.0699	20.27	20.74	20.54		7.8508	7.7501	7.8984	20.41	20.82	20.58		7.5159	7.4479	7.5944	20.5	20.86	20.58
	7.56		7.9976	7.8898	8.0424	20.27	20.74	20.54		7.8183	7.7295	7.8913	20.41	20.82	20.57		7.4755	7.4151	7.5657	20.5	20.86	20.58
	8.66		7.9951	7.8744	8.0149	20.27	20.74	20.54		7.8177	7.7107	7.8601	20.41	20.82	20.58		7.4897	7.4253	7.5754	20.5	20.86	20.58
	9.91		7.9929	7.8815	8.0254	20.28	20.74	20.54		7.806	7.7153	7.8725	20.41	20.82	20.58		7.4581	7.393	7.5438	20.5	20.86	20.58
	11.3		7.963	7.8504	7.9968	20.28	20.74	20.54		7.7881	7.6833	7.8356	20.41	20.82	20.58		7.4623	7.4076	7.5536	20.51	20.86	20.58
	13		7.9605	7.8438	7.9813	20.28	20.74	20.54		7.7847	7.6913	7.8475	20.41	20.82	20.57		7.4418	7.3726	7.519	20.51	20.86	20.58
	14.8		7.9438	7.8367	7.9778	20.28	20.74	20.54		7.7623	7.6605	7.8107	20.41	20.82	20.57		7.4323	7.3792	7.5297	20.51	20.86	20.58
	17		7.9269	7.807	7.9476	20.28	20.74	20.54		7.7565	7.6644	7.8158	20.41	20.82	20.58		7.4217	7.3552	7.5016	20.51	20.86	20.58
	19.4		7.9189	7.8098	7.9481	20.28	20.74	20.54		7.7379	7.6342	7.7859	20.41	20.82	20.57		7.4027	7.3448	7.492	20.5	20.86	20.58
	22.3		7.8933	7.7816	7.9218	20.28	20.74	20.54		7.7268	7.6353	7.7832	20.41	20.82	20.57		7.4003	7.3407	7.4889	20.51	20.86	20.58
	25.5		7.8867	7.7764	7.9165	20.28	20.74	20.54		7.7118	7.61	7.7588	20.41	20.82	20.57		7.3791	7.3127	7.4609	20.51	20.86	20.58
	29.1		7.8653	7.7525	7.8918	20.28	20.74	20.54		7.6986	7.6036	7.7538	20.41	20.82	20.58		7.3679	7.3132	7.4592	20.51	20.86	20.58
	33.4		7.8521	7.7433	7.882	20.28	20.74	20.54		7.6823	7.5837	7.7309	20.41	20.82	20.57		7.3554	7.2936	7.4439	20.51	20.86	20.59
	38.2		7.8272	7.7177	7.8587	20.28	20.74	20.54		7.6633	7.5648	7.7167	20.41	20.82	20.57		7.3374	7.2734	7.4205	20.51	20.86	20.58
	43.7		7.8118	7.7017	7.8396	20.28	20.74	20.54		7.6474	7.5532	7.697	20.41	20.82	20.57		7.322	7.266	7.4143	20.51	20.86	20.58
	50		7.7735	7.6598	7.8053	20.28	20.74	20.54		7.6119	7.5121	7.6604	20.41	20.82	20.57		7.2985	7.2377	7.3851	20.51	20.86	20.58
[truncated: 122 more columns]

## Sheet: 7
Fluid:						Plattenabstand H			Plattenradius R
Platte:						[mm]	[m]		[mm]	[m]
		Plattenabstand:		1,40 mm		1.4	0.0014		12.525	0.012525
		Ausgabe Messgerät:								Berechnung:
										Drehzahl	Drehzahl	Scherrate		ln(Scherrate)		Moment						ln(M)			unkorr. Schubspannung			unkorr. Viskosität			dln(M)/dln(app. Scherrate)			korr. Schubspannung (W&R)			korr. Viskosität (W&R)							realer Spalt		Änderung Spalt		neue Viskosität
		Scherrate	Schubsp.			Viskosität																																		Mittelwert	Stabw.	CV	Funktion				Funktion	(korr. Spalt)
		[1/s]	[Pa]			[Pas]				[1/min]	[1/s]	[1/s]				[µNm]			[Nm]						[Pa]			[Pas]						[Pa]			[Pas]			[Pas]		%	Mittelwert	[m]		[mm]		[Pas]	Stabw
			1	2	3	1	2	3								1	2	3	1	2	3	1	2	3	1	2	3	1	2	3	1	2	3	1	2	3	1	2	3
		1	9.53	9.48	9.68	9.5271	9.4816	9.6763		1.07	0.0178333	1.00245		0.00244556		29.404	29.264	29.865	2.9404e-05	2.9264e-05	2.9865e-05	-10.4344	-10.4392	-10.4188	9.52694	9.48158	9.6763	9.50367	9.45842	9.65267	0.995	0.9955	0.9963	9.51503	9.47091	9.66735	9.49179	9.44778	9.64374	9.52777	0.102816	1.07912	9.44901	0.0016301		0.230097		10.9542	0.226154
		1.14	10.8	10.8	11	9.4636	9.4182	9.6476		1.22	0.0203333	1.14298		0.133638		33.427	33.266	34.077	3.3427e-05	3.3266e-05	3.4077e-05	-10.3061	-10.311	-10.2869	10.8304	10.7782	11.041	9.47559	9.42995	9.65984	0.995	0.9955	0.9963	10.8169	10.7661	11.0308	9.46374	9.41934	9.65091	9.51133	0.1229	1.29214	9.44405	0.00163053		0.230525		10.9596	0.246499
		1.31	12.3	12.3	12.6	9.4128	9.3951	9.6124		1.4	0.0233333	1.31161		0.271259		38.049	37.977	38.855	3.8049e-05	3.7977e-05	3.8855e-05	-10.1766	-10.1785	-10.1557	12.3279	12.3046	12.5891	9.39905	9.38126	9.59815	0.995	0.9955	0.9963	12.3125	12.2908	12.5774	9.3873	9.37071	9.58927	9.44909	0.121681	1.28776	9.43885	0.00163097		0.23097		10.9648	0.241927
		1.5	14.1	14.1	14.4	9.3824	9.3791	9.5847		1.6	0.0266667	1.49899		0.404791		43.403	43.388	44.339	4.3403e-05	4.3388e-05	4.4339e-05	-10.045	-10.0453	-10.0236	14.0626	14.0578	14.3659	9.38142	9.37817	9.58373	0.995	0.9955	0.9963	14.0451	14.042	14.3526	9.36969	9.36762	9.57486	9.43739	0.119059	1.26156	9.43381	0.0016314		0.231399		10.9701	0.236259
		1.72	16.1	16.1	16.4	9.3608	9.3572	9.5558		1.83	0.0305	1.71447		0.539103		49.557	49.538	50.589	4.9557e-05	4.9538e-05	5.0589e-05	-9.91239	-9.91277	-9.89178	16.0565	16.0504	16.3909	9.36532	9.36173	9.56035	0.995	0.9955	0.9963	16.0365	16.0323	16.3757	9.35361	9.3512	9.5515	9.41877	0.114956	1.2205	9.42875	0.00163183		0.231829		10.9757	0.228591
		1.96	18.3	18.3	18.7	9.3335	9.3346	9.5287		2.1	0.035	1.96742		0.676724		56.548	56.555	57.731	5.6548e-05	5.6555e-05	5.7731e-05	-9.78042	-9.7803	-9.75972	18.3216	18.3239	18.7049	9.31251	9.31366	9.50733	0.995	0.9955	0.9963	18.2987	18.3033	18.6876	9.30087	9.30318	9.49853	9.36753	0.11346	1.21121	9.42356	0.0016323		0.232301		10.9813	0.223799
		2.25	20.9	20.9	21.4	9.3077	9.3153	9.5053		2.4	0.04	2.24848		0.810256		64.536	64.589	65.906	6.4536e-05	6.4589e-05	6.5906e-05	-9.64829	-9.64747	-9.62728	20.9098	20.9269	21.3536	9.2995	9.30713	9.49691	0.995	0.9955	0.9963	20.8836	20.9034	21.3339	9.28787	9.29666	9.48813	9.35755	0.113164	1.20934	9.41852	0.00163272		0.232723		10.9869	0.220825
		2.57	23.9	23.9	24.4	9.2883	9.3143	9.4968		2.74	0.0456667	2.56702		0.942745		73.703	73.909	75.357	7.3703e-05	7.3909e-05	7.5357e-05	-9.51547	-9.51268	-9.49327	23.8799	23.9466	24.4158	9.30258	9.32858	9.51134	0.995	0.9955	0.9963	23.85	23.9197	24.3932	9.29095	9.31808	9.50254	9.37052	0.115133	1.22867	9.41353	0.00163315		0.233154		10.9926	0.220664
		2.94	27.3	27.5	28	9.2908	9.342	9.5126		3.14	0.0523333	2.94176		1.07901		84.37	84.835	86.385	8.437e-05	8.4835e-05	8.6385e-05	-9.3803	-9.3748	-9.3567	27.336	27.4867	27.9889	9.29238	9.3436	9.51431	0.995	0.9955	0.9963	27.3018	27.4557	27.963	9.28077	9.33308	9.50551	9.37312	0.117599	1.25464	9.40841	0.0016336		0.233605		10.9983	0.221059
		3.37	31.4	31.5	32.1	9.3143	9.3663	9.5334		3.59	0.0598333	3.36336		1.21294		96.799	97.339	99.076	9.6799e-05	9.7339e-05	9.9076e-05	-9.24287	-9.23731	-9.21962	31.363	31.538	32.1008	9.32492	9.37694	9.54427	0.995	0.9955	0.9963	31.3238	31.5025	32.0711	9.31326	9.36639	9.53544	9.40503	0.11602	1.23359	9.40337	0.00163403		0.234034		11.0042	0.21683
		3.85	35.9	36	36.7	9.3279	9.3542	9.5322		4.11	0.0685	3.85053		1.34821		110.94	111.25	113.37	0.00011094	0.00011125	0.00011337	-9.10652	-9.10373	-9.08485	35.9447	36.0452	36.732	9.33501	9.3611	9.53948	0.995	0.9955	0.9963	35.8998	36.0046	36.6981	9.32334	9.35057	9.53066	9.40152	0.112661	1.19833	9.39828	0.00163448		0.234483		11.0102	0.210271
		4.41	41.1	41.1	41.9	9.3087	9.3085	9.5095		4.71	0.0785	4.41265		1.48447		126.7	126.7	129.43	0.0001267	0.0001267	0.00012943	-8.97369	-8.97369	-8.95237	41.051	41.051	41.9355	9.30303	9.30303	9.50348	0.995	0.9955	0.9963	40.9997	41.0048	41.8967	9.2914	9.29256	9.49469	9.35955	0.117035	1.25044	9.39316	0.00163493		0.23493		11.0161	0.212592
		5.05	46.9	47	47.9	9.286	9.309	9.5005		5.39	0.0898333	5.04972		1.61933		144.64	145	147.99	0.00014464	0.000145	0.00014799	-8.84126	-8.83878	-8.81837	46.8636	46.9802	47.949	9.28043	9.30353	9.49538	0.995	0.9955	0.9963	46.805	46.9274	47.9046	9.26883	9.29307	9.48659	9.3495	0.119346	1.27649	9.38809	0.00163537		0.235369		11.0223	0.21259
		5.78	53.7	53.9	55	9.2953	9.3385	9.5161		6.16	0.102667	5.77111		1.75286		165.7	166.47	169.64	0.0001657	0.00016647	0.00016964	-8.70533	-8.7007	-8.68183	53.687	53.9365	54.9636	9.30273	9.34596	9.52393	0.995	0.9955	0.9963	53.6199	53.8758	54.9128	9.2911	9.33544	9.51512	9.38056	0.118627	1.2646	9.38308	0.0016358		0.235801		11.0284	0.209432
		6.61	61.5	61.6	62.9	9.3061	9.3209	9.5126		7.06	0.117667	6.61429		1.88923		189.85	190.15	194.06	0.00018985	0.00019015	0.00019406	-8.56928	-8.5677	-8.54734	61.5117	61.6089	62.8757	9.29982	9.31451	9.50605	0.995	0.9955	0.9963	61.4348	61.5396	62.8176	9.28819	9.30404	9.49725	9.36316	0.116397	1.24314	9.37796	0.00163625		0.236254		11.0347	0.204098
		7.56	70.3	70.3	71.9	9.2882	9.2904	9.4987		8.07	0.1345	7.56052		2.02294		216.85	216.9	221.76	0.00021685	0.0002169	0.00022176	-8.4363	-8.43607	-8.41391	70.2597	70.2759	71.8506	9.29297	9.29511	9.50338	0.995	0.9955	0.9963	70.1719	70.1968	71.7841	9.28135	9.28465	9.49459	9.35353	0.122172	1.30616	9.37295	0.00163669		0.23669		11.041	0.208233
		8.66	80.4	80.7	82.3	9.2841	9.318	9.5068		9.24	0.154	8.65666		2.15833		248.06	248.97	254.01	0.00024806	0.00024897	0.00025401	-8.30184	-8.29818	-8.27814	80.3718	80.6666	82.2996	9.28439	9.31845	9.50709	0.995	0.9955	0.9963	80.2713	80.5759	82.2235	9.27278	9.30797	9.49829	9.35968	0.121323	1.29623	9.36787	0.00163713		0.237132		11.0474	0.20472
		9.91	92.1	92.2	94.1	9.292	9.3056	9.5014		10.6	0.176667	9.9308		2.29564		284.12	284.54	290.53	0.00028412	0.00028454	0.00029053	-8.16611	-8.16464	-8.1438	92.0553	92.1914	94.1321	9.26968	9.28338	9.47881	0.995	0.9955	0.9963	91.9402	92.0876	94.0451	9.25809	9.27293	9.47004	9.33369	0.118318	1.26764	9.36273	0.00163759		0.237589		11.0539	0.198513
		11.3	105	105	108	9.281	9.2856	9.4985		12.1	0.201667	11.3361		2.42799		324.77	324.94	332.38	0.00032477	0.00032494	0.00033238	-8.03239	-8.03187	-8.00923	105.226	105.281	107.692	9.28238	9.28723	9.49988	0.995	0.9955	0.9963	105.094	105.163	107.592	9.27077	9.27679	9.49109	9.34622	0.125502	1.34281	9.35777	0.00163803		0.238027		11.0606	0.204379
		13	120	121	123	9.2764	9.3087	9.4996		13.8	0.23	12.9288		2.55946		371.49	372.79	380.43	0.00037149	0.00037279	0.00038043	-7.89799	-7.8945	-7.87421	120.363	120.784	123.26	9.30972	9.3423	9.53376	0.995	0.9955	0.9963	120.213	120.649	123.146	9.29808	9.33179	9.52494	9.38494	0.122413	1.30435	9.35286	0.00163843		0.238429		11.0673	0.198275
		14.8	138	138	141	9.2796	9.2761	9.4909		15.8	0.263333	14.8025		2.6948		425.29	425.13	434.97	0.00042529	0.00042513	0.00043497	-7.76274	-7.76312	-7.74023	137.795	137.743	140.931	9.30886	9.30536	9.52074	0.995	0.9955	0.9963	137.622	137.588	140.801	9.29723	9.29489	9.51194	9.36802	0.124641	1.3305	9.34779	0.00163889		0.238891		11.0739	0.198325
		17	158	158	161	9.2684	9.2929	9.4964		18.1	0.301667	16.9573		2.8307		486.12	487.41	498.07	0.00048612	0.00048741	0.00049807	-7.62906	-7.6264	-7.60477	157.504	157.922	161.375	9.28824	9.31289	9.51657	0.995	0.9955	0.9963	157.307	157.744	161.226	9.27663	9.30241	9.50777	9.36227	0.126661	1.35289	9.34271	0.00163933		0.239328		11.0808	0.198139
		19.4	180	180	184	9.2686	9.2745	9.4852		20.8	0.346667	19.4869		2.96974		556.34	556.68	569.34	0.00055634	0.00055668	0.00056934	-7.49413	-7.49352	-7.47103	180.255	180.365	184.467	9.25008	9.25573	9.46623	0.995	0.9955	0.9963	180.03	180.162	184.296	9.23852	9.24532	9.45747	9.31377	0.124495	1.33668	9.33752	0.00163981		0.239806		11.0876	0.192878
		22.3	206	206	211	9.2619	9.274	9.4903		23.8	0.396667	22.2975		3.10447		636.22	637.07	651.92	0.00063622	0.00063707	0.00065192	-7.35997	-7.35863	-7.33559	206.136	206.412	211.223	9.24483	9.25718	9.47297	0.995	0.9955	0.9963	205.879	206.179	211.028	9.23327	9.24677	9.4642	9.31475	0.129607	1.39142	9.33249	0.00164023		0.240233		11.0948	0.196281
		25.5	236	236	241	9.2553	9.2655	9.4739		27.2	0.453333	25.4828		3.238		727.6	728.38	744.78	0.0007276	0.00072838	0.00074478	-7.22576	-7.22469	-7.20242	235.743	235.996	241.31	9.25108	9.261	9.46951	0.995	0.9955	0.9963	235.449	235.731	241.087	9.23952	9.25058	9.46076	9.31695	0.124662	1.33802	9.3275	0.00164067		0.24067		11.1017	0.187913
		29.1	270	270	276	9.2522	9.2591	9.4813		31.1	0.518333	29.1366		3.37199		832.37	833.03	853	0.00083237	0.00083303	0.000853	-7.09123	-7.09044	-7.06675	269.689	269.903	276.373	9.25603	9.26337	9.48543	0.995	0.9955	0.9963	269.352	269.599	276.118	9.24446	9.25295	9.47666	9.32469	0.131681	1.41217	9.32251	0.00164112		0.241116		11.1089	0.193694
		33.4	308	308	316	9.2418	9.2477	9.464		35.6	0.593333	33.3525		3.50713		951.55	952.12	974.43	0.00095155	0.00095212	0.00097443	-6.95742	-6.95682	-6.93366	308.304	308.488	315.717	9.24379	9.24933	9.46606	0.995	0.9955	0.9963	307.918	308.141	315.425	9.23224	9.23892	9.4573	9.30949	0.128055	1.37553	9.31747	0.00164155		0.241551		11.1161	0.186807
		38.2	353	353	362	9.234	9.2408	9.47		40.7	0.678333	38.1305		3.64102		1088	1088.9	1115.8	0.001088	0.0010889	0.0011158	-6.82341	-6.82259	-6.79818	352.514	352.805	361.521	9.24492	9.25257	9.48114	0.995	0.9955	0.9963	352.073	352.408	361.186	9.23336	9.24216	9.47237	9.31596	0.135524	1.45475	9.31248	0.00164199		0.241989		11.1235	0.193156
		43.7	403	403	413	9.2212	9.223	9.4486		46.6	0.776667	43.658		3.77639		1243.6	1243.7	1274.2	0.0012436	0.0012437	0.0012742	-6.68974	-6.68966	-6.66544	402.928	402.961	412.843	9.22919	9.22993	9.45628	0.995	0.9955	0.9963	402.425	402.507	412.461	9.21765	9.21954	9.44753	9.29491	0.132179	1.42206	9.30744	0.00164244		0.242436		11.131	0.186523
		50	460	460	472	9.1986	9.2077	9.4353		53.4	0.89	50.0287		3.9126		1419.8	1421.3	1456.3	0.0014198	0.0014213	0.0014563	-6.55724	-6.55618	-6.53186	460.017	460.503	471.843	9.19506	9.20477	9.43144	0.995	0.9955	0.9963	459.442	459.985	471.407	9.18357	9.19442	9.42272	9.2669	0.135052	1.45736	9.30237	0.00164289		0.242889		11.1385	0.18737
	unkorrigiert										korrigiert																																Spalt	Ableitung (dln(M)/dln(app. Scherrate))
																					Spaltweite		Scherrate		korr. Viskosität		über Spalt angepasste Viskosität																[mm]	1	2	3
																					[mm]		[1/s]		[Pas]	CV / %	[Pas]	CV / %															1.4	0.995	0.9955	0.9963
																					1.4		5.05		9.38809	2.13309	11.0223	0.892329															1.2	0.992	0.9902	0.9923
																					1.2		5.05		9.29342		11.1807																1	0.9906	0.9892	0.9924
																					1		5.05		9.00973		11.2054
																					1.4		9.91		9.36273	2.28013	11.0539	0.795646
																					1.2		9.91		9.24349		11.1914
																					1		9.91		8.95529		11.2199
																					1.4		25.5		9.3275	2.49409	11.1017	0.664433
																					1.2		25.5		9.1739		11.2097
																					1		25.5		8.87955		11.2441
																					1.4		1.96		9.42356	1.93567	10.9813	1.03332
																					1.2		1.96		9.36377		11.1696
																					1		1.96		9.08649		11.1893
			Plattenabstand: 1,4 mm							Plattenabstand: 1,2 mm							Plattenabstand: 1,0 mm
	Scherrate		Viskos.	Viskos.	Viskos.	Temp.	Temp.	Temp.		Viskos.	Viskos.	Viskos.	Temp.	Temp.	Temp.		Viskos.	Viskos.	Viskos.	Temp.	Temp.	Temp.
	[1/s]		[Pas]	[Pas]	[Pas]	[°C]	[°C]	[°C]		[Pas]	[Pas]	[Pas]	[°C]	[°C]	[°C]		[Pas]	[Pas]	[Pas]	[°C]	[°C]	[°C]
			1	2	3	1	2	3		1	2	3	1	2	3		1	2	3	1	2	3
	1		9.5271	9.4816	9.6763	21.09	20.28	20.21		9.5065	9.5072	9.6554	21.04	20.37	20.35		9.3455	9.3509	9.5098	20.99	20.47	20.48
	1.14		9.4636	9.4182	9.6476	21.08	20.28	20.22		9.3669	9.398	9.6145	21.03	20.38	20.37		9.2894	9.1815	9.4064	20.99	20.48	20.48
	1.31		9.4128	9.3951	9.6124	21.08	20.28	20.23		9.3281	9.3662	9.629	21.02	20.38	20.38		9.1142	8.973	9.2374	20.98	20.49	20.49
	1.5		9.3824	9.3791	9.5847	21.07	20.29	20.24		9.3477	9.3772	9.6498	21.02	20.39	20.39		9.059	8.9985	9.248	20.98	20.49	20.49
	1.72		9.3608	9.3572	9.5558	21.06	20.29	20.25		9.3591	9.3459	9.632	21.01	20.4	20.4		9.1276	9.034	9.2786	20.97	20.49	20.5
	1.96		9.3335	9.3346	9.5287	21.06	20.29	20.26		9.309	9.2573	9.5574	21.01	20.4	20.41		9.0441	8.9021	9.1805	20.97	20.49	20.51
	2.25		9.3077	9.3153	9.5053	21.06	20.3	20.27		9.2346	9.2052	9.4983	21	20.4	20.42		9.0071	8.9354	9.1962	20.96	20.49	20.51
	2.57		9.2883	9.3143	9.4968	21.05	20.3	20.27		9.2349	9.2436	9.5092	21	20.41	20.42		9.0523	8.9405	9.2049	20.96	20.49	20.51
	2.94		9.2908	9.342	9.5126	21.05	20.3	20.28		9.2686	9.2508	9.5184	21	20.41	20.42		8.9752	8.8546	9.1467	20.96	20.49	20.52
	3.37		9.3143	9.3663	9.5334	21.05	20.3	20.29		9.2337	9.1766	9.4706	21	20.42	20.42		8.9998	8.9171	9.1814	20.96	20.49	20.52
	3.85		9.3279	9.3542	9.5322	21.05	20.31	20.29		9.1985	9.1809	9.4559	21	20.42	20.42		8.9805	8.8371	9.1416	20.96	20.49	20.52
	4.41		9.3087	9.3085	9.5095	21.05	20.31	20.29		9.2249	9.2083	9.4716	20.99	20.42	20.42		8.9633	8.8846	9.152	20.95	20.5	20.53
	5.05		9.286	9.309	9.5005	21.04	20.31	20.29		9.2077	9.1479	9.4425	20.99	20.42	20.43		8.9716	8.8311	9.1369	20.95	20.5	20.53
	5.78		9.2953	9.3385	9.5161	21.04	20.31	20.29		9.1853	9.1698	9.4415	20.99	20.42	20.43		8.9427	8.8557	9.138	20.95	20.49	20.53
	6.61		9.3061	9.3209	9.5126	21.04	20.31	20.3		9.2004	9.159	9.4376	20.99	20.42	20.43		8.9553	8.8194	9.1253	20.95	20.49	20.53
	7.56		9.2882	9.2904	9.4987	21.04	20.31	20.3		9.1769	9.1299	9.425	20.99	20.42	20.43		8.9324	8.8397	9.1277	20.95	20.49	20.53
	8.66		9.2841	9.318	9.5068	21.04	20.31	20.3		9.18	9.1562	9.4256	20.99	20.43	20.44		8.9449	8.7996	9.1153	20.95	20.49	20.53
	9.91		9.292	9.3056	9.5014	21.04	20.31	20.3		9.1743	9.1125	9.4159	20.99	20.43	20.44		8.9199	8.8341	9.118	20.95	20.49	20.53
	11.3		9.281	9.2856	9.4985	21.04	20.31	20.3		9.1619	9.1456	9.416	20.99	20.43	20.44		8.9274	8.7839	9.1127	20.95	20.5	20.53
	13		9.2764	9.3087	9.4996	21.04	20.31	20.3		9.1657	9.1012	9.4058	20.99	20.43	20.44		8.914	8.8211	9.1037	20.94	20.49	20.53
	14.8		9.2796	9.2761	9.4909	21.04	20.31	20.3		9.1492	9.13	9.4051	20.99	20.43	20.44		8.9115	8.782	9.1113	20.95	20.49	20.53
	17		9.2684	9.2929	9.4964	21.04	20.31	20.3		9.1553	9.0888	9.3994	20.99	20.43	20.44		8.9058	8.7856	9.0912	20.95	20.49	20.53
	19.4		9.2686	9.2745	9.4852	21.03	20.31	20.3		9.1365	9.1162	9.3935	20.99	20.43	20.44		8.8948	8.7946	9.0996	20.94	20.49	20.53
	22.3		9.2619	9.274	9.4903	21.04	20.31	20.31		9.1459	9.0759	9.3918	20.99	20.43	20.44		8.9007	8.7585	9.0882	20.95	20.49	20.53
	25.5		9.2553	9.2655	9.4739	21.04	20.31	20.3		9.1237	9.0973	9.3752	20.99	20.43	20.44		8.8789	8.7803	9.0751	20.94	20.49	20.53
	29.1		9.2522	9.2591	9.4813	21.03	20.31	20.31		9.1306	9.0706	9.3843	20.99	20.43	20.44		8.8875	8.7588	9.0908	20.94	20.49	20.53
	33.4		9.2418	9.2477	9.464	21.04	20.31	20.31		9.1137	9.0635	9.3605	20.99	20.43	20.44		8.8774	8.7389	9.0678	20.95	20.49	20.53
	38.2		9.234	9.2408	9.47	21.04	20.31	20.31		9.1062	9.065	9.3678	20.99	20.43	20.44		8.8534	8.7617	9.0579	20.95	20.49	20.53
	43.7		9.2212	9.223	9.4486	21.04	20.31	20.31		9.1021	9.0316	9.3505	20.99	20.43	20.45		8.8595	8.7253	9.0696	20.95	20.49	20.53
	50		9.1986	9.2077	9.4353	21.03	20.31	20.31		9.0686	9.0319	9.3266	20.99	20.43	20.44		8.8433	8.7023	9.039	20.95	20.49	20.54
[truncated: 122 more columns]

## Sheet: 8
Fluid:						Plattenabstand H			Plattenradius R
Platte:						[mm]	[m]		[mm]	[m]
		Plattenabstand:		1,40 mm		1.4	0.0014		12.525	0.012525
		Ausgabe Messgerät:								Berechnung:
										Drehzahl	Drehzahl	Scherrate		ln(Scherrate)		Moment						ln(M)			unkorr. Schubspannung			unkorr. Viskosität			dln(M)/dln(app. Scherrate)			korr. Schubspannung (W&R)			korr. Viskosität (W&R)							realer Spalt		Änderung Spalt		neue Viskosität
		Scherrate	Schubsp.			Viskosität																																		Mittelwert	Stabw.	CV	Funktion				Funktion	(korr. Spalt)
		[1/s]	[Pa]			[Pas]				[1/min]	[1/s]	[1/s]				[µNm]			[Nm]						[Pa]			[Pas]						[Pa]			[Pas]			[Pas]		%	Mittelwert	[m]		[mm]		[Pas]	Stabw
			1	2	3	1	2	3								1	2	3	1	2	3	1	2	3	1	2	3	1	2	3	1	2	3	1	2	3	1	2	3
		1	8.64	8.43	8.31	8.6406	8.4284	8.3086		1.07	0.0178333	1.00245		0.00244556		26.668	26.013	25.643	2.6668e-05	2.6013e-05	2.5643e-05	-10.532	-10.5569	-10.5712	8.64047	8.42825	8.30837	8.61936	8.40766	8.28807	0.9968	0.9958	0.9976	8.63356	8.4194	8.30338	8.61247	8.39883	8.2831	8.43147	0.167091	1.98176	8.34674	0.00184537		0.445367		10.8985	0.490995
		1.14	9.76	9.55	9.46	8.5283	8.3466	8.2669		1.22	0.0203333	1.14298		0.133638		30.123	29.481	29.2	3.0123e-05	2.9481e-05	2.92e-05	-10.4102	-10.4318	-10.4413	9.75989	9.55189	9.46084	8.539	8.35701	8.27736	0.9968	0.9958	0.9976	9.75209	9.54186	9.45517	8.53217	8.34824	8.27239	8.38426	0.133585	1.59328	8.34345	0.00184561		0.44561		10.9064	0.440802
		1.31	11.1	10.9	10.8	8.4858	8.3143	8.254		1.4	0.0233333	1.31161		0.271259		34.302	33.608	33.365	3.4302e-05	3.3608e-05	3.3365e-05	-10.2803	-10.3007	-10.308	11.1139	10.889	10.8103	8.47344	8.30201	8.24198	0.9968	0.9958	0.9976	11.105	10.8776	10.8038	8.46667	8.29329	8.23704	8.33233	0.119689	1.43644	8.34001	0.00184586		0.445859		10.9141	0.416269
		1.5	12.7	12.4	12.3	8.4621	8.2964	8.2396		1.6	0.0266667	1.49899		0.404791		39.145	38.379	38.117	3.9145e-05	3.8379e-05	3.8117e-05	-10.1482	-10.168	-10.1749	12.683	12.4349	12.35	8.46106	8.29549	8.23886	0.9968	0.9958	0.9976	12.6729	12.4218	12.3426	8.45429	8.28678	8.23392	8.325	0.11505	1.38198	8.33667	0.0018461		0.446099		10.9217	0.405299
		1.72	14.5	14.2	14.1	8.4396	8.2814	8.2203		1.83	0.0305	1.71447		0.539103		44.68	43.842	43.519	4.468e-05	4.3842e-05	4.3519e-05	-10.016	-10.0349	-10.0423	14.4764	14.2049	14.1002	8.44366	8.28529	8.22425	0.9968	0.9958	0.9976	14.4648	14.19	14.0918	8.4369	8.27659	8.21932	8.31094	0.112786	1.35708	8.33331	0.00184634		0.446337		10.9297	0.39692
		1.96	16.5	16.2	16.1	8.4225	8.2568	8.204		2.1	0.035	1.96742		0.676724		51.029	50.025	49.705	5.1029e-05	5.0025e-05	4.9705e-05	-9.88312	-9.90299	-9.90941	16.5335	16.2082	16.1045	8.40362	8.23828	8.18558	0.9968	0.9958	0.9976	16.5202	16.1912	16.0948	8.3969	8.22963	8.18067	8.26906	0.113381	1.37114	8.32987	0.00184662		0.446617		10.9377	0.391701
		2.25	18.9	18.5	18.4	8.407	8.2308	8.1961		2.4	0.04	2.24848		0.810256		58.291	57.069	56.829	5.8291e-05	5.7069e-05	5.6829e-05	-9.75006	-9.77125	-9.77546	18.8864	18.4904	18.4127	8.39961	8.22352	8.18893	0.9968	0.9958	0.9976	18.8713	18.471	18.4016	8.39289	8.21488	8.18402	8.26393	0.11274	1.36424	8.32654	0.00184685		0.446847		10.9456	0.386063
		2.57	21.6	21.1	21.1	8.4126	8.2106	8.2094		2.74	0.0456667	2.56702		0.942745		66.754	65.152	65.142	6.6754e-05	6.5152e-05	6.5142e-05	-9.6145	-9.63879	-9.63894	21.6284	21.1093	21.1061	8.42549	8.22329	8.22203	0.9968	0.9958	0.9976	21.6111	21.0872	21.0934	8.41875	8.21466	8.2171	8.2835	0.117136	1.41409	8.32323	0.00184709		0.44709		10.9535	0.387556
		2.94	24.8	24.2	24.2	8.4427	8.2156	8.2359		3.14	0.0523333	2.94176		1.07901		76.668	74.606	74.791	7.6668e-05	7.4606e-05	7.4791e-05	-9.47603	-9.50329	-9.50081	24.8405	24.1725	24.2324	8.44409	8.21699	8.23736	0.9968	0.9958	0.9976	24.8207	24.1471	24.2179	8.43734	8.20836	8.23242	8.29271	0.125831	1.51737	8.31982	0.00184735		0.447348		10.9616	0.394561
		3.37	28.5	27.8	27.8	8.4726	8.246	8.2577		3.59	0.0598333	3.36336		1.21294		88.052	85.697	85.818	8.8052e-05	8.5697e-05	8.5818e-05	-9.33758	-9.36469	-9.36328	28.529	27.766	27.8052	8.4823	8.25543	8.26709	0.9968	0.9958	0.9976	28.5062	27.7368	27.7885	8.47551	8.24676	8.26213	8.32813	0.127862	1.53531	8.31648	0.00184759		0.447586		10.9698	0.393282
		3.85	32.6	31.9	31.8	8.47	8.2666	8.2443		4.11	0.0685	3.85053		1.34821		100.74	98.318	98.052	0.00010074	9.8318e-05	9.8052e-05	-9.20297	-9.2273	-9.23001	32.6399	31.8552	31.769	8.47674	8.27294	8.25056	0.9968	0.9958	0.9976	32.6138	31.8217	31.7499	8.46996	8.26425	8.24561	8.3266	0.124495	1.49515	8.31311	0.00184784		0.447844		10.978	0.384002
		4.41	37.2	36.4	36.2	8.4367	8.2508	8.2185		4.71	0.0785	4.41265		1.48447		114.83	112.3	111.86	0.00011483	0.0001123	0.00011186	-9.07206	-9.09434	-9.09826	37.2051	36.3854	36.2428	8.43147	8.2457	8.21339	0.9968	0.9958	0.9976	37.1753	36.3472	36.2211	8.42472	8.23704	8.20846	8.29007	0.117479	1.4171	8.30971	0.0018481		0.448098		10.9861	0.369071
		5.05	42.6	41.5	41.5	8.4325	8.224	8.2219		5.39	0.0898333	5.04972		1.61933		131.35	128.1	128.07	0.00013135	0.0001281	0.00012807	-8.93765	-8.9627	-8.96293	42.5576	41.5046	41.4949	8.42772	8.21919	8.21726	0.9968	0.9958	0.9976	42.5235	41.461	41.47	8.42097	8.21056	8.21233	8.28129	0.120974	1.46081	8.30635	0.00184834		0.448344		10.9944	0.368596
		5.78	48.9	47.6	47.6	8.4649	8.2394	8.246		6.16	0.102667	5.77111		1.75286		150.9	146.88	147	0.0001509	0.00014688	0.000147	-8.79889	-8.82589	-8.82508	48.8918	47.5893	47.6282	8.47183	8.24614	8.25287	0.9968	0.9958	0.9976	48.8527	47.5394	47.5996	8.46505	8.23748	8.24792	8.31682	0.12848	1.54482	8.30302	0.00184859		0.448586		11.0027	0.374656
		6.61	55.9	54.6	54.5	8.4581	8.2544	8.2387		7.06	0.117667	6.61429		1.88923		172.55	168.4	168.07	0.00017255	0.0001684	0.00016807	-8.66482	-8.68917	-8.69113	55.9064	54.5618	54.4549	8.45238	8.24909	8.23292	0.9968	0.9958	0.9976	55.8617	54.5045	54.4222	8.44562	8.24043	8.22798	8.30468	0.122216	1.47165	8.29963	0.00184885		0.448846		11.0111	0.361215
		7.56	63.8	62.3	62.2	8.4356	8.2315	8.2199		8.07	0.1345	7.56052		2.02294		196.94	192.18	191.91	0.00019694	0.00019218	0.00019191	-8.53261	-8.55708	-8.55848	63.8088	62.2666	62.1791	8.43974	8.23575	8.22418	0.9968	0.9958	0.9976	63.7578	62.2012	62.1418	8.43299	8.2271	8.21925	8.29311	0.121198	1.46143	8.2963	0.00184909		0.449091		11.0195	0.354737
		8.66	73.2	71.3	71.3	8.4543	8.2324	8.2362		9.24	0.154	8.65666		2.15833		225.89	219.96	220.06	0.00022589	0.00021996	0.00022006	-8.39546	-8.42206	-8.42161	73.1887	71.2674	71.2998	8.45461	8.23266	8.23641	0.9968	0.9958	0.9976	73.1301	71.1925	71.257	8.44785	8.22402	8.23146	8.30111	0.127133	1.53152	8.29293	0.00184934		0.44934		11.028	0.358011
		9.91	83.7	81.7	81.5	8.4516	8.2453	8.2313		10.6	0.176667	9.9308		2.29564		258.43	252.12	251.69	0.00025843	0.00025212	0.00025169	-8.26089	-8.28561	-8.28731	83.7317	81.6872	81.5479	8.43152	8.22565	8.21162	0.9968	0.9958	0.9976	83.6647	81.6015	81.499	8.42477	8.21701	8.20669	8.28282	0.123038	1.48546	8.28951	0.0018496		0.449603		11.0365	0.347395
		11.3	95.6	93.3	93.2	8.4352	8.2247	8.2212		12.1	0.201667	11.3361		2.42799		295.18	287.81	287.69	0.00029518	0.00028781	0.00028769	-8.12793	-8.15321	-8.15363	95.6387	93.2508	93.212	8.43665	8.22601	8.22258	0.9968	0.9958	0.9976	95.5622	93.1529	93.156	8.4299	8.21737	8.21764	8.28831	0.122627	1.47952	8.28622	0.00184985		0.449852		11.0452	0.342077
		13	110	107	107	8.4513	8.2302	8.2276		13.8	0.23	12.9288		2.55946		338.45	329.6	329.49	0.00033845	0.0003296	0.00032949	-7.99113	-8.01763	-8.01796	109.658	106.791	106.755	8.48172	8.25994	8.25718	0.9968	0.9958	0.9976	109.571	106.679	106.691	8.47494	8.25126	8.25223	8.32614	0.128861	1.54767	8.28296	0.00185006		0.450063		11.0538	0.34627
		14.8	125	122	122	8.4321	8.2286	8.2167		15.8	0.263333	14.8025		2.6948		386.44	377.12	376.57	0.00038644	0.00037712	0.00037657	-7.85853	-7.88295	-7.88441	125.207	122.187	122.009	8.4585	8.25451	8.24247	0.9968	0.9958	0.9976	125.107	122.059	121.936	8.45174	8.24584	8.23752	8.3117	0.121348	1.45997	8.27959	0.00185033		0.450334		11.0624	0.331191
		17	143	140	140	8.4372	8.2188	8.2125		18.1	0.301667	16.9573		2.8307		442.53	431.07	430.74	0.00044253	0.00043107	0.00043074	-7.723	-7.74924	-7.75001	143.38	139.667	139.56	8.45537	8.23641	8.2301	0.9968	0.9958	0.9976	143.266	139.521	139.477	8.44861	8.22776	8.22516	8.30051	0.128263	1.54524	8.27622	0.00185058		0.450576		11.0712	0.33518
		19.4	164	160	160	8.4303	8.2223	8.2117		20.8	0.346667	19.4869		2.96974		506.01	493.53	492.9	0.00050601	0.00049353	0.0004929	-7.58895	-7.61393	-7.6152	163.948	159.904	159.7	8.41326	8.20576	8.19529	0.9968	0.9958	0.9976	163.817	159.737	159.604	8.40653	8.19714	8.19037	8.26468	0.122892	1.48695	8.27277	0.00185086		0.450859		11.0799	0.322737
		22.3	188	183	183	8.4245	8.2099	8.2012		23.8	0.396667	22.2975		3.10447		578.71	563.96	563.36	0.00057871	0.00056396	0.00056336	-7.45471	-7.48053	-7.48159	187.503	182.724	182.529	8.40916	8.19483	8.18611	0.9968	0.9958	0.9976	187.353	182.532	182.42	8.40243	8.18623	8.1812	8.25662	0.126303	1.52972	8.26942	0.00185109		0.451091		11.0889	0.322141
		25.5	214	209	209	8.4189	8.2115	8.2037		27.2	0.453333	25.4828		3.238		661.84	645.53	644.92	0.00066184	0.00064553	0.00064492	-7.32049	-7.34544	-7.34638	214.437	209.153	208.955	8.41497	8.2076	8.19984	0.9968	0.9958	0.9976	214.266	208.933	208.83	8.40824	8.19898	8.19492	8.26738	0.122004	1.47573	8.26611	0.00185134		0.451336		11.0977	0.311851
		29.1	245	239	239	8.4093	8.1996	8.1863		31.1	0.518333	29.1366		3.37199		756.57	737.69	736.49	0.00075657	0.00073769	0.00073649	-7.18672	-7.21199	-7.21361	245.13	239.013	238.624	8.41312	8.20318	8.18983	0.9968	0.9958	0.9976	244.934	238.762	238.481	8.40639	8.19456	8.18492	8.26196	0.125177	1.5151	8.26279	0.00185159		0.451592		11.1067	0.311163
		33.4	280	274	273	8.4041	8.1988	8.1912		35.6	0.593333	33.3525		3.50713		865.28	844.14	843.37	0.00086528	0.00084414	0.00084337	-7.05246	-7.07719	-7.0781	280.352	273.503	273.253	8.40573	8.20036	8.19288	0.9968	0.9958	0.9976	280.128	273.215	273.089	8.399	8.19175	8.18797	8.25957	0.120763	1.4621	8.25944	0.00185183		0.451832		11.1156	0.300366
		38.2	320	312	312	8.39	8.1802	8.1667		40.8	0.68	38.2242		3.64347		988.6	963.88	962.3	0.0009886	0.00096388	0.0009623	-6.91922	-6.94454	-6.94618	320.308	312.298	311.787	8.37971	8.17018	8.15678	0.9968	0.9958	0.9976	320.052	311.971	311.599	8.37301	8.1616	8.15189	8.22883	0.124954	1.5185	8.25606	0.00185209		0.452092		11.1247	0.300655
		43.7	366	357	357	8.3781	8.1762	8.1692		46.6	0.776667	43.658		3.77639		1129.8	1102.6	1101.7	0.0011298	0.0011026	0.0011017	-6.78571	-6.81008	-6.8109	366.057	357.244	356.952	8.38464	8.18278	8.1761	0.9968	0.9958	0.9976	365.764	356.869	356.738	8.37793	8.17418	8.17119	8.2411	0.118506	1.43798	8.25277	0.00185233		0.452332		11.1339	0.287281
		50	418	407	407	8.3485	8.1459	8.1289		53.4	0.89	50.0287		3.9126		1288.7	1257.4	1254.8	0.0012887	0.0012574	0.0012548	-6.65412	-6.67871	-6.68078	417.541	407.399	406.557	8.34602	8.14331	8.12647	0.9968	0.9958	0.9976	417.207	406.972	406.313	8.33934	8.13476	8.12159	8.19856	0.122093	1.4892	8.2494	0.00185259		0.45259		11.1431	0.286686
	unkorrigiert										korrigiert																																Spalt	Ableitung (dln(M)/dln(app. Scherrate))
																					Spaltweite		Scherrate		korr. Viskosität		über Spalt angepasste Viskosität																[mm]	1	2	3
																					[mm]		[1/s]		[Pas]	CV / %	[Pas]	CV / %															1.4	0.9968	0.9958	0.9976
																					1.4		5.05		8.30635	2.27696	10.9944	2.48166															1.2	0.9893	0.9915	0.9909
																					1.2		5.05		8.21924		11.3224																1	0.9878	0.9889	0.9887
																					1		5.05		7.95		11.5519
																					1.4		9.91		8.28951	2.55334	11.0365	2.25574
																					1.2		9.91		8.16957		11.328
																					1		9.91		7.88601		11.5446
																					1.4		25.5		8.26611	2.95219	11.0977	1.94058
																					1.2		25.5		8.10041		11.3377
																					1		25.5		7.79721		11.5366
																					1.4		1.96		8.32987	1.90637	10.9377	2.80063
																					1.2		1.96		8.28926		11.3169
																					1		1.96		8.04044		11.5646
			Plattenabstand: 1,4 mm							Plattenabstand: 1,2 mm							Plattenabstand: 1,0 mm
	Scherrate		Viskos.	Viskos.	Viskos.	Temp.	Temp.	Temp.		Viskos.	Viskos.	Viskos.	Temp.	Temp.	Temp.		Viskos.	Viskos.	Viskos.	Temp.	Temp.	Temp.
	[1/s]		[Pas]	[Pas]	[Pas]	[°C]	[°C]	[°C]		[Pas]	[Pas]	[Pas]	[°C]	[°C]	[°C]		[Pas]	[Pas]	[Pas]	[°C]	[°C]	[°C]
			1	2	3	1	2	3		1	2	3	1	2	3		1	2	3	1	2	3
	1		8.6406	8.4284	8.3086	20.63	20.71	20.45		8.619	8.4306	8.392	20.66	20.79	20.59		8.4593	8.2375	8.2803	20.7	20.83	20.65
	1.14		8.5283	8.3466	8.2669	20.63	20.73	20.47		8.4887	8.3039	8.2994	20.66	20.8	20.6		8.3282	8.2376	8.175	20.7	20.84	20.65
	1.31		8.4858	8.3143	8.254	20.64	20.73	20.47		8.4548	8.272	8.3063	20.66	20.79	20.6		8.126	8.1038	8.0088	20.7	20.84	20.66
	1.5		8.4621	8.2964	8.2396	20.65	20.75	20.48		8.4704	8.3012	8.3227	20.67	20.8	20.6		8.1195	8.0064	8.0322	20.7	20.85	20.66
	1.72		8.4396	8.2814	8.2203	20.65	20.75	20.5		8.453	8.3306	8.296	20.67	20.8	20.61		8.1769	8.0857	8.0703	20.71	20.86	20.66
	1.96		8.4225	8.2568	8.204	20.65	20.76	20.51		8.3726	8.302	8.2232	20.68	20.8	20.61		8.0617	8.0405	7.9577	20.71	20.86	20.66
	2.25		8.407	8.2308	8.1961	20.65	20.76	20.52		8.3171	8.2257	8.1802	20.68	20.81	20.61		8.0632	7.9676	7.9735	20.71	20.86	20.66
	2.57		8.4126	8.2106	8.2094	20.65	20.77	20.53		8.3459	8.211	8.2122	20.68	20.81	20.62		8.0957	8.0293	7.9867	20.71	20.85	20.66
	2.94		8.4427	8.2156	8.2359	20.65	20.76	20.54		8.3654	8.2516	8.2201	20.68	20.81	20.62		8.0038	7.9566	7.9095	20.71	20.85	20.66
	3.37		8.4726	8.246	8.2577	20.65	20.76	20.54		8.305	8.2294	8.1652	20.68	20.81	20.62		8.0587	7.9679	7.954	20.71	20.85	20.66
	3.85		8.47	8.2666	8.2443	20.65	20.77	20.55		8.2928	8.1811	8.1617	20.68	20.81	20.62		8.0002	7.9626	7.9029	20.71	20.85	20.66
	4.41		8.4367	8.2508	8.2185	20.65	20.76	20.55		8.3265	8.2124	8.1842	20.68	20.81	20.62		8.0151	7.9261	7.9133	20.71	20.85	20.66
	5.05		8.4325	8.224	8.2219	20.65	20.77	20.55		8.2788	8.1961	8.1427	20.68	20.81	20.62		7.9978	7.9461	7.8981	20.71	20.86	20.65
	5.78		8.4649	8.2394	8.246	20.65	20.77	20.56		8.28	8.1683	8.1484	20.68	20.81	20.62		7.9898	7.9067	7.888	20.71	20.85	20.65
	6.61		8.4581	8.2544	8.2387	20.65	20.77	20.56		8.2887	8.1918	8.1491	20.68	20.81	20.62		7.981	7.9251	7.8816	20.71	20.86	20.65
	7.56		8.4356	8.2315	8.2199	20.65	20.77	20.56		8.2535	8.1597	8.124	20.68	20.82	20.62		7.9766	7.8932	7.8712	20.72	20.85	20.65
	8.66		8.4543	8.2324	8.2362	20.65	20.77	20.56		8.2737	8.1698	8.1364	20.68	20.82	20.62		7.9605	7.905	7.8654	20.72	20.86	20.65
	9.91		8.4516	8.2453	8.2313	20.65	20.78	20.56		8.2418	8.1546	8.1136	20.68	20.82	20.62		7.9655	7.8866	7.8575	20.71	20.86	20.65
	11.3		8.4352	8.2247	8.2212	20.65	20.78	20.56		8.2556	8.1483	8.1192	20.68	20.82	20.62		7.9382	7.8855	7.8483	20.71	20.86	20.65
	13		8.4513	8.2302	8.2276	20.65	20.78	20.56		8.2293	8.1458	8.1056	20.68	20.82	20.62		7.954	7.8764	7.8464	20.71	20.86	20.65
	14.8		8.4321	8.2286	8.2167	20.65	20.77	20.56		8.2363	8.135	8.1028	20.68	20.82	20.62		7.9214	7.8637	7.8345	20.71	20.86	20.65
	17		8.4372	8.2188	8.2125	20.65	20.78	20.57		8.2144	8.1309	8.0935	20.68	20.82	20.62		7.931	7.8658	7.8316	20.71	20.85	20.65
	19.4		8.4303	8.2223	8.2117	20.65	20.78	20.56		8.2206	8.1215	8.0859	20.68	20.82	20.62		7.92	7.8479	7.8182	20.71	20.86	20.65
	22.3		8.4245	8.2099	8.2012	20.65	20.78	20.56		8.1965	8.1139	8.0803	20.68	20.82	20.62		7.9014	7.8482	7.8183	20.71	20.86	20.65
	25.5		8.4189	8.2115	8.2037	20.65	20.78	20.57		8.2006	8.1075	8.0709	20.69	20.82	20.62		7.9095	7.8372	7.8026	20.71	20.86	20.65
	29.1		8.4093	8.1996	8.1863	20.65	20.78	20.56		8.1808	8.0956	8.0616	20.68	20.82	20.62		7.8895	7.8268	7.7971	20.71	20.85	20.65
	33.4		8.4041	8.1988	8.1912	20.65	20.78	20.57		8.1754	8.0922	8.0584	20.68	20.82	20.62		7.8788	7.8247	7.7957	20.71	20.86	20.65
	38.2		8.39	8.1802	8.1667	20.65	20.78	20.56		8.1628	8.0747	8.0356	20.68	20.82	20.62		7.8781	7.8098	7.774	20.71	20.85	20.64
	43.7		8.3781	8.1762	8.1692	20.65	20.78	20.56		8.1454	8.0716	8.0403	20.68	20.82	20.62		7.8571	7.7979	7.7638	20.71	20.86	20.65
	50		8.3485	8.1459	8.1289	20.65	20.78	20.57		8.1274	8.0419	8.0068	20.68	20.82	20.63		7.8402	7.7845	7.7587	20.71	20.86	20.65
[truncated: 122 more columns]

[truncated: 7 more sheets: 9, 10, 11, 12, 13, 14, 15]
