# Supplementary material for: Absolute Rheological Measurements of Model Suspensions: Influence and Correction of Wall Slip Prevention Measures
Source: Materials (Basel). 2020 Jan 18;13(2):467. doi: 10.3390/ma13020467 (PMC7013820; doi:10.3390/ma13020467)
Supplement: Supplementary file 1 [file materials-13-00467-s001.zip › Suspension_35 wt.%.xlsx]

## Sheet: Ergebnisse
	Platte: Glatt		Scherrate	Viskosität	norm. Viskosität			P1: gemittelte Viskosität über Plattenabstand 1,2 & 1,4 mm
			1/s	Pas	-
	P1	1,2 + 1,4 mm	5.05	18.9068	1
	Platte: Rad		Scherrate	scheinbarer	scheinbare		Korrektur-	norm.	interpol.	Änderung			über Spalt korr.						Platte: Stege		Scherrate	scheinbarer	scheinbare		Korrektur-	norm.	interpol.	Änderung			über Spalt korrigierte
				Spalt	Viskosität	CV	faktor	Viskosität	Spalt	Spalt	Mittelwert	CV	Viskosität	CV	norm. V.							Spalt	Viskosität	CV	faktor	Viskosität	Spalt	Spalt	Mittelwert	CV	Viskosität	CV	norm. V.
			1/s	mm	Pas	%	Viskosität	-	mm	mm	mm	%	Pas	%							1/s	mm	Pas	%	Viskosität	-	mm	mm	mm	%	Pas	%	-
	P15_Rad		5.05	1.4															P10_Stege_H1_20		5.05	1.4
				1.2																		1.2
				1																		1
																			P11_Stege_H1_16		5.05	1.4
	Platte: Pyramiden		Scherrate	scheinbarer	scheinbare		Korrektur-	norm.	interpol.	Änderung			über Spalt korrigierte									1.2
				Spalt	Viskosität	CV	faktor	Viskosität	Spalt	Spalt	Mittelwert	CV	Viskosität	CV	norm. V.							1
			1/s	mm	Pas	%	Viskosität	-	mm	mm	mm	%	Pas	%					P12_Stege_H1_18		5.05	1.4
	P7_Pyramiden_H0,3		5.05	1.4	16.1456	1.58463	1.17102	0.853955	1.63943	0.23943	0.224209	6.86455	18.7313	1.11669	0.990716							1.2
				1.2	15.913		1.18813	0.841656	1.42576	0.225761			18.8863		0.998912							1
				1	15.6422		1.20871	0.827328	1.20871	0.20871			19.1493		1.01282				P13_Stege_0,3_20		5.05	1.4
	P8_Pyramiden_H0,5		5.05	1.4																		1.2
				1.2																		1
				1															P14_Stege_H0,5_20		5.05	1.4
	P9_Pyramiden_H1		5.05	1.4																		1.2
				1.2																		1
				1
	Platte: Quader		Scherrate	scheinbarer	scheinbare		Korrektur-	norm.	interpol.	Änderung			über Spalt korrigierte
				Spalt	Viskosität	CV	faktor	Viskosität	Spalt	Spalt	Mittelwert	CV	Viskosität	CV	norm. V.
			1/s	mm	Pas	%	Viskosität	-	mm	mm	mm	%	Pas	%
	P2_Quader_H1_A1		5.05	1.4
				1.2
				1
	P3_Quader_H1_A0,8		5.05	1.4
				1.2
				1
	P4_Quader_H0,5_A0,5		5.05	1.4
				1.2
				1
	P5_Quader_H0,1_A1		5.05	1.4
				1.2
				1
	P6_Quader_H0,5_A1		5.05	1.4	13.5481	3.17998	1.39553	0.716574	1.95374	0.553742	0.519366	6.44404	18.5742	1.97055	0.982405
				1.2	13.2074		1.43153	0.698553	1.71784	0.517836			18.9237		1.00089
				1	12.7159		1.48687	0.672555	1.48687	0.486867			19.3201		1.02186

## Sheet: V
Fluid:						Plattenabstand H			Plattenradius R
Platte:						[mm]	[m]		[mm]	[m]
		Plattenabstand:		1,40 mm		1.4	0.0014			0
		Ausgabe Messgerät:								Berechnung:
										Drehzahl	Drehzahl	Scherrate		ln(Scherrate)		Moment						ln(M)			unkorr. Schubspannung			unkorr. Viskosität			dln(M)/dln(app. Scherrate)			korr. Schubspannung (W&R)			korr. Viskosität (W&R)							realer Spalt		Änderung Spalt		neue Viskosität
		Scherrate	Schubsp.			Viskosität																																		Mittelwert	Stabw.	CV	Funktion				Funktion	(korr. Spalt)
		[1/s]	[Pa]			[Pas]				[1/min]	[1/s]	[1/s]				[µNm]			[Nm]						[Pa]			[Pas]						[Pa]			[Pas]			[Pas]		%	Mittelwert	[m]		[mm]		[Pas]
			1	2	3	1	2	3								1	2	3	1	2	3	1	2	3	1	2	3	1	2	3	1	2	3	1	2	3	1	2	3
		1								1.07	0.0178333	0		#NUM!					0	0	0	#NUM!	#NUM!	#NUM!	#DIV/0!	#DIV/0!	#DIV/0!	#DIV/0!	#DIV/0!	#DIV/0!	0.9763	0.9765	0.9729	#DIV/0!	#DIV/0!	#DIV/0!	#DIV/0!	#DIV/0!	#DIV/0!	#DIV/0!	#DIV/0!	#DIV/0!	#DIV/0!	#DIV/0!		#DIV/0!		#DIV/0!
		1.14								1.22	0.0203333	0		#NUM!					0	0	0	#NUM!	#NUM!	#NUM!	#DIV/0!	#DIV/0!	#DIV/0!	#DIV/0!	#DIV/0!	#DIV/0!	0.9763	0.9765	0.9729	#DIV/0!	#DIV/0!	#DIV/0!	#DIV/0!	#DIV/0!	#DIV/0!	#DIV/0!	#DIV/0!	#DIV/0!		#DIV/0!		#DIV/0!		0
		1.31								1.4	0.0233333	0		#NUM!					0	0	0	#NUM!	#NUM!	#NUM!	#DIV/0!	#DIV/0!	#DIV/0!	#DIV/0!	#DIV/0!	#DIV/0!	0.9763	0.9765	0.9729	#DIV/0!	#DIV/0!	#DIV/0!	#DIV/0!	#DIV/0!	#DIV/0!	#DIV/0!	#DIV/0!	#DIV/0!		#DIV/0!		#DIV/0!		0
		1.5								1.6	0.0266667	0		#NUM!					0	0	0	#NUM!	#NUM!	#NUM!	#DIV/0!	#DIV/0!	#DIV/0!	#DIV/0!	#DIV/0!	#DIV/0!	0.9763	0.9765	0.9729	#DIV/0!	#DIV/0!	#DIV/0!	#DIV/0!	#DIV/0!	#DIV/0!	#DIV/0!	#DIV/0!	#DIV/0!		#DIV/0!		#DIV/0!		0
		1.72								1.83	0.0305	0		#NUM!					0	0	0	#NUM!	#NUM!	#NUM!	#DIV/0!	#DIV/0!	#DIV/0!	#DIV/0!	#DIV/0!	#DIV/0!	0.9763	0.9765	0.9729	#DIV/0!	#DIV/0!	#DIV/0!	#DIV/0!	#DIV/0!	#DIV/0!	#DIV/0!	#DIV/0!	#DIV/0!		#DIV/0!		#DIV/0!		0
		1.96								2.1	0.035	0		#NUM!					0	0	0	#NUM!	#NUM!	#NUM!	#DIV/0!	#DIV/0!	#DIV/0!	#DIV/0!	#DIV/0!	#DIV/0!	0.9763	0.9765	0.9729	#DIV/0!	#DIV/0!	#DIV/0!	#DIV/0!	#DIV/0!	#DIV/0!	#DIV/0!	#DIV/0!	#DIV/0!		#DIV/0!		#DIV/0!		0
		2.25								2.4	0.04	0		#NUM!					0	0	0	#NUM!	#NUM!	#NUM!	#DIV/0!	#DIV/0!	#DIV/0!	#DIV/0!	#DIV/0!	#DIV/0!	0.9763	0.9765	0.9729	#DIV/0!	#DIV/0!	#DIV/0!	#DIV/0!	#DIV/0!	#DIV/0!	#DIV/0!	#DIV/0!	#DIV/0!		#DIV/0!		#DIV/0!		0
		2.57								2.75	0.0458333	0		#NUM!					0	0	0	#NUM!	#NUM!	#NUM!	#DIV/0!	#DIV/0!	#DIV/0!	#DIV/0!	#DIV/0!	#DIV/0!	0.9763	0.9765	0.9729	#DIV/0!	#DIV/0!	#DIV/0!	#DIV/0!	#DIV/0!	#DIV/0!	#DIV/0!	#DIV/0!	#DIV/0!		#DIV/0!		#DIV/0!		0
		2.94								3.15	0.0525	0		#NUM!					0	0	0	#NUM!	#NUM!	#NUM!	#DIV/0!	#DIV/0!	#DIV/0!	#DIV/0!	#DIV/0!	#DIV/0!	0.9763	0.9765	0.9729	#DIV/0!	#DIV/0!	#DIV/0!	#DIV/0!	#DIV/0!	#DIV/0!	#DIV/0!	#DIV/0!	#DIV/0!		#DIV/0!		#DIV/0!		0
		3.37								3.6	0.06	0		#NUM!					0	0	0	#NUM!	#NUM!	#NUM!	#DIV/0!	#DIV/0!	#DIV/0!	#DIV/0!	#DIV/0!	#DIV/0!	0.9763	0.9765	0.9729	#DIV/0!	#DIV/0!	#DIV/0!	#DIV/0!	#DIV/0!	#DIV/0!	#DIV/0!	#DIV/0!	#DIV/0!		#DIV/0!		#DIV/0!		0
		3.85								4.12	0.0686667	0		#NUM!					0	0	0	#NUM!	#NUM!	#NUM!	#DIV/0!	#DIV/0!	#DIV/0!	#DIV/0!	#DIV/0!	#DIV/0!	0.9763	0.9765	0.9729	#DIV/0!	#DIV/0!	#DIV/0!	#DIV/0!	#DIV/0!	#DIV/0!	#DIV/0!	#DIV/0!	#DIV/0!		#DIV/0!		#DIV/0!		0
		4.41								4.72	0.0786667	0		#NUM!					0	0	0	#NUM!	#NUM!	#NUM!	#DIV/0!	#DIV/0!	#DIV/0!	#DIV/0!	#DIV/0!	#DIV/0!	0.9763	0.9765	0.9729	#DIV/0!	#DIV/0!	#DIV/0!	#DIV/0!	#DIV/0!	#DIV/0!	#DIV/0!	#DIV/0!	#DIV/0!		#DIV/0!		#DIV/0!		0
		5.05								5.4	0.09	0		#NUM!					0	0	0	#NUM!	#NUM!	#NUM!	#DIV/0!	#DIV/0!	#DIV/0!	#DIV/0!	#DIV/0!	#DIV/0!	0.9763	0.9765	0.9729	#DIV/0!	#DIV/0!	#DIV/0!	#DIV/0!	#DIV/0!	#DIV/0!	#DIV/0!	#DIV/0!	#DIV/0!		#DIV/0!		#DIV/0!		0
		5.78								6.18	0.103	0		#NUM!					0	0	0	#NUM!	#NUM!	#NUM!	#DIV/0!	#DIV/0!	#DIV/0!	#DIV/0!	#DIV/0!	#DIV/0!	0.9763	0.9765	0.9729	#DIV/0!	#DIV/0!	#DIV/0!	#DIV/0!	#DIV/0!	#DIV/0!	#DIV/0!	#DIV/0!	#DIV/0!		#DIV/0!		#DIV/0!		0
		6.61								7.07	0.117833	0		#NUM!					0	0	0	#NUM!	#NUM!	#NUM!	#DIV/0!	#DIV/0!	#DIV/0!	#DIV/0!	#DIV/0!	#DIV/0!	0.9763	0.9765	0.9729	#DIV/0!	#DIV/0!	#DIV/0!	#DIV/0!	#DIV/0!	#DIV/0!	#DIV/0!	#DIV/0!	#DIV/0!		#DIV/0!		#DIV/0!		0
		7.56								8.09	0.134833	0		#NUM!					0	0	0	#NUM!	#NUM!	#NUM!	#DIV/0!	#DIV/0!	#DIV/0!	#DIV/0!	#DIV/0!	#DIV/0!	0.9763	0.9765	0.9729	#DIV/0!	#DIV/0!	#DIV/0!	#DIV/0!	#DIV/0!	#DIV/0!	#DIV/0!	#DIV/0!	#DIV/0!		#DIV/0!		#DIV/0!		0
		8.66								9.26	0.154333	0		#NUM!					0	0	0	#NUM!	#NUM!	#NUM!	#DIV/0!	#DIV/0!	#DIV/0!	#DIV/0!	#DIV/0!	#DIV/0!	0.9763	0.9765	0.9729	#DIV/0!	#DIV/0!	#DIV/0!	#DIV/0!	#DIV/0!	#DIV/0!	#DIV/0!	#DIV/0!	#DIV/0!		#DIV/0!		#DIV/0!		0
		9.91								10.6	0.176667	0		#NUM!					0	0	0	#NUM!	#NUM!	#NUM!	#DIV/0!	#DIV/0!	#DIV/0!	#DIV/0!	#DIV/0!	#DIV/0!	0.9763	0.9765	0.9729	#DIV/0!	#DIV/0!	#DIV/0!	#DIV/0!	#DIV/0!	#DIV/0!	#DIV/0!	#DIV/0!	#DIV/0!		#DIV/0!		#DIV/0!		0
		11.3								12.1	0.201667	0		#NUM!					0	0	0	#NUM!	#NUM!	#NUM!	#DIV/0!	#DIV/0!	#DIV/0!	#DIV/0!	#DIV/0!	#DIV/0!	0.9763	0.9765	0.9729	#DIV/0!	#DIV/0!	#DIV/0!	#DIV/0!	#DIV/0!	#DIV/0!	#DIV/0!	#DIV/0!	#DIV/0!		#DIV/0!		#DIV/0!		0
		13								13.9	0.231667	0		#NUM!					0	0	0	#NUM!	#NUM!	#NUM!	#DIV/0!	#DIV/0!	#DIV/0!	#DIV/0!	#DIV/0!	#DIV/0!	0.9763	0.9765	0.9729	#DIV/0!	#DIV/0!	#DIV/0!	#DIV/0!	#DIV/0!	#DIV/0!	#DIV/0!	#DIV/0!	#DIV/0!		#DIV/0!		#DIV/0!		0
		14.8								15.9	0.265	0		#NUM!					0	0	0	#NUM!	#NUM!	#NUM!	#DIV/0!	#DIV/0!	#DIV/0!	#DIV/0!	#DIV/0!	#DIV/0!	0.9763	0.9765	0.9729	#DIV/0!	#DIV/0!	#DIV/0!	#DIV/0!	#DIV/0!	#DIV/0!	#DIV/0!	#DIV/0!	#DIV/0!		#DIV/0!		#DIV/0!		0
		17								18.2	0.303333	0		#NUM!					0	0	0	#NUM!	#NUM!	#NUM!	#DIV/0!	#DIV/0!	#DIV/0!	#DIV/0!	#DIV/0!	#DIV/0!	0.9763	0.9765	0.9729	#DIV/0!	#DIV/0!	#DIV/0!	#DIV/0!	#DIV/0!	#DIV/0!	#DIV/0!	#DIV/0!	#DIV/0!		#DIV/0!		#DIV/0!		0
		19.4								20.8	0.346667	0		#NUM!					0	0	0	#NUM!	#NUM!	#NUM!	#DIV/0!	#DIV/0!	#DIV/0!	#DIV/0!	#DIV/0!	#DIV/0!	0.9763	0.9765	0.9729	#DIV/0!	#DIV/0!	#DIV/0!	#DIV/0!	#DIV/0!	#DIV/0!	#DIV/0!	#DIV/0!	#DIV/0!		#DIV/0!		#DIV/0!		0
		22.3								23.8	0.396667	0		#NUM!					0	0	0	#NUM!	#NUM!	#NUM!	#DIV/0!	#DIV/0!	#DIV/0!	#DIV/0!	#DIV/0!	#DIV/0!	0.9763	0.9765	0.9729	#DIV/0!	#DIV/0!	#DIV/0!	#DIV/0!	#DIV/0!	#DIV/0!	#DIV/0!	#DIV/0!	#DIV/0!		#DIV/0!		#DIV/0!		0
		25.5								27.2	0.453333	0		#NUM!					0	0	0	#NUM!	#NUM!	#NUM!	#DIV/0!	#DIV/0!	#DIV/0!	#DIV/0!	#DIV/0!	#DIV/0!	0.9763	0.9765	0.9729	#DIV/0!	#DIV/0!	#DIV/0!	#DIV/0!	#DIV/0!	#DIV/0!	#DIV/0!	#DIV/0!	#DIV/0!		#DIV/0!		#DIV/0!		0
		29.1								31.2	0.52	0		#NUM!					0	0	0	#NUM!	#NUM!	#NUM!	#DIV/0!	#DIV/0!	#DIV/0!	#DIV/0!	#DIV/0!	#DIV/0!	0.9763	0.9765	0.9729	#DIV/0!	#DIV/0!	#DIV/0!	#DIV/0!	#DIV/0!	#DIV/0!	#DIV/0!	#DIV/0!	#DIV/0!		#DIV/0!		#DIV/0!		0
		33.4								35.7	0.595	0		#NUM!					0	0	0	#NUM!	#NUM!	#NUM!	#DIV/0!	#DIV/0!	#DIV/0!	#DIV/0!	#DIV/0!	#DIV/0!	0.9763	0.9765	0.9729	#DIV/0!	#DIV/0!	#DIV/0!	#DIV/0!	#DIV/0!	#DIV/0!	#DIV/0!	#DIV/0!	#DIV/0!		#DIV/0!		#DIV/0!		0
		38.2								40.8	0.68	0		#NUM!					0	0	0	#NUM!	#NUM!	#NUM!	#DIV/0!	#DIV/0!	#DIV/0!	#DIV/0!	#DIV/0!	#DIV/0!	0.9763	0.9765	0.9729	#DIV/0!	#DIV/0!	#DIV/0!	#DIV/0!	#DIV/0!	#DIV/0!	#DIV/0!	#DIV/0!	#DIV/0!		#DIV/0!		#DIV/0!		0
		43.7								46.7	0.778333	0		#NUM!					0	0	0	#NUM!	#NUM!	#NUM!	#DIV/0!	#DIV/0!	#DIV/0!	#DIV/0!	#DIV/0!	#DIV/0!	0.9763	0.9765	0.9729	#DIV/0!	#DIV/0!	#DIV/0!	#DIV/0!	#DIV/0!	#DIV/0!	#DIV/0!	#DIV/0!	#DIV/0!		#DIV/0!		#DIV/0!		0
		50								53.5	0.891667	0		#NUM!					0	0	0	#NUM!	#NUM!	#NUM!	#DIV/0!	#DIV/0!	#DIV/0!	#DIV/0!	#DIV/0!	#DIV/0!	0.9763	0.9765	0.9729	#DIV/0!	#DIV/0!	#DIV/0!	#DIV/0!	#DIV/0!	#DIV/0!	#DIV/0!	#DIV/0!	#DIV/0!		#DIV/0!		#DIV/0!		0
	unkorrigiert										korrigiert																																Spalt	Ableitung (dln(M)/dln(app. Scherrate))
																					Spaltweite		Scherrate		korr. Viskosität		über Spalt angepasste Viskosität																[mm]	1	2	3
																					[mm]		[1/s]		[Pas]	CV / %	[Pas]	CV / %															1.4	0.9763	0.9765	0.9729
																					1.4		5.05		0	#DIV/0!	0	#DIV/0!															1.2	0.9764	0.9765	0.9738
																					1.2		5.05		0		0																1	0.9758	0.9774	0.9755
																					1		5.05		0		0
																					1.4		9.91		0	#DIV/0!	0	#DIV/0!
																					1.2		9.91		0		0
																					1		9.91		0		0
																					1.4		25.5		0	#DIV/0!	0	#DIV/0!
																					1.2		25.5		0		0
																					1		25.5		0		0
																					1.4		1.96		0	#DIV/0!	0	#DIV/0!
																					1.2		1.96		0		0
																					1		1.96		0		0
			Plattenabstand: 1,4 mm							Plattenabstand: 1,2 mm							Plattenabstand: 1,0 mm
	Scherrate		Viskos.	Viskos.	Viskos.	Temp.	Temp.	Temp.		Viskos.	Viskos.	Viskos.	Temp.	Temp.	Temp.		Viskos.	Viskos.	Viskos.	Temp.	Temp.	Temp.
	[1/s]		[Pas]	[Pas]	[Pas]	[°C]	[°C]	[°C]		[Pas]	[Pas]	[Pas]	[°C]	[°C]	[°C]		[Pas]	[Pas]	[Pas]	[°C]	[°C]	[°C]
			1	2	3	1	2	3		1	2	3	1	2	3		1	2	3	1	2	3
	1		0	0	0					0	0	0					0	0	0
	1.14		0	0	0					0	0	0					0	0	0
	1.31		0	0	0					0	0	0					0	0	0
	1.5		0	0	0					0	0	0					0	0	0
	1.72		0	0	0					0	0	0					0	0	0
	1.96		0	0	0					0	0	0					0	0	0
	2.25		0	0	0					0	0	0					0	0	0
	2.57		0	0	0					0	0	0					0	0	0
	2.94		0	0	0					0	0	0					0	0	0
	3.37		0	0	0					0	0	0					0	0	0
	3.85		0	0	0					0	0	0					0	0	0
	4.41		0	0	0					0	0	0					0	0	0
	5.05		0	0	0					0	0	0					0	0	0
	5.78		0	0	0					0	0	0					0	0	0
	6.61		0	0	0					0	0	0					0	0	0
	7.56		0	0	0					0	0	0					0	0	0
	8.66		0	0	0					0	0	0					0	0	0
	9.91		0	0	0					0	0	0					0	0	0
	11.3		0	0	0					0	0	0					0	0	0
	13		0	0	0					0	0	0					0	0	0
	14.8		0	0	0					0	0	0					0	0	0
	17		0	0	0					0	0	0					0	0	0
	19.4		0	0	0					0	0	0					0	0	0
	22.3		0	0	0					0	0	0					0	0	0
	25.5		0	0	0					0	0	0					0	0	0
	29.1		0	0	0					0	0	0					0	0	0
	33.4		0	0	0					0	0	0					0	0	0
	38.2		0	0	0					0	0	0					0	0	0
	43.7		0	0	0					0	0	0					0	0	0
	50		0	0	0					0	0	0					0	0	0

## Sheet: 1
Fluid:								Plattenabstand H						Plattenradius R
Platte:			Glatt					[mm]	[m]					[mm]	[m]
Plattenabstand:			1,40 mm					1.4	0.0014					12.483	0.012483
		Ausgabe Messgerät:													Berechnung:
																																														dln(M)/dln(app. Scherrate)
		Scherrate	Schubsp.					Viskosität							Drehzahl	Drehzahl	unkorr. Scherrate		ln(app. Scherrate)		Moment										ln(M)					unkorr. Schubspannung					unkorr. Viskosität
		[1/s]	[Pa]					[Pas]							[1/min]	[1/s]	[1/s]				[µNm]					[Nm]										[Pa]					[Pas]
			1	2	3	4	5	1	2	3	4	5									1	2	3	4	5	1	2	3	4	5	1	2	3	4	5	1	2	3	4	5	1	2	3	4	5	1	2	3	4
		1	18.8	18.9	18.9	18.9	19.1	18.792	18.905	18.923	18.927	19.141			1.07	0.0178333	0.999087		-0.000913365		57.4103	57.7553	57.8108	57.8225	58.4756	5.74103e-05	5.77553e-05	5.78108e-05	5.78225e-05	5.84756e-05	-9.76529	-9.7593	-9.75833	-9.75813	-9.7469	18.7894	18.9023	18.9205	18.9243	19.1381	18.8066	18.9196	18.9378	18.9416	19.1555	0.9801	0.9765	0.9764	0.9735
		1.14	21.4	21.6	21.5	21.6	21.8	18.701	18.833	18.804	18.833	19.027			1.23	0.0205	1.14848		0.138442		65.39	65.8494	65.7485	65.8491	66.5273	6.539e-05	6.58494e-05	6.57485e-05	6.58491e-05	6.65273e-05	-9.63514	-9.62814	-9.62967	-9.62814	-9.6179	21.401	21.5514	21.5184	21.5513	21.7732	18.6342	18.7651	18.7363	18.765	18.9583	0.9801	0.9765	0.9764	0.9735
		1.31	24.5	24.6	24.5	24.5	24.8	18.678	18.776	18.727	18.741	18.912			1.4	0.0233333	1.30722		0.2679		74.7386	75.1328	74.9353	74.991	75.676	7.47386e-05	7.51328e-05	7.49353e-05	7.4991e-05	7.5676e-05	-9.50151	-9.49625	-9.49889	-9.49814	-9.48905	24.4607	24.5897	24.525	24.5433	24.7675	18.712	18.8107	18.7613	18.7752	18.9467	0.9801	0.9765	0.9764	0.9735
		1.5	27.9	28	28	28	28.2	18.635	18.708	18.679	18.66	18.83			1.61	0.0268333	1.5033		0.407662		85.3389	85.6736	85.538	85.4542	86.2321	8.53389e-05	8.56736e-05	8.5538e-05	8.54542e-05	8.62321e-05	-9.36888	-9.36497	-9.36655	-9.36753	-9.35847	27.93	28.0395	27.9951	27.9677	28.2223	18.5791	18.652	18.6225	18.6042	18.7736	0.9801	0.9765	0.9764	0.9735
		1.72	31.9	32	32	31.9	32.2	18.582	18.671	18.628	18.611	18.771			1.84	0.0306667	1.71806		0.541194		97.3861	97.8522	97.624	97.5382	98.3729	9.73861e-05	9.78522e-05	9.7624e-05	9.75382e-05	9.83729e-05	-9.23683	-9.23205	-9.23439	-9.23527	-9.22675	31.8728	32.0253	31.9507	31.9226	32.1958	18.5517	18.6405	18.597	18.5806	18.7396	0.9801	0.9765	0.9764	0.9735
		1.96	36.4	36.5	36.5	36.4	36.7	18.548	18.617	18.575	18.55	18.706			2.1	0.035	1.96083		0.673365		111.245	111.66	111.404	111.253	112.192	0.000111245	0.00011166	0.000111404	0.000111253	0.000112192	-9.10378	-9.10005	-9.10235	-9.1037	-9.0953	36.4086	36.5444	36.4606	36.4112	36.7185	18.568	18.6373	18.5945	18.5693	18.7261	0.9801	0.9765	0.9764	0.9735
		2.25	41.6	41.7	41.6	41.5	41.8	18.504	18.561	18.529	18.48	18.622			2.41	0.0401667	2.25028		0.811055		127.008	127.399	127.176	126.845	127.817	0.000127008	0.000127399	0.000127176	0.000126845	0.000127817	-8.97126	-8.96819	-8.96994	-8.97254	-8.96491	41.5675	41.6955	41.6225	41.5142	41.8323	18.4722	18.529	18.4966	18.4485	18.5898	0.9801	0.9765	0.9764	0.9735
		2.57	47.4	47.6	47.5	47.4	47.7	18.455	18.504	18.48	18.422	18.549			2.75	0.0458333	2.56775		0.943029		144.962	145.348	145.164	144.703	145.704	0.000144962	0.000145348	0.000145164	0.000144703	0.000145704	-8.83904	-8.83638	-8.83765	-8.84083	-8.83393	47.4436	47.5699	47.5097	47.3588	47.6864	18.4767	18.5259	18.5025	18.4437	18.5713	0.9801	0.9765	0.9764	0.9735
		2.94	54.2	54.3	54.2	54	54.4	18.408	18.451	18.431	18.361	18.476			3.15	0.0525	2.94124		1.07883		165.474	165.864	165.682	165.053	166.093	0.000165474	0.000165864	0.000165682	0.000165053	0.000166093	-8.7067	-8.70434	-8.70544	-8.70924	-8.70296	54.1568	54.2844	54.2249	54.019	54.3594	18.4129	18.4563	18.4361	18.3661	18.4818	0.9801	0.9765	0.9764	0.9735
		3.37	61.8	61.9	61.9	61.6	61.9	18.36	18.395	18.37	18.297	18.398			3.61	0.0601667	3.37075		1.21514		188.884	189.244	188.991	188.237	189.275	0.000188884	0.000189244	0.000188991	0.000188237	0.000189275	-8.57438	-8.57247	-8.57381	-8.57781	-8.57231	61.8185	61.9363	61.8535	61.6067	61.9465	18.3397	18.3746	18.3501	18.2769	18.3776	0.9801	0.9765	0.9764	0.9735
		3.85	70.5	70.7	70.6	70.3	70.6	18.308	18.339	18.312	18.231	18.324			4.13	0.0688333	3.85629		1.34971		215.544	215.91	215.602	214.644	215.735	0.000215544	0.00021591	0.000215602	0.000214644	0.000215735	-8.44235	-8.44065	-8.44208	-8.44653	-8.44146	70.5438	70.6636	70.5628	70.2493	70.6064	18.2932	18.3243	18.2981	18.2168	18.3094	0.9801	0.9765	0.9764	0.9735
		4.41	80.5	80.6	80.5	80.1	80.5	18.254	18.274	18.248	18.162	18.257			4.72	0.0786667	4.40719		1.48324		245.954	246.223	245.873	244.717	245.99	0.000245954	0.000246223	0.000245873	0.000244717	0.00024599	-8.31037	-8.30927	-8.3107	-8.31541	-8.31022	80.4965	80.5846	80.47	80.0917	80.5083	18.2648	18.2848	18.2588	18.173	18.2675	0.9801	0.9765	0.9764	0.9735
		5.05	91.8	91.9	91.8	91.4	91.8	18.196	18.207	18.183	18.101	18.189			5.41	0.0901667	5.05146		1.61968		280.573	280.744	280.378	279.11	280.465	0.000280573	0.000280744	0.000280378	0.00027911	0.000280465	-8.17868	-8.17807	-8.17937	-8.1839	-8.17906	91.8267	91.8827	91.7629	91.3479	91.7914	18.1783	18.1893	18.1656	18.0835	18.1713	0.9801	0.9765	0.9764	0.9735
		5.78	105	105	105	104	105	18.135	18.132	18.109	18.029	18.12			6.19	0.103167	5.77977		1.75436		320.024	319.961	319.562	318.15	319.763	0.000320024	0.000319961	0.000319562	0.00031815	0.000319763	-8.04711	-8.04731	-8.04856	-8.05299	-8.04793	104.738	104.718	104.587	104.125	104.653	18.1216	18.118	18.0954	18.0154	18.1068	0.9801	0.9765	0.9764	0.9735
		6.61	119	119	119	119	119	18.069	18.06	18.03	17.955	18.057			7.08	0.118	6.61078		1.8887		364.909	364.717	364.115	362.61	364.658	0.000364909	0.000364717	0.000364115	0.00036261	0.000364658	-7.91586	-7.91639	-7.91804	-7.92218	-7.91655	119.428	119.366	119.169	118.676	119.346	18.0657	18.0562	18.0264	17.9519	18.0533	0.9801	0.9765	0.9764	0.9735
		7.56	136	136	136	135	136	17.995	17.97	17.942	17.884	17.986			8.1	0.135	7.56318		2.02329		415.891	415.331	414.681	413.322	415.691	0.000415891	0.000415331	0.000414681	0.000413322	0.000415691	-7.78509	-7.78643	-7.788	-7.79128	-7.78557	136.114	135.931	135.718	135.273	136.049	17.9969	17.9727	17.9446	17.8858	17.9883	0.9801	0.9765	0.9764	0.9735
		8.66	155	155	154	154	155	17.909	17.881	17.846	17.802	17.911			9.27	0.1545	8.65564		2.15821		473.674	472.946	472.016	470.862	473.747	0.000473674	0.000472946	0.000472016	0.000470862	0.000473747						155.025	154.787	154.483	154.105	155.049	17.9103	17.8828	17.8476	17.804	17.9131	0.9801	0.9765	0.9764	0.9735
		9.91	177	176	176	175	177	17.819	17.788	17.743	17.713	17.829			10.6	0.176667	9.8975		2.29228		539.362	538.432	537.058	536.17	539.682	0.000539362	0.000538432	0.000537058	0.00053617	0.000539682						176.524	176.22	175.77	175.479	176.629	17.8352	17.8045	17.759	17.7297	17.8458	0.9801	0.9765	0.9764	0.9735
		11.3	201	201	200	200	201	17.712	17.687	17.634	17.618	17.742			12.1	0.201667	11.2981		2.42463		613.574	612.682	610.868	610.301	614.601	0.000613574	0.000612682	0.000610868	0.000610301	0.000614601						200.812	200.52	199.927	199.741	201.148	17.774	17.7482	17.6956	17.6792	17.8038	0.9801	0.9765	0.9764	0.9735
		13	228	228	227	227	229	17.592	17.572	17.516	17.516	17.646			13.9	0.231667	12.9788		2.56332		697.41	696.602	694.391	694.385	699.563	0.00069741	0.000696602	0.000694391	0.000694385	0.000699563						228.25	227.986	227.262	227.26	228.955	17.5864	17.566	17.5103	17.5101	17.6407	0.9801	0.9765	0.9764	0.9735
		14.8	259	259	258	258	260	17.459	17.447	17.384	17.396	17.54			15.9	0.265	14.8462		2.69775		792.116	791.539	788.688	789.246	795.786	0.000792116	0.000791539	0.000788688	0.000789246	0.000795786						259.246	259.057	258.124	258.307	260.447	17.4621	17.4493	17.3865	17.3988	17.543	0.9801	0.9765	0.9764	0.9735
		17	294	294	293	293	296	17.31	17.309	17.244	17.271	17.413			18.2	0.303333	16.9938		2.83285		898.759	898.706	895.328	896.711	904.088	0.000898759	0.000898706	0.000895328	0.000896711	0.000904088						294.148	294.131	293.025	293.478	295.892	17.3091	17.3081	17.2431	17.2697	17.4118	0.9801	0.9765	0.9764	0.9735
		19.4	333	334	332	333	336	17.145	17.153	17.087	17.123	17.27			20.8	0.346667	19.4215		2.96638		1018.73	1019.21	1015.29	1017.46	1026.2	0.00101873	0.00101921	0.00101529	0.00101746	0.0010262						333.413	333.57	332.287	332.997	335.858	17.1672	17.1753	17.1092	17.1458	17.2931	0.9801	0.9765	0.9764	0.9735
		22.3	377	378	376	378	381	16.959	16.971	16.913	16.967	17.104			23.8	0.396667	22.2227		3.10111		1153.21	1154.05	1150.08	1153.8	1163.12	0.00115321	0.00115405	0.00115008	0.0011538	0.00116312						377.426	377.701	376.401	377.619	380.669	16.9838	16.9962	16.9377	16.9925	17.1298	0.9801	0.9765	0.9764	0.9735
		25.5	426	427	426	428	431	16.744	16.765	16.715	16.79	16.913			27.3	0.455	25.4907		3.23831		1303.03	1304.71	1300.8	1306.66	1316.18	0.00130303	0.00130471	0.0013008	0.00130666	0.00131618						426.459	427.009	425.729	427.647	430.763	16.73	16.7516	16.7013	16.7766	16.8988	0.9801	0.9765	0.9764	0.9735
		29.1	481	482	481	483	487	16.508	16.538	16.495	16.584	16.69			31.2	0.52	29.1323		3.37185		1470.19	1472.93	1469.05	1477.01	1486.42	0.00147019	0.00147293	0.00146905	0.00147701	0.00148642						481.168	482.065	480.795	483.4	486.48	16.5167	16.5475	16.5039	16.5933	16.699	0.9801	0.9765	0.9764	0.9735
		33.4	542	543	542	545	548	16.243	16.276	16.247	16.346	16.427			35.7	0.595	33.334		3.50658		1655.58	1658.86	1655.94	1666	1674.29	0.00165558	0.00165886	0.00165594	0.001666	0.00167429						541.843	542.916	541.961	545.253	547.966	16.2549	16.2872	16.2585	16.3573	16.4386	0.9801	0.9765	0.9764	0.9735
		38.2	609	610	610	613	616	15.954	15.986	15.973	16.059	16.129			40.9	0.681667	38.1894		3.64256		1860.94	1864.7	1863.18	1873.2	1881.33	0.00186094	0.0018647	0.00186318	0.0018732	0.00188133						609.054	610.284	609.787	613.066	615.727	15.9482	15.9805	15.9674	16.0533	16.123	0.9801	0.9765	0.9764	0.9735
		43.7	683	684	684	688	690	15.635	15.66	15.666	15.736	15.782			46.8	0.78	43.6984		3.77731		2087.11	2090.49	2091.28	2100.61	2106.79	0.00208711	0.00209049	0.00209128	0.00210061	0.00210679						683.075	684.181	684.44	687.494	689.516	15.6316	15.6569	15.6628	15.7327	15.779	0.9801	0.9765	0.9764	0.9735
		50	764	765	766	768	768	15.271	15.298	15.324	15.363	15.361			53.5	0.891667	49.9544		3.91111		2332.9	2337.07	2341.09	2347.02	2346.7	0.0023329	0.00233707	0.00234109	0.00234702	0.0023467						763.518	764.883	766.199	768.139	768.035	15.2843	15.3116	15.338	15.3768	15.3747	0.9801	0.9765	0.9764	0.9735
	unkorrigiert										unkorrigiert
																								Scherrate	Viskosität (nach Y&P)
																								5.05	18.9068
																								9.91	18.2407
												Scherrate	cv_alle_1,4mm		Spalt		dln(M)/dln(app. Scherrate)								Auftragung korr. Schubspannung über unkorr. Scherrate										Korrektur			unkorr. Scherrate (1,40 mm)						unkorr. Scherrate (1,20 mm)
													%				1	2	3	4	5				Spalt		Gleichung								Vorgegebene Schubspannung			[1/s]						[1/s]
												5.05	0.233443		1.4		0.9801	0.9765	0.9764	0.9735	0.9705				1.4										[Pa]			1	2	3	4	5	Mittelwert	1	2	3	4	5	Mittelwert
												9.91	0.278856		1.2		0.9773	0.9802	0.9804	0.9809	0.9809				1.2										10.8			0.571259	0.567298	0.568577	0.566889	0.560773	0.566959	0.573118	0.573389	0.57624	0.586583	0.582339	0.577332
															1										1										12.4			0.657732	0.653514	0.654996	0.653323	0.64656	0.653225	0.660073	0.660175	0.663421	0.675264	0.670397	0.664733
												Scherrate	cv_alle_1,2mm																						14.1			0.749858	0.745413	0.747114	0.745492	0.738078	0.745191	0.752739	0.752634	0.756295	0.769727	0.764199	0.757849
													%																						16.1			0.858529	0.853871	0.85583	0.854312	0.846176	0.853743	0.86208	0.861696	0.865842	0.881137	0.874832	0.867689
												5.05	0.804501																						18.4			0.983839	0.978998	0.981257	0.97991	0.970991	0.978999	0.988199	0.987456	0.992154	1.00959	1.00239	0.994348
												9.91	0.836078																						21			1.12588	1.1209	1.1235	1.1224	1.11266	1.12107	1.13119	1.13	1.13532	1.15516	1.14695	1.13792
																																			24.1			1.29569	1.29064	1.29365	1.29292	1.28226	1.29104	1.30221	1.30042	1.30647	1.32917	1.31977	1.30957
												Scherrate	cv_alle_1,0mm																						27.5			1.48246	1.47741	1.48088	1.48063	1.46905	1.47809	1.49034	1.48785	1.49468	1.52052	1.5098	1.49835
													%																						31.4			1.69726	1.69234	1.69634	1.69672	1.68416	1.69336	1.70678	1.70341	1.71114	1.74056	1.72833	1.71547
												5.05	0.153851																						35.9			1.94578	1.94113	1.94574	1.94696	1.93338	1.9426	1.95728	1.9528	1.96157	1.9951	1.98114	1.96669
												9.91	0.153851																						41.1			2.23374	2.22955	2.23487	2.23719	2.22254	2.23158	2.24761	2.24177	2.25172	2.28999	2.27403	2.25777
																																			47			2.56137	2.55786	2.56401	2.5677	2.55198	2.56058	2.57803	2.57054	2.5818	2.62544	2.60721	2.58895
																																			53.8			2.94	2.93749	2.94458	2.95002	2.93322	2.94106	2.96001	2.95049	2.96326	3.01306	2.99222	2.9717
																																			61.5			3.36992	3.36875	3.37693	3.38452	3.3667	3.37336	3.39385	3.3819	3.39635	3.45311	3.42932	3.4063
																																			70.4			3.8682	3.86884	3.87829	3.88859	3.86978	3.87474	3.89683	3.8819	3.89827	3.96304	3.93585	3.91001
																																			80.5			4.43521	4.4382	4.4491	4.46271	4.44303	4.44565	4.46935	4.45086	4.46939	4.54322	4.51216	4.4832
																																			92.1			5.08821	5.09425	5.10683	5.12451	5.10411	5.10358	5.12889	5.10609	5.12708	5.21128	5.1758	5.14333
																																			105			5.81634	5.82615	5.84061	5.86315	5.84226	5.8377	5.86454	5.83671	5.86039	5.95609	5.91569	5.87943
																																			120			6.66529	6.67992	6.69659	6.72512	6.70402	6.69419	6.7225	6.68854	6.71532	6.82434	6.77824	6.73768
																																			138			7.68686	7.70783	7.72717	7.76335	7.74245	7.72553	7.75522	7.71357	7.74402	7.86897	7.81603	7.77045
																																			158			8.82511	8.85373	8.87608	8.92125	8.90109	8.87545	8.90625	8.85565	8.89013	9.03273	8.97219	8.92119
																																			180			10.0806	10.1183	10.1439	10.1996	10.1808	10.1446	10.1762	10.1153	10.1542	10.3161	10.2472	10.1904
																																			206			11.5683	11.6175	11.6471	11.7157	11.6992	11.6496	11.6815	11.608	11.652	11.8367	11.758	11.6945
																																			236			13.2896	13.3531	13.3873	13.4716	13.4585	13.392	13.4236	13.3351	13.3848	13.5957	13.5057	13.4348
																																			269			15.1882	15.2683	15.3077	15.4101	15.4015	15.3152	15.3458	15.24	15.296	15.5356	15.4331	15.3544
																																			308			17.4381	17.5391	17.5845	17.7094	17.7072	17.5957	17.6243	17.4973	17.5607	17.834	17.7169	17.6291
																																			352			19.9833	20.1093	20.1616	20.313	20.3191	20.1773	20.2026	20.0509	20.1225	20.4338	20.3001	20.2024
																																			402			22.8835	23.0393	23.0996	23.2823	23.2992	23.1208	23.1414	22.9605	23.0413	23.3956	23.2431	23.1347
																																			459			26.1986	26.3903	26.4597	26.6796	26.7103	26.4877	26.5016	26.2864	26.3775	26.7806	26.6068	26.4865
																																			524			29.9892	30.2238	30.3037	30.5677	30.6158	30.34	30.3448	30.0893	30.192	30.6505	30.4524	30.3192
																																													Scherrate		Viskosität
																																													[1/s]		[Pas]
																																													1		20.6079
																																													1.14		20.4647
																																													1.31		20.314
																																													1.5		20.1681
																																													1.72		20.0218
																																													1.96		19.8832
			Plattenabstand: 1,4 mm													Plattenabstand: 1,2 mm											Plattenabstand: 1,0 mm																		2.25		19.7377
	Scherrate		Viskos.	Viskos.	Viskos.	Viskos.	Viskos.	Temp.	Temp.	Temp.	Temp.	Temp.				Viskos.	Viskos.	Viskos.	Viskos.	Viskos.	Temp.	Temp.	Temp.	Temp.	Temp.		Viskos.	Viskos.	Viskos.	Viskos.	Viskos.	Temp.	Temp.	Temp.	Temp.	Temp.									2.57		19.5986
	[1/s]		[Pas]	[Pas]	[Pas]	[Pas]	[Pas]	[°C]	[°C]	[°C]	[°C]	[°C]				[Pas]	[Pas]	[Pas]	[Pas]	[Pas]	[°C]	[°C]	[°C]	[°C]	[°C]		[Pas]	[Pas]	[Pas]	[Pas]	[Pas]	[°C]	[°C]	[°C]	[°C]	[°C]									2.94		19.4589
			1	2	3	4	5	1	2	3	4	5				1	2	3	4	5	1	2	3	4	5		1	2	3	4	5	1	2	3	4	5									3.37		19.3181
	1		18.792	18.905	18.923	18.927	19.141	20.16	20.04	20.67	20.02	20.07				18.813	18.801	18.679	18.376	18.535	19.54	19.58	19.53	20.46	19.85		10.715	10.632	10.697	10.653	10.523	19.66	19.88	19.68	20.51	20.12									3.85		19.1817
	1.14		18.701	18.833	18.804	18.833	19.027	20.16	20.05	20.67	20.06	20.1				18.675	18.665	18.587	18.288	18.411	19.58	19.61	19.56	20.46	19.89		10.652	10.587	10.651	10.597	10.501	19.69	19.9	19.71	20.52	20.15									4.41		19.0436
	1.31		18.678	18.776	18.727	18.741	18.912	20.17	20.06	20.67	20.08	20.12				18.595	18.606	18.512	18.182	18.337	19.62	19.64	19.59	20.47	19.92		10.634	10.535	10.595	10.583	10.482	19.71	19.93	19.74	20.52	20.17									5.05		18.9068
	1.5		18.635	18.708	18.679	18.66	18.83	20.17	20.07	20.67	20.1	20.14				18.514	18.528	18.459	18.14	18.264	19.66	19.67	19.62	20.47	19.95		10.588	10.524	10.591	10.566	10.479	19.73	19.94	19.77	20.52	20.19									5.78		18.7715
	1.72		18.582	18.671	18.628	18.611	18.771	20.18	20.07	20.66	20.12	20.16				18.472	18.476	18.422	18.083	18.232	19.69	19.69	19.64	20.47	19.97		10.589	10.484	10.562	10.557	10.463	19.75	19.95	19.79	20.52	20.21									6.61		18.638
	1.96		18.548	18.617	18.575	18.55	18.706	20.18	20.08	20.66	20.14	20.17				18.42	18.44	18.369	18.052	18.181	19.72	19.71	19.66	20.47	19.99		10.563	10.485	10.565	10.548	10.454	19.76	19.96	19.8	20.52	20.21									7.56		18.5053
	2.25		18.504	18.561	18.529	18.48	18.622	20.18	20.08	20.67	20.16	20.19				18.374	18.391	18.342	18.022	18.143	19.75	19.73	19.68	20.48	20		10.565	10.462	10.544	10.545	10.444	19.78	19.97	19.82	20.52	20.22									8.66		18.3721
	2.57		18.455	18.504	18.48	18.422	18.549	20.18	20.09	20.67	20.17	20.2				18.338	18.346	18.287	17.976	18.109	19.77	19.75	19.7	20.48	20.02		10.546	10.458	10.539	10.535	10.426	19.79	19.98	19.84	20.52	20.23									9.91		18.2407
	2.94		18.408	18.451	18.431	18.361	18.476	20.18	20.09	20.67	20.18	20.21				18.297	18.305	18.225	17.937	18.072	19.78	19.76	19.71	20.48	20.04		10.538	10.452	10.532	10.532	10.422	19.8	19.99	19.85	20.52	20.24									11.3		18.1138
	3.37		18.36	18.395	18.37	18.297	18.398	20.18	20.1	20.67	20.19	20.22				18.247	18.264	18.183	17.895	18.025	19.8	19.77	19.72	20.47	20.05		10.536	10.439	10.519	10.525	10.414	19.81	20	19.86	20.52	20.24									13		17.9793
	3.85		18.308	18.339	18.312	18.231	18.324	20.18	20.11	20.67	20.2	20.23				18.197	18.222	18.142	17.86	17.986	19.81	19.78	19.73	20.47	20.06		10.527	10.429	10.512	10.519	10.402	19.82	20	19.87	20.52	20.25									14.8		17.8557
	4.41		18.254	18.274	18.248	18.162	18.257	20.18	20.11	20.68	20.21	20.23				18.149	18.176	18.1	17.817	17.946	19.82	19.79	19.75	20.47	20.07		10.518	10.427	10.496	10.514	10.392	19.83	20.01	19.88	20.51	20.25									17		17.7245
	5.05		18.196	18.207	18.183	18.101	18.189	20.18	20.11	20.68	20.22	20.24				18.096	18.136	18.061	17.773	17.907	19.84	19.81	19.76	20.47	20.08		10.51	10.423	10.494	10.509	10.384	19.84	20.01	19.89	20.52	20.25									19.4		17.6004
	5.78		18.135	18.132	18.109	18.029	18.12	20.18	20.11	20.68	20.22	20.24				18.036	18.09	18.019	17.729	17.862	19.85	19.81	19.76	20.47	20.09		10.505	10.417	10.488	10.507	10.38	19.84	20.01	19.9	20.52	20.26									22.3		17.4704
	6.61		18.069	18.06	18.03	17.955	18.057	20.17	20.11	20.68	20.23	20.25				17.97	18.043	17.976	17.68	17.813	19.86	19.82	19.77	20.47	20.09		10.501	10.411	10.482	10.502	10.375	19.85	20.02	19.91	20.51	20.26									25.5		17.3463
	7.56		17.995	17.97	17.942	17.884	17.986	20.17	20.11	20.68	20.24	20.25				17.9	17.996	17.923	17.632	17.763	19.87	19.83	19.78	20.47	20.1		10.495	10.406	10.476	10.498	10.371	19.86	20.02	19.91	20.51	20.26									29.1		17.2248
	8.66		17.909	17.881	17.846	17.802	17.911	20.17	20.11	20.68	20.24	20.26				17.823	17.939	17.865	17.573	17.713	19.88	19.84	19.79	20.47	20.11		10.491	10.4	10.47	10.494	10.37	19.86	20.03	19.92	20.51	20.27									33.4		17.099
	9.91		17.819	17.788	17.743	17.713	17.829	20.17	20.12	20.68	20.25	20.26				17.748	17.881	17.802	17.507	17.646	19.88	19.85	19.8	20.47	20.12		10.485	10.395	10.469	10.49	10.363	19.86	20.03	19.93	20.51	20.27									38.2		16.9773
	11.3		17.712	17.687	17.634	17.618	17.742	20.17	20.12	20.68	20.25	20.27				17.656	17.812	17.729	17.433	17.577	19.89	19.86	19.81	20.47	20.12		10.48	10.39	10.463	10.484	10.356	19.87	20.04	19.93	20.51	20.28									43.7		16.8562
	13		17.592	17.572	17.516	17.516	17.646	20.16	20.12	20.68	20.26	20.27				17.553	17.736	17.647	17.353	17.503	19.89	19.86	19.82	20.47	20.13		10.475	10.384	10.454	10.481	10.353	19.87	20.04	19.93	20.51	20.28									50		16.7359
	14.8		17.459	17.447	17.384	17.396	17.54	20.16	20.12	20.68	20.26	20.28				17.446	17.649	17.554	17.259	17.408	19.9	19.87	19.82	20.47	20.14		10.453	10.381	10.448	10.474	10.344	19.88	20.04	19.94	20.51	20.28
	17		17.31	17.309	17.244	17.271	17.413	20.16	20.12	20.68	20.27	20.28				17.322	17.549	17.445	17.151	17.301	19.9	19.87	19.83	20.47	20.14		10.447	10.373	10.442	10.467	10.338	19.88	20.04	19.94	20.52	20.29
	19.4		17.145	17.153	17.087	17.123	17.27	20.16	20.12	20.68	20.27	20.28				17.198	17.426	17.321	17.028	17.177	19.91	19.88	19.84	20.47	20.15		10.439	10.365	10.432	10.461	10.33	19.89	20.04	19.95	20.52	20.29
	22.3		16.959	16.971	16.913	16.967	17.104	20.16	20.12	20.68	20.27	20.29				17.049	17.278	17.172	16.893	17.037	19.91	19.88	19.84	20.47	20.15		10.43	10.358	10.424	10.452	10.322	19.89	20.04	19.96	20.51	20.29
	25.5		16.744	16.765	16.715	16.79	16.913	20.16	20.12	20.68	20.28	20.29				16.897	17.107	17.004	16.734	16.873	19.92	19.89	19.85	20.48	20.16		10.419	10.35	10.413	10.442	10.312	19.9	20.05	19.96	20.51	20.29
	29.1		16.508	16.538	16.495	16.584	16.69	20.16	20.12	20.68	20.28	20.29				16.722	16.908	16.808	16.564	16.686	19.92	19.89	19.85	20.48	20.16		10.408	10.338	10.401	10.432	10.301	19.9	20.05	19.96	20.51	20.29
	33.4		16.243	16.276	16.247	16.346	16.427	20.16	20.12	20.68	20.28	20.29				16.525	16.684	16.597	16.372	16.478	19.92	19.9	19.86	20.48	20.16		10.395	10.326	10.387	10.418	10.292	19.9	20.05	19.97	20.51	20.29
	38.2		15.954	15.986	15.973	16.059	16.129	20.15	20.12	20.68	20.28	20.3				16.323	16.437	16.364	16.16	16.258	19.93	19.9	19.86	20.48	20.17		10.38	10.313	10.371	10.403	10.279	19.91	20.05	19.97	20.51	20.29
	43.7		15.635	15.66	15.666	15.736	15.782	20.15	20.12	20.68	20.28	20.3				16.093	16.165	16.118	15.938	16.017	19.93	19.91	19.86	20.48	20.17		10.363	10.296	10.355	10.386	10.263	19.91	20.05	19.97	20.51	20.3
	50		15.271	15.298	15.324	15.363	15.361	20.15	20.12	20.68	20.29	20.3				15.839	15.879	15.852	15.702	15.76	19.94	19.91	19.87	20.48	20.18		10.342	10.279	10.332	10.364	10.247	19.91	20.06	19.98	20.51	20.3
[truncated: 131 more columns]

## Sheet: 6
Fluid:						Plattenabstand H			Plattenradius R
Platte:						[mm]	[m]		[mm]	[m]
		Plattenabstand:		1,40 mm		1.4	0.0014		12.475	0.012475
		Ausgabe Messgerät:								Berechnung:
										Drehzahl	Drehzahl	Scherrate		ln(Scherrate)		Moment						ln(M)			unkorr. Schubspannung			unkorr. Viskosität			dln(M)/dln(app. Scherrate)			korr. Schubspannung (W&R)			korr. Viskosität (W&R)							realer Spalt		Änderung Spalt		neue Viskosität
		Scherrate	Schubsp.			Viskosität																																		Mittelwert	Stabw.	CV	Funktion				Funktion	(korr. Spalt)
		[1/s]	[Pa]			[Pas]				[1/min]	[1/s]	[1/s]				[µNm]			[Nm]						[Pa]			[Pas]						[Pa]			[Pas]			[Pas]		%	Mittelwert	[m]		[mm]		[Pas]	Stabw
			1	2	3	1	2	3								1	2	3	1	2	3	1	2	3	1	2	3	1	2	3	1	2	3	1	2	3	1	2	3
		1	15.7	15.4	15.4	15.747	15.381	15.393		1.07	0.0178333	0.998447		-0.00155444		48.0201	46.9037	46.9404	4.80201e-05	4.69037e-05	4.69404e-05	-9.94389	-9.96741	-9.96663	15.7464	15.3803	15.3924	15.7709	15.4043	15.4163	0.9529	0.9522	0.9517	15.561	15.1965	15.2065	15.5852	15.2202	15.2302	15.3452	0.207928	1.35501	14.6441	0.00197015		0.57015		20.3334	0.582266
		1.14	17.4	17.1	17.1	15.198	14.954	14.974		1.23	0.0205	1.14775		0.137801		53.0406	52.1884	52.2589	5.30406e-05	5.21884e-05	5.22589e-05	-9.84445	-9.86065	-9.8593	17.3927	17.1132	17.1364	15.1538	14.9103	14.9304	0.9529	0.9522	0.9517	17.1879	16.9087	16.9294	14.9753	14.7321	14.7502	14.8192	0.135516	0.914459	14.5465	0.0019696		0.569595		20.176	0.479874
		1.31	19.5	19.3	19.2	14.886	14.711	14.696		1.4	0.0233333	1.30638		0.267259		59.4562	58.7574	58.6943	5.94562e-05	5.87574e-05	5.86943e-05	-9.73027	-9.74209	-9.74317	19.4965	19.2673	19.2466	14.924	14.7486	14.7328	0.9529	0.9522	0.9517	19.2669	19.0371	19.0142	14.7483	14.5724	14.5549	14.6252	0.106975	0.731444	14.4564	0.00196727		0.567271		20.03	0.439714
		1.5	22	21.8	21.8	14.672	14.547	14.522		1.61	0.0268333	1.50234		0.407021		67.0634	66.4937	66.3765	6.70634e-05	6.64937e-05	6.63765e-05	-9.60987	-9.6184	-9.62017	21.991	21.8041	21.7657	14.6378	14.5135	14.4879	0.9529	0.9522	0.9517	21.732	21.5436	21.5029	14.4655	14.3401	14.313	14.3728	0.0813674	0.566119	14.3597	0.00196629		0.566294		19.8741	0.405512
		1.72	24.9	24.7	24.7	14.495	14.414	14.389		1.84	0.0306667	1.71696		0.540552		75.8203	75.3975	75.2682	7.58203e-05	7.53975e-05	7.52682e-05	-9.48714	-9.49274	-9.49445	24.8625	24.7238	24.6814	14.4805	14.3998	14.3751	0.9529	0.9522	0.9517	24.5697	24.4284	24.3834	14.31	14.2277	14.2015	14.2464	0.056624	0.397461	14.268	0.00196458		0.564581		19.7263	0.374776
		1.96	28.2	28.1	28	14.349	14.294	14.284		2.1	0.035	1.95957		0.672724		85.898	85.5701	85.5101	8.5898e-05	8.55701e-05	8.55101e-05	-9.36235	-9.36617	-9.36688	28.1671	28.0595	28.0399	14.3741	14.3192	14.3092	0.9529	0.9522	0.9517	27.8354	27.7242	27.7013	14.2049	14.1481	14.1364	14.1631	0.0366046	0.25845	14.1777	0.00196339		0.563394		19.5811	0.349972
		2.25	32	31.9	31.9	14.223	14.195	14.205		2.41	0.0401667	2.24884		0.810414		97.4435	97.2491	97.3169	9.74435e-05	9.72491e-05	9.73169e-05	-9.23624	-9.23823	-9.23754	31.953	31.8892	31.9115	14.2087	14.1803	14.1902	0.9529	0.9522	0.9517	31.5767	31.5082	31.5261	14.0414	14.0109	14.0189	14.0237	0.0158116	0.112749	14.0843	0.00196196		0.561957		19.4313	0.324162
		2.57	36.3	36.3	36.4	14.128	14.126	14.147		2.76	0.046	2.57543		0.946018		110.77	110.75	110.921	0.00011077	0.00011075	0.000110921	-9.10805	-9.10824	-9.10669	36.3229	36.3164	36.3724	14.1036	14.1011	14.1228	0.9529	0.9522	0.9517	35.8952	35.8824	35.9332	13.9375	13.9326	13.9523	13.9408	0.010269	0.0736613	13.9929	0.00196085		0.560849		19.2847	0.320506
		2.94	41.4	41.4	41.5	14.064	14.085	14.103		3.15	0.0525	2.93935		1.07819		126.194	126.38	126.546	0.000126194	0.00012638	0.000126546	-8.97769	-8.97622	-8.9749	41.3806	41.4416	41.4961	14.0781	14.0989	14.1174	0.9529	0.9522	0.9517	40.8934	40.9464	40.995	13.9124	13.9304	13.9469	13.9299	0.0172911	0.12413	13.9045	0.00195926		0.559258		19.1428	0.334736
		3.37	47.2	47.3	47.3	14.019	14.034	14.043		3.61	0.0601667	3.36859		1.21449		143.959	144.109	144.196	0.000143959	0.000144109	0.000144196	-8.84598	-8.84494	-8.84434	47.206	47.2552	47.2837	14.0136	14.0282	14.0366	0.9529	0.9522	0.9517	46.6502	46.6905	46.7128	13.8486	13.8605	13.8672	13.8588	0.00942196	0.0679856	13.8138	0.00195785		0.55785		18.9978	0.32761
		3.85	53.8	53.8	53.7	13.953	13.955	13.946		4.13	0.0688333	3.85382		1.34906		163.966	163.994	163.882	0.000163966	0.000163994	0.000163882	-8.71585	-8.71568	-8.71636	53.7666	53.7757	53.739	13.9515	13.9539	13.9444	0.9529	0.9522	0.9517	53.1335	53.1331	53.0901	13.7872	13.7871	13.776	13.7834	0.00646806	0.0469263	13.7248	0.00195663		0.556627		18.8557	0.327509
		4.41	61.1	61.1	61.1	13.856	13.856	13.858		4.73	0.0788333	4.41369		1.48471		186.347	186.349	186.373	0.000186347	0.000186349	0.000186373	-8.5879	-8.58789	-8.58776	61.1056	61.1062	61.1141	13.8445	13.8447	13.8465	0.9529	0.9522	0.9517	60.3861	60.376	60.3762	13.6815	13.6792	13.6793	13.68	0.0013052	0.0095409	13.6358	0.00195523		0.555231		18.7137	0.323259
		5.05	69.5	69.6	69.7	13.773	13.8	13.81		5.41	0.0901667	5.04822		1.61904		211.978	212.395	212.545	0.000211978	0.000212395	0.000212545	-8.45903	-8.45706	-8.45636	69.5103	69.6471	69.6962	13.7693	13.7964	13.8061	0.9529	0.9522	0.9517	68.6918	68.8148	68.8547	13.6071	13.6315	13.6394	13.626	0.0168121	0.123382	13.5481	0.00195374		0.553742		18.5742	0.34879
		5.78	79.3	79.5	79.5	13.727	13.765	13.764		6.19	0.103167	5.77606		1.75372		241.784	242.458	242.426	0.000241784	0.000242458	0.000242426	-8.32747	-8.32468	-8.32481	79.2841	79.5051	79.4946	13.7263	13.7646	13.7628	0.9529	0.9522	0.9517	78.3505	78.555	78.5347	13.5647	13.6001	13.5966	13.5871	0.0195053	0.143557	13.4608	0.00195234		0.55234		18.4353	0.356514
		6.61	90.3	90.5	90.4	13.665	13.686	13.679		7.08	0.118	6.60654		1.88806		275.458	275.877	275.727	0.000275458	0.000275877	0.000275727	-8.19708	-8.19556	-8.1961	90.3262	90.4636	90.4144	13.6722	13.693	13.6856	0.9529	0.9522	0.9517	89.2626	89.3826	89.3227	13.5112	13.5294	13.5203	13.5203	0.00907786	0.0671423	13.3743	0.00195099		0.550993		18.2979	0.345585
		7.56	103	103	103	13.57	13.601	13.598		8.11	0.135167	7.56767		2.02388		313.031	313.761	313.692	0.000313031	0.000313761	0.000313692	-8.06921	-8.06688	-8.0671	102.647	102.886	102.864	13.5639	13.5955	13.5925	0.9529	0.9522	0.9517	101.438	101.657	101.622	13.4042	13.433	13.4284	13.4219	0.015506	0.115528	13.2874	0.00194978		0.549775		18.1601	0.357639
		8.66	117	117	117	13.506	13.556	13.554		9.28	0.154667	8.65943		2.15865		356.555	357.88	357.825	0.000356555	0.00035788	0.000357825	-7.93902	-7.93531	-7.93547	116.919	117.353	117.335	13.5019	13.5521	13.55	0.9529	0.9522	0.9517	115.542	115.951	115.919	13.3429	13.3902	13.3864	13.3732	0.0262422	0.19623	13.2017	0.0019483		0.548297		18.0245	0.375881
		9.91	133	134	133	13.446	13.48	13.47		10.6	0.176667	9.89115		2.29164		406.248	407.276	406.961	0.000406248	0.000407276	0.000406961	-7.80855	-7.80602	-7.80679	133.214	133.551	133.448	13.468	13.5021	13.4916	0.9529	0.9522	0.9517	131.645	131.955	131.836	13.3094	13.3407	13.3287	13.3263	0.0157996	0.118559	13.1177	0.00194676		0.54676		17.8915	0.364934
		11.3	151	152	152	13.347	13.391	13.381		12.2	0.203333	11.3842		2.43222		461.503	462.998	462.656	0.000461503	0.000462998	0.000462656	-7.68102	-7.67779	-7.67853	151.333	151.823	151.711	13.2933	13.3363	13.3265	0.9529	0.9522	0.9517	149.551	150.009	149.879	13.1367	13.177	13.1656	13.1598	0.0207302	0.157527	13.0295	0.0019463		0.546303		17.7527	0.375261
		13	172	173	173	13.284	13.33	13.321		13.9	0.231667	12.9705		2.56268		525.632	527.46	527.118	0.000525632	0.00052746	0.000527118	-7.55091	-7.54744	-7.54809	172.361	172.961	172.849	13.2888	13.335	13.3263	0.9529	0.9522	0.9517	170.332	170.894	170.762	13.1323	13.1756	13.1654	13.1578	0.022656	0.172187	12.9482	0.00194398		0.54398		17.6241	0.380297
		14.8	196	197	196	13.205	13.243	13.221		15.9	0.265	14.8367		2.69711		597.966	599.681	598.709	0.000597966	0.000599681	0.000598709	-7.42198	-7.41911	-7.42073	196.081	196.643	196.324	13.2159	13.2538	13.2323	0.9529	0.9522	0.9517	193.772	194.293	193.954	13.0603	13.0954	13.0725	13.0761	0.0178347	0.136391	12.8649	0.00194311		0.543113		17.4929	0.376123
		17	223	223	223	13.103	13.145	13.146		18.2	0.303333	16.9829		2.83221		679.083	681.219	681.297	0.000679083	0.000681219	0.000681297	-7.29477	-7.29163	-7.29151	222.68	223.38	223.406	13.112	13.1532	13.1547	0.9529	0.9522	0.9517	220.058	220.711	220.708	12.9576	12.9961	12.9959	12.9832	0.0221572	0.170661	12.7817	0.00194139		0.541388		17.3622	0.384961
		19.4	253	254	254	13.031	13.078	13.057		20.8	0.346667	19.4091		2.96574		772.883	775.639	774.361	0.000772883	0.000775639	0.000774361	-7.16538	-7.16182	-7.16347	253.438	254.342	253.923	13.0577	13.1043	13.0827	0.9529	0.9522	0.9517	250.454	251.303	250.857	12.904	12.9477	12.9247	12.9255	0.0218697	0.169198	12.7001	0.00194019		0.540193		17.2337	0.387118
		22.3	287	288	288	12.903	12.953	12.938		23.9	0.398333	22.3018		3.10467		875.807	879.188	878.164	0.000875807	0.000879188	0.000878164	-7.04036	-7.03651	-7.03768	287.188	288.297	287.961	12.8774	12.9271	12.912	0.9529	0.9522	0.9517	283.807	284.852	284.484	12.7258	12.7726	12.7561	12.7515	0.0237727	0.18643	12.6157	0.00193875		0.538752		17.102	0.391862
		25.5	327	328	327	12.832	12.865	12.848		27.3	0.455	25.4744		3.23767		996.794	999.28	997.97	0.000996794	0.00099928	0.00099797	-6.91097	-6.90848	-6.90979	326.862	327.677	327.247	12.831	12.863	12.8461	0.9529	0.9522	0.9517	323.013	323.761	323.296	12.6799	12.7093	12.691	12.6934	0.0148311	0.116841	12.5354	0.0019373		0.537299		16.9759	0.381477
		29.1	370	371	371	12.684	12.721	12.71		31.2	0.52	29.1136		3.37121		1127.55	1130.85	1129.93	0.00112755	0.00113085	0.00112993	-6.78771	-6.78479	-6.7856	369.738	370.82	370.519	12.6998	12.737	12.7267	0.9529	0.9522	0.9517	365.384	366.389	366.045	12.5503	12.5848	12.573	12.5694	0.0175327	0.139488	12.4553	0.00193611		0.536106		16.8506	0.386212
		33.4	420	421	420	12.601	12.631	12.603		35.7	0.595	33.3127		3.50594		1282.02	1285.04	1282.15	0.00128202	0.00128504	0.00128215	-6.65932	-6.65697	-6.65922	420.391	421.381	420.433	12.6196	12.6493	12.6208	0.9529	0.9522	0.9517	415.441	416.346	415.357	12.471	12.4981	12.4684	12.4792	0.0164593	0.131894	12.375	0.00193443		0.534433		16.7253	0.386696
		38.2	474	476	475	12.422	12.46	12.449		40.9	0.681667	38.1649		3.64192		1446.38	1450.81	1449.55	0.00144638	0.00145081	0.00144955	-6.53869	-6.53563	-6.5365	474.287	475.739	475.326	12.4273	12.4654	12.4545	0.9529	0.9522	0.9517	468.702	470.054	469.587	12.281	12.3164	12.3041	12.3005	0.017995	0.146295	12.2945	0.00193324		0.53324		16.5998	0.388454
		43.7	539	539	538	12.327	12.335	12.302		46.8	0.78	43.6704		3.77667		1642.57	1643.65	1639.29	0.00164257	0.00164365	0.00163929	-6.41149	-6.41084	-6.41349	538.62	538.974	537.544	12.3338	12.3419	12.3091	0.9529	0.9522	0.9517	532.278	532.533	531.053	12.1885	12.1944	12.1605	12.1811	0.0181121	0.14869	12.2152	0.00193191		0.531911		16.4764	0.38977
		50	607	608	608	12.128	12.159	12.149		53.6	0.893333	50.0157		3.91234		1849.91	1854.62	1852.98	0.00184991	0.00185462	0.00185298	-6.29262	-6.29008	-6.29096	606.609	608.154	607.616	12.1284	12.1593	12.1485	0.9529	0.9522	0.9517	599.466	600.886	600.279	11.9856	12.014	12.0018	12.0005	0.0142435	0.118691	12.1359	0.00193065		0.53065		16.3531	0.383449
	unkorrigiert										korrigiert																																Spalt	Ableitung (dln(M)/dln(app. Scherrate))
																					Spaltweite		Scherrate		korr. Viskosität		über Spalt angepasste Viskosität																[mm]	1	2	3
																					[mm]		[1/s]		[Pas]	CV / %	[Pas]	CV / %															1.4	0.9529	0.9522	0.9517
																					1.4		5.05		13.5481	3.17998	18.5742	1.97055															1.2	0.9584	0.9558	0.955
																					1.2		5.05		13.2074		18.9237																1	0.9607	0.9582	0.957
																					1		5.05		12.7159		19.3201
																					1.4		9.91		13.1177	2.95353	17.8915	2.1322
																					1.2		9.91		12.8217		18.2655
																					1		9.91		12.3689		18.6706
																					1.4		25.5		12.5354	2.62823	16.9759	2.36985
																					1.2		25.5		12.2998		17.3831
																					1		25.5		11.8989		17.8
																					1.4		1.96		14.1777	3.50867	19.5811	1.73549
																					1.2		1.96		13.7693		19.8917
																					1		1.96		13.2183		20.2712
			Plattenabstand: 1,4 mm							Plattenabstand: 1,2 mm							Plattenabstand: 1,0 mm
	Scherrate		Viskos.	Viskos.	Viskos.	Temp.	Temp.	Temp.		Viskos.	Viskos.	Viskos.	Temp.	Temp.	Temp.		Viskos.	Viskos.	Viskos.	Temp.	Temp.	Temp.
	[1/s]		[Pas]	[Pas]	[Pas]	[°C]	[°C]	[°C]		[Pas]	[Pas]	[Pas]	[°C]	[°C]	[°C]		[Pas]	[Pas]	[Pas]	[°C]	[°C]	[°C]
			1	2	3	1	2	3		1	2	3	1	2	3		1	2	3	1	2	3
	1		15.747	15.381	15.393	20.06	20.07	20.04		14.923	14.898	15.008	20.02	20.01	20.04		14.312	14.28	14.294	20.03	20.04	20.08
	1.14		15.198	14.954	14.974	20.06	20.07	20.03		14.555	14.597	14.56	20.02	20.01	20.03		14.034	13.956	13.998	20.03	20.04	20.07
	1.31		14.886	14.711	14.696	20.05	20.06	20.03		14.355	14.327	14.258	20.01	20.01	20.03		13.809	13.68	13.854	20.03	20.04	20.07
	1.5		14.672	14.547	14.522	20.05	20.06	20.04		14.196	14.095	14.094	20.01	20.01	20.03		13.549	13.626	13.626	20.02	20.04	20.06
	1.72		14.495	14.414	14.389	20.05	20.05	20.03		14.025	13.944	14.025	20.01	20.01	20.03		13.476	13.508	13.438	20.01	20.04	20.07
	1.96		14.349	14.294	14.284	20.05	20.05	20.03		13.869	13.881	13.967	20.01	20.01	20.03		13.426	13.322	13.418	20.02	20.04	20.06
	2.25		14.223	14.195	14.205	20.04	20.05	20.03		13.802	13.846	13.848	20.02	20.01	20.03		13.252	13.304	13.289	20.02	20.05	20.07
	2.57		14.128	14.126	14.147	20.05	20.05	20.02		13.78	13.754	13.721	20.01	20.01	20.02		13.23	13.215	13.186	20.02	20.05	20.07
	2.94		14.064	14.085	14.103	20.05	20.04	20.02		13.685	13.635	13.678	20.01	20.01	20.02		13.161	13.114	13.172	20.02	20.05	20.07
	3.37		14.019	14.034	14.043	20.05	20.04	20.02		13.58	13.605	13.646	20.01	20.02	20.02		13.058	13.103	13.05	20.02	20.05	20.07
	3.85		13.953	13.955	13.946	20.05	20.04	20.02		13.556	13.564	13.541	20.01	20.01	20.02		13.043	12.985	13.031	20.02	20.05	20.07
	4.41		13.856	13.856	13.858	20.05	20.04	20.02		13.497	13.461	13.48	20.01	20.01	20.02		12.933	12.972	12.943	20.02	20.06	20.07
	5.05		13.773	13.8	13.81	20.05	20.04	20.02		13.405	13.425	13.449	20.01	20.01	20.02		12.919	12.882	12.9	20.02	20.05	20.07
	5.78		13.727	13.765	13.764	20.05	20.04	20.01		13.379	13.371	13.35	20.01	20.01	20.02		12.827	12.849	12.84	20.02	20.05	20.07
	6.61		13.665	13.686	13.679	20.05	20.04	20.02		13.306	13.285	13.308	20.01	20.01	20.02		12.798	12.774	12.784	20.02	20.05	20.07
	7.56		13.57	13.601	13.598	20.05	20.04	20.01		13.24	13.254	13.246	20.01	20.01	20.02		12.721	12.732	12.724	20.02	20.05	20.07
	8.66		13.506	13.556	13.554	20.05	20.04	20.01		13.194	13.174	13.168	20.01	20.02	20.02		12.684	12.663	12.671	20.02	20.05	20.07
	9.91		13.446	13.48	13.47	20.05	20.04	20.02		13.108	13.118	13.123	20.01	20.02	20.02		12.598	12.617	12.598	20.02	20.05	20.07
	11.3		13.347	13.391	13.381	20.05	20.04	20.02		13.064	13.053	13.041	20.01	20.02	20.02		12.56	12.542	12.55	20.02	20.05	20.07
	13		13.284	13.33	13.321	20.05	20.04	20.02		12.978	12.981	12.986	20.01	20.02	20.02		12.488	12.494	12.477	20.02	20.05	20.08
	14.8		13.205	13.243	13.221	20.05	20.04	20.02		12.92	12.916	12.901	20.01	20.02	20.02		12.425	12.427	12.426	20.02	20.05	20.08
	17		13.103	13.145	13.146	20.05	20.04	20.01		12.834	12.831	12.837	20.01	20.02	20.02		12.365	12.367	12.35	20.02	20.05	20.07
	19.4		13.031	13.078	13.057	20.05	20.04	20.02		12.769	12.766	12.748	20.01	20.01	20.02		12.293	12.295	12.291	20.02	20.05	20.08
	22.3		12.903	12.953	12.938	20.05	20.04	20.02		12.674	12.672	12.681	20.01	20.02	20.02		12.227	12.23	12.208	20.02	20.05	20.08
	25.5		12.832	12.865	12.848	20.05	20.04	20.02		12.6	12.596	12.565	20.01	20.02	20.02		12.136	12.159	12.141	20.02	20.05	20.08
	29.1		12.684	12.721	12.71	20.05	20.03	20.01		12.476	12.495	12.507	20.01	20.01	20.02		12.075	12.061	12.069	20.02	20.05	20.08
	33.4		12.601	12.631	12.603	20.05	20.04	20.01		12.411	12.378	12.373	20.01	20.02	20.02		11.977	12.006	11.96	20.02	20.05	20.08
	38.2		12.422	12.46	12.449	20.05	20.04	20.01		12.28	12.305	12.276	20.01	20.02	20.02		11.877	11.907	11.891	20.02	20.06	20.08
	43.7		12.327	12.335	12.302	20.05	20.04	20.02		12.153	12.143	12.165	20.01	20.02	20.02		11.823	11.79	11.81	20.02	20.06	20.08
	50		12.128	12.159	12.149	20.05	20.04	20.01		12.068	12.038	11.977	20.01	20.02	20.02		11.707	11.725	11.667	20.02	20.06	20.08
[truncated: 122 more columns]

## Sheet: 7
Fluid:						Plattenabstand H			Plattenradius R
Platte:						[mm]	[m]		[mm]	[m]
		Plattenabstand:		1,40 mm		1.4	0.0014		12.525	0.012525
		Ausgabe Messgerät:								Berechnung:
										Drehzahl	Drehzahl	Scherrate		ln(Scherrate)		Moment						ln(M)			unkorr. Schubspannung			unkorr. Viskosität			dln(M)/dln(app. Scherrate)			korr. Schubspannung (W&R)			korr. Viskosität (W&R)							realer Spalt		Änderung Spalt		neue Viskosität
		Scherrate	Schubsp.			Viskosität																																		Mittelwert	Stabw.	CV	Funktion				Funktion	(korr. Spalt)
		[1/s]	[Pa]			[Pas]				[1/min]	[1/s]	[1/s]				[µNm]			[Nm]						[Pa]			[Pas]						[Pa]			[Pas]			[Pas]		%	Mittelwert	[m]		[mm]		[Pas]	Stabw
			1	2	3	1	2	3								1	2	3	1	2	3	1	2	3	1	2	3	1	2	3	1	2	3	1	2	3	1	2	3
		1	18.1	17.8	17.6	18.14	17.81	17.636		1.07	0.0178333	1.00245		0.00244556		55.9827	54.9655	54.4281	5.59827e-05	5.49655e-05	5.44281e-05	-9.79047	-9.8088	-9.81863	18.1385	17.8089	17.6348	18.0942	17.7654	17.5917	0.9572	0.9627	0.9604	17.9444	17.6428	17.4602	17.9006	17.5997	17.4175	17.6393	0.243922	1.38284	17.2243	0.00167502		0.275019		20.4217	0.506071
		1.14	20.3	20.1	19.9	17.745	17.535	17.411		1.22	0.0203333	1.14298		0.133638		62.6773	61.9347	61.4973	6.26773e-05	6.19347e-05	6.14973e-05	-9.67751	-9.68943	-9.69652	20.3075	20.0669	19.9252	17.7672	17.5567	17.4327	0.9572	0.9627	0.9604	20.0902	19.8798	19.728	17.5771	17.393	17.2601	17.4101	0.159174	0.914267	17.1342	0.00167214		0.272136		20.2759	0.399532
		1.31	22.9	22.5	22.3	17.512	17.211	17.037		1.4	0.0233333	1.31161		0.271259		70.7898	69.5696	68.8684	7.07898e-05	6.95696e-05	6.88684e-05	-9.5558	-9.57318	-9.58331	22.936	22.5406	22.3135	17.4868	17.1854	17.0122	0.9572	0.9627	0.9604	22.6906	22.3305	22.0926	17.2997	17.0252	16.8438	17.0562	0.229554	1.34587	17.0401	0.00166898		0.268979		20.1263	0.476665
		1.5	26	25.6	25.3	17.342	17.109	16.911		1.6	0.0266667	1.49899		0.404791		80.2264	79.1457	78.2297	8.02264e-05	7.91457e-05	7.82297e-05	-9.43066	-9.44422	-9.45586	25.9935	25.6433	25.3465	17.3407	17.1071	16.9091	0.9572	0.9627	0.9604	25.7153	25.4042	25.0956	17.1551	16.9476	16.7417	16.9481	0.206718	1.21971	16.9493	0.00166587		0.26587		19.9821	0.446339
		1.72	29.3	29	28.7	17.075	16.93	16.719		1.83	0.0305	1.71447		0.539103		90.3988	89.6313	88.5146	9.03988e-05	8.96313e-05	8.85146e-05	-9.31128	-9.31981	-9.33234	29.2893	29.0407	28.6789	17.0836	16.9386	16.7276	0.9572	0.9627	0.9604	28.9759	28.7699	28.3949	16.9008	16.7806	16.562	16.7478	0.171811	1.02587	16.8585	0.00166269		0.262694		19.8377	0.399073
		1.96	33.2	32.9	32.5	16.911	16.779	16.54		2.1	0.035	1.96742		0.676724		102.456	101.66	100.208	0.000102456	0.00010166	0.000100208	-9.18608	-9.19388	-9.20826	33.1959	32.938	32.4675	16.8728	16.7417	16.5026	0.9572	0.9627	0.9604	32.8407	32.6308	32.1461	16.6922	16.5856	16.3392	16.539	0.181071	1.09481	16.766	0.00166029		0.260295		19.6921	0.406911
		2.25	37.8	37.5	37	16.837	16.711	16.455		2.4	0.04	2.24848		0.810256		116.745	115.868	114.094	0.000116745	0.000115868	0.000114094	-9.05552	-9.06306	-9.07849	37.8255	37.5414	36.9666	16.8227	16.6963	16.4407	0.9572	0.9627	0.9604	37.4208	37.1913	36.6006	16.6427	16.5406	16.2779	16.4871	0.188184	1.1414	16.6767	0.00165698		0.256978		19.5521	0.412725
		2.57	43.1	42.8	42.2	16.757	16.66	16.4		2.74	0.0456667	2.56702		0.942745		132.964	132.197	130.132	0.000132964	0.000132197	0.000130132	-8.92543	-8.93122	-8.94696	43.0805	42.832	42.163	16.7823	16.6855	16.4249	0.9572	0.9627	0.9604	42.6196	42.4326	41.7455	16.6028	16.5299	16.2623	16.465	0.17929	1.08892	16.5885	0.00165404		0.25404		19.4141	0.3988
		2.94	49.1	48.8	48.1	16.678	16.592	16.338		3.14	0.0523333	2.94176		1.07901		151.449	150.671	148.37	0.000151449	0.000150671	0.00014837	-8.79526	-8.80041	-8.8158	49.0697	48.8176	48.0721	16.6804	16.5947	16.3412	0.9572	0.9627	0.9604	48.5446	48.3624	47.5962	16.5019	16.4399	16.1795	16.3738	0.171089	1.0449	16.4983	0.00165122		0.251222		19.2742	0.38705
		3.37	55.9	55.6	54.8	16.597	16.524	16.27		3.59	0.0598333	3.36336		1.21294		172.484	171.727	169.084	0.000172484	0.000171727	0.000169084	-8.66521	-8.6696	-8.68511	55.8851	55.6398	54.7835	16.6159	16.5429	16.2883	0.9572	0.9627	0.9604	55.2871	55.121	54.2411	16.4381	16.3887	16.1271	16.3179	0.167129	1.0242	16.4102	0.00164808		0.24808		19.1373	0.378513
		3.85	63.7	63.4	62.4	16.519	16.453	16.194		4.11	0.0685	3.85053		1.34821		196.472	195.683	192.598	0.000196472	0.000195683	0.000192598	-8.53499	-8.53901	-8.55491	63.6572	63.4016	62.402	16.5321	16.4657	16.2061	0.9572	0.9627	0.9604	62.9761	62.8104	61.7842	16.3552	16.3121	16.0457	16.2377	0.167666	1.03257	16.3216	0.00164532		0.245325		19.0007	0.376737
		4.41	72.5	72.2	71.1	16.438	16.38	16.126		4.71	0.0785	4.41265		1.48447		223.741	222.948	219.493	0.000223741	0.000222948	0.000219493	-8.40502	-8.40857	-8.42419	72.4924	72.2355	71.116	16.4283	16.3701	16.1164	0.9572	0.9627	0.9604	71.7167	71.5619	70.412	16.2525	16.2174	15.9569	16.1423	0.161537	1.00071	16.2329	0.00164241		0.242408		18.865	0.367234
		5.05	82.6	82.4	81.1	16.376	16.329	16.078		5.39	0.0898333	5.04972		1.61933		255.082	254.356	250.447	0.000255082	0.000254356	0.000250447	-8.27393	-8.27678	-8.29226	82.6469	82.4117	81.1452	16.3666	16.3201	16.0693	0.9572	0.9627	0.9604	81.7626	81.6432	80.3418	16.1915	16.1679	15.9102	16.0899	0.156063	0.969949	16.1456	0.00163943		0.23943		18.7313	0.357941
		5.78	94.3	94.1	92.6	16.335	16.288	16.036		6.16	0.102667	5.77111		1.75286		291.19	290.357	285.861	0.00029119	0.000290357	0.000285861	-8.14153	-8.1444	-8.16	94.346	94.0761	92.6194	16.348	16.3012	16.0488	0.9572	0.9627	0.9604	93.3365	93.1988	91.7024	16.1731	16.1492	15.8899	16.0707	0.157039	0.977176	16.0596	0.00163641		0.236414		18.6004	0.35673
		6.61	107	107	106	16.262	16.216	15.966		7.06	0.117667	6.61429		1.88923		331.761	330.821	325.716	0.000331761	0.000330821	0.000325716	-8.0111	-8.01393	-8.02948	107.491	107.186	105.532	16.2513	16.2053	15.9552	0.9572	0.9627	0.9604	106.341	106.187	104.488	16.0775	16.0542	15.7973	15.9763	0.155482	0.973201	15.9722	0.00163366		0.233661		18.468	0.352366
		7.56	123	122	120	16.21	16.167	15.915		8.07	0.1345	7.56052		2.02294		378.461	377.453	371.573	0.000378461	0.000377453	0.000371573	-7.8794	-7.88206	-7.89777	122.622	122.295	120.39	16.2187	16.1755	15.9235	0.9572	0.9627	0.9604	121.31	121.155	119.198	16.0452	16.0247	15.7659	15.9452	0.155666	0.976254	15.887	0.00163073		0.23073		18.3392	0.349857
		8.66	140	139	137	16.138	16.103	15.851		9.24	0.154	8.65666		2.15833		431.198	430.237	423.522	0.000431198	0.000430237	0.000423522	-7.74894	-7.75117	-7.76691	139.709	139.397	137.222	16.1389	16.1029	15.8516	0.9572	0.9627	0.9604	138.214	138.098	135.863	15.9662	15.9528	15.6947	15.8712	0.153042	0.964276	15.8012	0.00162778		0.227779		18.2104	0.344306
		9.91	159	159	156	16.069	16.03	15.786		10.6	0.176667	9.9308		2.29564		491.352	490.152	482.685	0.000491352	0.000490152	0.000482685	-7.61835	-7.6208	-7.63615	159.199	158.81	156.391	16.0308	15.9917	15.748	0.9572	0.9627	0.9604	157.495	157.329	154.842	15.8593	15.8425	15.5921	15.7647	0.149637	0.949193	15.7147	0.00162505		0.225046		18.0812	0.338334
		11.3	181	181	178	15.994	15.956	15.715		12.1	0.201667	11.3361		2.42799		559.678	558.356	549.927	0.000559678	0.000558356	0.000549927	-7.48815	-7.49051	-7.50573	181.336	180.908	178.177	15.9964	15.9586	15.7177	0.9572	0.9627	0.9604	179.396	179.221	176.413	15.8252	15.8098	15.5621	15.7324	0.14767	0.938639	15.6317	0.0016223		0.222304		17.9569	0.333454
		13	206	206	203	15.912	15.874	15.635		13.8	0.23	12.9288		2.55946		637.227	635.726	626.128	0.000637227	0.000635726	0.000626128	-7.35838	-7.36074	-7.37596	206.462	205.976	202.866	15.9692	15.9316	15.6911	0.9572	0.9627	0.9604	204.253	204.055	200.858	15.7983	15.783	15.5357	15.7057	0.147402	0.938526	15.5497	0.00161874		0.218743		17.8347	0.329041
		14.8	235	234	231	15.814	15.777	15.542		15.8	0.263333	14.8025		2.6948		724.758	723.067	712.302	0.000724758	0.000723067	0.000712302	-7.22967	-7.23201	-7.24701	234.823	234.275	230.787	15.8637	15.8267	15.5911	0.9572	0.9627	0.9604	232.31	232.09	228.502	15.694	15.6791	15.4367	15.6033	0.144426	0.925616	15.4658						0.144426
		17	267	266	262	15.706	15.668	15.439		18.1	0.301667	16.9573		2.8307		823.762	821.786	809.781	0.000823762	0.000821786	0.000809781	-7.10163	-7.10403	-7.11875	266.9	266.26	262.37	15.7395	15.7018	15.4724	0.9572	0.9627	0.9604	264.044	263.777	259.773	15.5711	15.5554	15.3192	15.4819	0.141103	0.911408	15.3819						0.141103
		19.4	303	302	298	15.569	15.534	15.315		20.8	0.346667	19.4869		2.96974		934.522	932.446	919.279	0.000934522	0.000932446	0.000919279	-6.97548	-6.9777	-6.99192	302.786	302.114	297.848	15.538	15.5035	15.2845	0.9572	0.9627	0.9604	299.547	299.297	294.899	15.3717	15.3589	15.1332	15.288	0.134148	0.877477	15.2966						0.134148
		22.3	343	342	338	15.416	15.382	15.167		23.8	0.396667	22.2975		3.10447		1058.99	1056.67	1041.86	0.00105899	0.00105667	0.00104186	-6.85044	-6.85263	-6.86675	343.114	342.363	337.564	15.388	15.3543	15.1391	0.9572	0.9627	0.9604	339.443	339.17	334.222	15.2234	15.2112	14.9893	15.1413	0.131789	0.870399	15.2144						0.131789
		25.5	388	388	382	15.242	15.219	15.001		27.2	0.453333	25.4828		3.238		1198.25	1196.4	1179.32	0.00119825	0.0011964	0.00117932	-6.72689	-6.72844	-6.74282	388.235	387.635	382.101	15.2352	15.2116	14.9945	0.9572	0.9627	0.9604	384.081	384.021	378.319	15.0721	15.0698	14.846	14.996	0.129873	0.866053	15.1333						0.129873
		29.1	439	438	432	15.051	15.041	14.826		31.1	0.518333	29.1366		3.37199		1354.12	1353.2	1333.88	0.00135412	0.0013532	0.00133388	-6.6046	-6.60528	-6.61966	438.737	438.439	432.179	15.0579	15.0477	14.8329	0.9572	0.9627	0.9604	434.042	434.35	427.9	14.8968	14.9074	14.686	14.8301	0.124866	0.84198	15.0524						0.124866
		33.4	495	495	488	14.848	14.841	14.627		35.6	0.593333	33.3525		3.50713		1528.72	1528	1506	0.00152872	0.001528	0.001506	-6.48332	-6.4838	-6.4983	495.307	495.074	487.946	14.8507	14.8437	14.63	0.9572	0.9627	0.9604	490.008	490.458	483.115	14.6918	14.7053	14.4851	14.6274	0.123387	0.84353	14.9713						0.123387
		38.2	558	558	550	14.618	14.625	14.412		40.7	0.678333	38.1305		3.64102		1722.41	1723.26	1698.18	0.00172241	0.00172326	0.00169818	-6.36403	-6.36354	-6.3782	558.063	558.339	550.213	14.6356	14.6428	14.4297	0.9572	0.9627	0.9604	552.092	553.132	544.766	14.479	14.5063	14.2869	14.4241	0.119587	0.829081	14.8913						0.119587
		43.7	627	629	619	14.362	14.39	14.176		46.6	0.776667	43.658		3.77639		1936.63	1940.48	1911.53	0.00193663	0.00194048	0.00191153	-6.24681	-6.24482	-6.25985	627.471	628.718	619.338	14.3724	14.401	14.1861	0.9572	0.9627	0.9604	620.757	622.855	613.207	14.2186	14.2667	14.0457	14.177	0.116231	0.819858	14.8109						0.116231
		50	704	707	696	14.083	14.137	13.921		53.4	0.89	50.0287		3.9126		2173.28	2181.64	2148.3	0.00217328	0.00218164	0.0021483	-6.13152	-6.12768	-6.14308	704.146	706.854	696.052	14.0748	14.129	13.913	0.9572	0.9627	0.9604	696.611	700.263	689.161	13.9242	13.9972	13.7753	13.8989	0.113097	0.813714	14.7304						0.113097
	unkorrigiert										korrigiert																																Spalt	Ableitung (dln(M)/dln(app. Scherrate))
																					Spaltweite		Scherrate		korr. Viskosität		über Spalt angepasste Viskosität																[mm]	1	2	3
																					[mm]		[1/s]		[Pas]	CV / %	[Pas]	CV / %															1.4	0.9572	0.9627	0.9604
																					1.4		5.05		16.1456	1.58463	18.7313	1.11669															1.2	0.9605	0.9635	0.9618
																					1.2		5.05		15.913		18.8863																1	0.9633	0.9697	0.9653
																					1		5.05		15.6422		19.1493
																					1.4		9.91		15.7147	1.47922	18.0812	1.08299
																					1.2		9.91		15.511		18.2361
																					1		9.91		15.2572		18.4739
																					1.4		25.5		15.1333	173.205	0	#DIV/0!
																					1.2		25.5		0		0
																					1		25.5		0		0
																					1.4		1.96		16.766	1.72517	19.6921	1.18155
																					1.2		1.96		16.4934		19.8517
																					1		1.96		16.1973		20.155
			Plattenabstand: 1,4 mm							Plattenabstand: 1,2 mm							Plattenabstand: 1,0 mm
	Scherrate		Viskos.	Viskos.	Viskos.	Temp.	Temp.	Temp.		Viskos.	Viskos.	Viskos.	Temp.	Temp.	Temp.		Viskos.	Viskos.	Viskos.	Temp.	Temp.	Temp.
	[1/s]		[Pas]	[Pas]	[Pas]	[°C]	[°C]	[°C]		[Pas]	[Pas]	[Pas]	[°C]	[°C]	[°C]		[Pas]	[Pas]	[Pas]	[°C]	[°C]	[°C]
			1	2	3	1	2	3		1	2	3	1	2	3		1	2	3	1	2	3
	1		18.14	17.81	17.636	20.64	20.62	20.61		17.567	17.438	17.228	20.65	20.61	20.6		17.178	17.313	16.829	20.63	20.58	20.64
	1.14		17.745	17.535	17.411	20.64	20.62	20.61		17.491	17.322	17.099	20.65	20.61	20.6		16.975	17.001	16.483	20.62	20.58	20.65
	1.31		17.512	17.211	17.037	20.65	20.61	20.61		17.095	16.961	16.765	20.65	20.6	20.6		16.647	16.739	16.47	20.61	20.58	20.65
	1.5		17.342	17.109	16.911	20.65	20.61	20.6		17.028	16.885	16.646	20.65	20.6	20.6		16.624	16.648	16.197	20.61	20.57	20.65
	1.72		17.075	16.93	16.719	20.65	20.61	20.61		16.767	16.705	16.486	20.64	20.6	20.6		16.37	16.416	16.191	20.61	20.57	20.65
	1.96		16.911	16.779	16.54	20.65	20.61	20.6		16.654	16.55	16.306	20.64	20.59	20.6		16.367	16.356	15.988	20.61	20.57	20.65
	2.25		16.837	16.711	16.455	20.65	20.61	20.6		16.594	16.523	16.274	20.64	20.59	20.59		16.203	16.224	15.989	20.61	20.56	20.64
	2.57		16.757	16.66	16.4	20.64	20.6	20.6		16.467	16.428	16.191	20.64	20.59	20.59		16.145	16.11	15.852	20.61	20.56	20.65
	2.94		16.678	16.592	16.338	20.64	20.6	20.6		16.359	16.314	16.077	20.64	20.59	20.59		16.102	16.084	15.771	20.6	20.56	20.65
	3.37		16.597	16.524	16.27	20.64	20.6	20.6		16.297	16.245	16.005	20.64	20.59	20.59		15.987	15.979	15.75	20.6	20.56	20.65
	3.85		16.519	16.453	16.194	20.64	20.6	20.6		16.24	16.188	15.937	20.64	20.58	20.59		15.917	15.883	15.681	20.6	20.56	20.65
	4.41		16.438	16.38	16.126	20.64	20.6	20.6		16.181	16.132	15.88	20.63	20.58	20.59		15.877	15.834	15.598	20.6	20.56	20.65
	5.05		16.376	16.329	16.078	20.64	20.6	20.6		16.125	16.095	15.829	20.64	20.58	20.59		15.833	15.784	15.541	20.6	20.57	20.65
	5.78		16.335	16.288	16.036	20.64	20.6	20.59		16.065	16.049	15.785	20.63	20.58	20.59		15.781	15.731	15.489	20.6	20.57	20.64
	6.61		16.262	16.216	15.966	20.64	20.6	20.59		16.025	16.01	15.747	20.64	20.58	20.59		15.722	15.676	15.445	20.59	20.57	20.64
	7.56		16.21	16.167	15.915	20.63	20.6	20.59		15.97	15.947	15.682	20.63	20.58	20.59		15.658	15.593	15.403	20.59	20.58	20.64
	8.66		16.138	16.103	15.851	20.63	20.6	20.59		15.907	15.888	15.631	20.63	20.58	20.6		15.597	15.547	15.367	20.59	20.58	20.64
	9.91		16.069	16.03	15.786	20.63	20.6	20.59		15.852	15.831	15.576	20.63	20.57	20.6		15.553	15.505	15.31	20.6	20.58	20.64
	11.3		15.994	15.956	15.715	20.63	20.6	20.59		15.79	15.772	15.519	20.63	20.57	20.6		15.498	15.432	15.253	20.6	20.58	20.64
	13		15.912	15.874	15.635	20.63	20.59	20.59		15.727	15.706	15.452	20.63	20.57	20.6		15.435	15.391	15.207	20.6	20.57	20.64
	14.8		15.814	15.777	15.542	20.63	20.59	20.59		15.655	15.631	15.387	20.62	20.57	20.61		15.373	15.321	15.148	20.6	20.58	20.64
	17		15.706	15.668	15.439	20.63	20.59	20.59		15.576	15.55	15.313	20.62	20.57	20.61		15.308	15.259	15.09	20.6	20.57	20.64
	19.4		15.569	15.534	15.315	20.64	20.59	20.59		15.482	15.459	15.225	20.62	20.57	20.61		15.235	15.185	15.026	20.6	20.57	20.64
	22.3		15.416	15.382	15.167	20.63	20.59	20.59		15.385	15.356	15.128	20.62	20.56	20.61		15.151	15.105	14.958	20.6	20.57	20.64
	25.5		15.242	15.219	15.001	20.63	20.59	20.59		15.262	15.24	15.019	20.62	20.56	20.61		15.063	15.018	14.881	20.59	20.57	20.64
	29.1		15.051	15.041	14.826	20.63	20.59	20.59		15.126	15.1	14.887	20.61	20.56	20.61		14.964	14.917	14.792	20.59	20.57	20.64
	33.4		14.848	14.841	14.627	20.63	20.59	20.59		14.975	14.953	14.745	20.61	20.56	20.61		14.851	14.81	14.701	20.59	20.57	20.64
	38.2		14.618	14.625	14.412	20.63	20.59	20.59		14.823	14.802	14.609	20.61	20.56	20.61		14.727	14.677	14.589	20.59	20.57	20.64
	43.7		14.362	14.39	14.176	20.63	20.59	20.59		14.664	14.632	14.448	20.61	20.56	20.62		14.599	14.546	14.471	20.59	20.57	20.64
	50		14.083	14.137	13.921	20.63	20.6	20.59		14.489	14.467	14.29	20.61	20.56	20.62		14.449	14.399	14.351	20.59	20.58	20.64
[truncated: 122 more columns]
