# Supplementary material for: Absolute Rheological Measurements of Model Suspensions: Influence and Correction of Wall Slip Prevention Measures
Source: Materials (Basel). 2020 Jan 18;13(2):467. doi: 10.3390/ma13020467 (PMC7013820; doi:10.3390/ma13020467)
Supplement: Supplementary file 1 [file materials-13-00467-s001.zip › Suspension_5 wt.%.xlsx]

## Sheet: Ergebnisse
	Platte: Glatt		Scherrate	Viskosität	norm. Viskosität			P1: gemittelte Viskosität über Plattenabstand 1,2 & 1,4 mm
			1/s	Pas	-
	P1	1,4 + 1,0 mm	5.05	5.46901	1
	Platte: Pyramiden		Scherrate	scheinbarer	scheinbare		Korrektur-	norm.	interpol.	Änderung			über Spalt korrigierte
				Spalt	Viskosität	CV	faktor	Viskosität	Spalt	Spalt	Mittelwert	CV	Viskosität	CV	norm. V.
			1/s	mm	Pas	%	Viskosität	-	mm	mm	mm	%	Pas	%
	P7_Pyramiden_H0,3		5.05	1.4	4.65727	2.36733	1.1743	0.851574	1.64401	0.245342	0.233361	3.01216	5.43357	0.439171	0.993519
				1.2	4.57606		1.19514	0.836724	1.43416	0.235322			5.46595		0.99944
				1	4.44347		1.2308	0.81248	1.2308	0.231792			5.4804		1.00208
	Platte: Quader		Scherrate	scheinbarer	scheinbare		Korrektur-	norm.	interpol.	Änderung			über Spalt korrigierte
				Spalt	Viskosität	CV	faktor	Viskosität	Spalt	Spalt	Mittelwert	CV	Viskosität	CV	norm. V.
			1/s	mm	Pas	%	Viskosität	-	mm	mm	mm	%	Pas	%
	P6_Quader_H0,5_A1		5.05	1.4	#REF!	#REF!	#REF!	#REF!	#REF!	#REF!	#REF!	#REF!	#REF!	#REF!	#REF!
				1.2	#REF!		#REF!	#REF!	#REF!	#REF!			#REF!		#REF!
				1	#REF!		#REF!	#REF!	#REF!	#REF!			#REF!		#REF!

## Sheet: 1
Fluid:						Plattenabstand H			Plattenradius R
Platte:						[mm]	[m]		[mm]	[m]
Plattenabstand:			1,40 mm			1.4	0.0014		12.483	0.012483
		Ausgabe Messgerät:														Berechnung:
																Drehzahl	Drehzahl	Scherrate		ln(Scherrate)		Moment												ln(M)						unkorr. Schubspannung						unkorr. Viskosität
		Scherrate	Schubsp.						Viskosität
		[1/s]	[Pa]						[Pas]							[1/min]	[1/s]	[1/s]				[µNm]						[Nm]												[Pa]						[Pas]
			1	2	3	4	5	6	1	2	3	4	5	6								1	2	3	4	5	6	1	2	3	4		6	1	2	3	4			1	2	3	4			1	2	3	4
		1	5.5	5.49	5.48	5.48			5.4976	5.4878	5.4835	5.4804				1.07	0.0178333	0.999087		-0.000913365		16.7954	16.7656	16.7525	16.743			1.67954e-05	1.67656e-05	1.67525e-05	1.6743e-05			-10.9944	-10.9962	-10.997	-10.9975			5.49685	5.48709	5.48281	5.4797			5.50187	5.49211	5.48782	5.4847
		1.14	6.29	6.28	6.29	6.28			5.4938	5.4848	5.4961	5.4895				1.23	0.0205	1.14848		0.138442		19.2093	19.1777	19.2172	19.1941			1.92093e-05	1.91777e-05	1.92172e-05	1.91941e-05			-10.8601	-10.8618	-10.8597	-10.8609			6.28687	6.27653	6.28946	6.2819			5.47407	5.46506	5.47632	5.46974
		1.31	7.2	7.18	7.18	7.17			5.4953	5.4805	5.4818	5.4734				1.4	0.0233333	1.30722		0.2679		21.9898	21.9304	21.9356	21.9021			2.19898e-05	2.19304e-05	2.19356e-05	2.19021e-05			-10.7249	-10.7276	-10.7274	-10.7289			7.19688	7.17744	7.17915	7.16818			5.5055	5.49063	5.49193	5.48354
		1.5	8.22	8.2	8.23	8.21			5.4816	5.4681	5.4879	5.4796				1.61	0.0268333	1.5033		0.407662		25.1024	25.0405	25.1315	25.0934			2.51024e-05	2.50405e-05	2.51315e-05	2.50934e-05			-10.5925	-10.595	-10.5914	-10.5929			8.21558	8.19533	8.22511	8.21264			5.46504	5.45156	5.47137	5.46308
		1.72	9.41	9.39	9.42	9.4			5.4858	5.4724	5.4895	5.4799				1.84	0.0306667	1.71806		0.541194		28.7496	28.6795	28.7691	28.7192			2.87496e-05	2.86795e-05	2.87691e-05	2.87192e-05			-10.4569	-10.4593	-10.4562	-10.4579			9.40925	9.38631	9.41563	9.3993			5.47668	5.46333	5.4804	5.47089
		1.96	10.8	10.7	10.8	10.7			5.4876	5.4732	5.481	5.473				2.1	0.035	1.96083		0.673365		32.9128	32.8267	32.8731	32.8252			3.29128e-05	3.28267e-05	3.28731e-05	3.28252e-05			-10.3216	-10.3243	-10.3229	-10.3243			10.7718	10.7436	10.7588	10.7431			5.4935	5.47913	5.48687	5.47888
		2.25	12.3	12.3	12.3	12.3			5.4835	5.4674	5.4784	5.4701				2.41	0.0401667	2.25028		0.811055		37.6378	37.5274	37.6027	37.5459			3.76378e-05	3.75274e-05	3.76027e-05	3.75459e-05			-10.1875	-10.1904	-10.1884	-10.1899			12.3182	12.2821	12.3067	12.2881			5.47408	5.45802	5.46897	5.46071
		2.57	14.1	14	14.1	14.1			5.4793	5.4637	5.4776	5.47				2.75	0.0458333	2.56775		0.943029		43.04	42.9179	43.0274	42.9673			4.304e-05	4.29179e-05	4.30274e-05	4.29673e-05			-10.0534	-10.0562	-10.0537	-10.0551			14.0863	14.0463	14.0821	14.0625			5.48584	5.47028	5.48424	5.47657
		2.94	16.1	16.1	16.1	16.1			5.4775	5.4614	5.4775	5.4688				3.15	0.0525	2.94124		1.07883		49.2404	49.0954	49.2402	49.1624			4.92404e-05	4.90954e-05	4.92402e-05	4.91624e-05			-9.9188	-9.92175	-9.9188	-9.92038			16.1155	16.0681	16.1155	16.09			5.47917	5.46303	5.47915	5.47049
		3.37	18.4	18.4	18.4	18.4			5.476	5.4607	5.4756	5.467				3.61	0.0601667	3.37075		1.21514		56.3364	56.1781	56.3319	56.2436			5.63364e-05	5.61781e-05	5.63319e-05	5.62436e-05			-9.78417	-9.78698	-9.78425	-9.78582			18.4379	18.3861	18.4365	18.4076			5.46998	5.45461	5.46954	5.46097
		3.85	21.1	21	21.1	21.1			5.4758	5.4614	5.4737	5.4655				4.13	0.0688333	3.85629		1.34971		64.4693	64.2996	64.445	64.3477			6.44693e-05	6.42996e-05	6.4445e-05	6.43477e-05			-9.64932	-9.65196	-9.6497	-9.65121			21.0997	21.0442	21.0917	21.0599			5.4715	5.4571	5.46944	5.46118
		4.41	24.1	24.1	24.1	24.1			5.4749	5.4598	5.4729	5.4642				4.72	0.0786667	4.40719		1.48324		73.7684	73.5649	73.7409	73.6232			7.37684e-05	7.35649e-05	7.37409e-05	7.36232e-05			-9.51458	-9.51734	-9.51495	-9.51655			24.1431	24.0765	24.1341	24.0956			5.47813	5.46301	5.47608	5.46734
		5.05	27.6	27.5	27.6	27.6			5.4718	5.4587	5.4731	5.4633				5.41	0.0901667	5.05146		1.61968		84.3736	84.1719	84.394	84.2419			8.43736e-05	8.41719e-05	8.4394e-05	8.42419e-05			-9.38026	-9.38265	-9.38001	-9.38182			27.614	27.548	27.6207	27.5709			5.46655	5.45348	5.46787	5.45801
		5.78	31.6	31.5	31.6	31.5			5.47	5.456	5.4716	5.4615				6.19	0.103167	5.77977		1.75436		96.5275	96.2797	96.5552	96.3776			9.65275e-05	9.62797e-05	9.65552e-05	9.63776e-05			-9.24568	-9.24825	-9.2454	-9.24724			31.5918	31.5107	31.6009	31.5427			5.46593	5.4519	5.4675	5.45744
		6.61	36.2	36.1	36.2	36.1			5.4705	5.4573	5.4712	5.4613				7.08	0.118	6.61078		1.8887		110.478	110.211	110.492	110.292			0.000110478	0.000110211	0.000110492	0.000110292			-9.11069	-9.11311	-9.11057	-9.11238			36.1576	36.0702	36.1621	36.0967			5.46948	5.45626	5.47018	5.46027
		7.56	41.4	41.3	41.4	41.3			5.4682	5.4555	5.4702	5.4601				8.1	0.135	7.56318		2.02329		126.38	126.086	126.426	126.192			0.00012638	0.000126086	0.000126426	0.000126192			-8.97622	-8.97855	-8.97585	-8.97771			41.362	41.2658	41.3771	41.3005			5.46886	5.45614	5.47085	5.46073
		8.66	47.3	47.2	47.3	47.3			5.4672	5.455	5.4696	5.4602				9.27	0.1545	8.65564		2.15821		144.604	144.283	144.667	144.42			0.000144604	0.000144283	0.000144667	0.00014442			-8.84151	-8.84373	-8.84108	-8.84278			47.3264	47.2213	47.347	47.2662			5.46769	5.45556	5.47008	5.46074
		9.91	54.2	54	54.2	54.1			5.4666	5.4542	5.4684	5.4595				10.6	0.176667	9.8975		2.29228		165.471	165.095	165.524	165.256			0.000165471	0.000165095	0.000165524	0.000165256			-8.70671	-8.70899	-8.70639	-8.70801			54.1558	54.0328	54.1732	54.0855			5.47167	5.45923	5.47342	5.46456
		11.3	62	61.8	62	61.9			5.4664	5.4529	5.4682	5.4585				12.1	0.201667	11.2981		2.42463		189.362	188.894	189.422	189.088			0.000189362	0.000188894	0.000189422	0.000189088			-8.57185	-8.57432	-8.57153	-8.5733			61.9749	61.8218	61.9946	61.8853			5.48544	5.47188	5.48717	5.4775
		13	70.9	70.7	70.9	70.8			5.4659	5.4525	5.4674	5.4584				13.9	0.231667	12.9788		2.56332		216.689	216.157	216.747	216.391			0.000216689	0.000216157	0.000216747	0.000216391			-8.43705	-8.43951	-8.43678	-8.43842			70.9186	70.7445	70.9376	70.8211			5.46419	5.45077	5.46565	5.45667
		14.8	81.2	81	81.2	81.1			5.4656	5.4517	5.4669	5.4583				15.9	0.265	14.8462		2.69775		247.969	247.337	248.027	247.638			0.000247969	0.000247337	0.000248027	0.000247638			-8.30221	-8.30476	-8.30197	-8.30354			81.156	80.9492	81.175	81.0477			5.46643	5.4525	5.46771	5.45913
		17	92.9	92.6	92.9	92.8			5.4645	5.4506	5.4667	5.458				18.2	0.303333	16.9938		2.83285		283.725	283.003	283.838	283.386			0.000283725	0.000283003	0.000283838	0.000283386			-8.16751	-8.17005	-8.16711	-8.1687			92.8583	92.622	92.8953	92.7474			5.46424	5.45034	5.46642	5.45771
		19.4	106	106	106	106			5.4642	5.4509	5.4663	5.4581				20.8	0.346667	19.4215		2.96638		324.683	323.889	324.802	324.314			0.000324683	0.000323889	0.000324802	0.000324314			-8.03266	-8.03511	-8.03229	-8.0338			106.263	106.003	106.302	106.142			5.47142	5.45804	5.47342	5.4652
		22.3	122	121	122	121			5.4645	5.4506	5.4649	5.4565				23.8	0.396667	22.2227		3.10111		371.59	370.646	371.617	371.044			0.00037159	0.000370646	0.000371617	0.000371044			-7.89772	-7.90026	-7.89765	-7.89919			121.615	121.306	121.624	121.436			5.47256	5.45866	5.47296	5.46452
		25.5	139	139	139	139			5.4641	5.45	5.4649	5.4556				27.3	0.455	25.4907		3.23831		425.223	424.128	425.287	424.564			0.000425223	0.000424128	0.000425287	0.000424564			-7.7629	-7.76548	-7.76275	-7.76445			139.168	138.81	139.189	138.953			5.45956	5.4455	5.46038	5.4511
		29.1	159	159	159	159			5.462	5.4485	5.4647	5.4561				31.2	0.52	29.1323		3.37185		486.444	485.244	486.687	485.923			0.000486444	0.000485244	0.000486687	0.000485923			-7.62839	-7.63086	-7.62789	-7.62946			159.205	158.812	159.284	159.034			5.4649	5.45141	5.46763	5.45904
		33.4	182	182	182	182			5.4619	5.4486	5.4625	5.4541				35.7	0.595	33.334		3.50658		556.687	555.337	556.752	555.897			0.000556687	0.000555337	0.000556752	0.000555897			-7.49351	-7.49594	-7.49339	-7.49493			182.194	181.752	182.215	181.936			5.46571	5.45245	5.46635	5.45795
		38.2	209	208	209	208			5.4645	5.4472	5.4619	5.4538				40.9	0.681667	38.1894		3.64256		637.387	635.373	637.086	636.14			0.000637387	0.000635373	0.000637086	0.00063614			-7.35813	-7.3613	-7.35861	-7.36009			208.606	207.947	208.507	208.198			5.4624	5.44514	5.45982	5.45171
		43.7	239	238	239	238			5.4626	5.4463	5.461	5.4526				46.8	0.78	43.6984		3.77731		729.193	727.016	728.973	727.851			0.000729193	0.000727016	0.000728973	0.000727851			-7.22357	-7.22656	-7.22387	-7.22541			238.652	237.94	238.58	238.213			5.46135	5.44505	5.45971	5.4513
		50	273	272	273	273			5.4612	5.4443	5.4594	5.4509				53.5	0.891667	49.9544		3.91111		834.283	831.694	834.009	832.716			0.000834283	0.000831694	0.000834009	0.000832716			-7.08894	-7.09205	-7.08927	-7.09082			273.046	272.199	272.957	272.534			5.46592	5.44896	5.46412	5.45565
	unkorrigiert										korrigiert																																Spalt	Ableitung (dln(M)/dln(app. Scherrate))
																					Spaltweite		Scherrate		korr. Viskosität			Mittelwert	Stabw-	CV													[mm]	1	2	3	4
																					[mm]		[1/s]		[Pas]	CV / %																	1.4	0.99885	0.9988	0.9991	0.999
																					1.4		5.05		5.46824	0.0201345		5.46901	0.00110116	0.0201345													1.2	0.99805	0.9985	0.9983	0.9989
																					1.2		5.05		5.46979
												Scherrate	cv_alle_1,4mm
													%
												5.05	0.128023
												9.91	0.12198
												Scherrate	cv_alle_1,2mm
													%
												5.05	0.188255
												9.91	0.19079
			Plattenabstand: 1,4 mm										Plattenabstand: 1,2 mm
	Scherrate		Viskos.	Viskos.	Viskos.	Viskos.	Temp.	Temp.	Temp.	Temp.			Viskos.	Viskos.	Viskos.	Viskos.	Temp.	Temp.	Temp.	Temp.
	[1/s]		[Pas]	[Pas]	[Pas]	[Pas]	[°C]	[°C]	[°C]	[°C]			[Pas]	[Pas]	[Pas]	[Pas]	[°C]	[°C]	[°C]	[°C]
			1	2	3	4	1	2	3	4			1	2	3	4	1	2	3	4
	1		0	5.4976	5.4878	5.4835	20.36	20.43	20.31	20.27			5.4736	5.4859	5.4934	5.4709	20.23	20.28	20.31	20.29
	1.14		0	5.4938	5.4848	5.4961	20.36	20.42	20.31	20.28			5.4705	5.4648	5.4851	5.4758	20.24	20.28	20.32	20.28
	1.31		0	5.4953	5.4805	5.4818	20.36	20.42	20.31	20.28			5.4691	5.4796	5.4838	5.4695	20.24	20.28	20.31	20.28
	1.5		0	5.4816	5.4681	5.4879	20.36	20.42	20.3	20.29			5.4636	5.4644	5.4842	5.4697	20.24	20.28	20.31	20.28
	1.72		0	5.4858	5.4724	5.4895	20.35	20.42	20.3	20.3			5.4659	5.4715	5.477	5.4718	20.24	20.28	20.31	20.27
	1.96		0	5.4876	5.4732	5.481	20.35	20.42	20.3	20.29			5.4542	5.4693	5.4842	5.4624	20.24	20.28	20.31	20.27
	2.25		0	5.4835	5.4674	5.4784	20.35	20.41	20.3	20.29			5.4558	5.4614	5.4789	5.4655	20.25	20.28	20.3	20.27
	2.57		0	5.4793	5.4637	5.4776	20.35	20.41	20.3	20.29			5.4569	5.4635	5.474	5.4658	20.25	20.27	20.3	20.26
	2.94		0	5.4775	5.4614	5.4775	20.34	20.41	20.3	20.29			5.4531	5.4641	5.4748	5.4613	20.25	20.27	20.29	20.26
	3.37		0	5.476	5.4607	5.4756	20.34	20.41	20.3	20.29			5.4491	5.4629	5.4747	5.458	20.25	20.27	20.29	20.26
	3.85		0	5.4758	5.4614	5.4737	20.34	20.4	20.3	20.29			5.4469	5.4594	5.4737	5.4556	20.25	20.27	20.28	20.26
	4.41		0	5.4749	5.4598	5.4729	20.34	20.39	20.3	20.28			5.4454	5.4583	5.4718	5.4544	20.26	20.27	20.28	20.26
	5.05		0	5.4718	5.4587	5.4731	20.34	20.39	20.3	20.29			5.4443	5.4561	5.4689	5.4533	20.25	20.26	20.28	20.26
	5.78		0	5.47	5.456	5.4716	20.34	20.39	20.3	20.29			5.4438	5.4542	5.4667	5.4536	20.25	20.26	20.28	20.26
	6.61		0	5.4705	5.4573	5.4712	20.34	20.39	20.3	20.29			5.4415	5.4524	5.4661	5.4528	20.25	20.26	20.28	20.26
	7.56		0	5.4682	5.4555	5.4702	20.34	20.38	20.3	20.29			5.4396	5.4513	5.4655	5.4508	20.25	20.26	20.27	20.25
	8.66		0	5.4672	5.455	5.4696	20.34	20.38	20.29	20.29			5.4393	5.4501	5.463	5.4507	20.25	20.25	20.27	20.25
	9.91		0	5.4666	5.4542	5.4684	20.34	20.38	20.3	20.28			5.4371	5.4489	5.4621	5.4499	20.25	20.25	20.27	20.25
	11.3		0	5.4664	5.4529	5.4682	20.34	20.37	20.3	20.29			5.4361	5.4477	5.4599	5.4492	20.25	20.25	20.27	20.25
	13		0	5.4659	5.4525	5.4674	20.34	20.37	20.3	20.28			5.4354	5.447	5.4586	5.449	20.25	20.25	20.27	20.25
	14.8		0	5.4656	5.4517	5.4669	20.34	20.37	20.3	20.28			5.4333	5.446	5.457	5.4481	20.25	20.25	20.27	20.24
	17		0	5.4645	5.4506	5.4667	20.34	20.37	20.3	20.28			5.432	5.4453	5.4554	5.4475	20.25	20.25	20.27	20.24
	19.4		0	5.4642	5.4509	5.4663	20.34	20.37	20.3	20.28			5.4306	5.4442	5.454	5.4467	20.25	20.25	20.27	20.24
	22.3		0	5.4645	5.4506	5.4649	20.34	20.37	20.3	20.27			5.4284	5.4431	5.4529	5.4455	20.26	20.25	20.26	20.24
	25.5		0	5.4641	5.45	5.4649	20.33	20.37	20.3	20.27			5.4281	5.4425	5.4502	5.4455	20.26	20.25	20.26	20.24
	29.1		0	5.462	5.4485	5.4647	20.33	20.37	20.3	20.27			5.4272	5.4418	5.4491	5.4445	20.26	20.25	20.26	20.24
	33.4		0	5.4619	5.4486	5.4625	20.33	20.36	20.3	20.27			5.4255	5.4407	5.4474	5.4434	20.26	20.25	20.26	20.23
	38.2		0	5.4645	5.4472	5.4619	20.33	20.36	20.3	20.27			5.424	5.4386	5.4459	5.443	20.26	20.25	20.26	20.23
	43.7		0	5.4626	5.4463	5.461	20.33	20.36	20.3	20.27			5.4216	5.4381	5.4453	5.4406	20.26	20.25	20.26	20.23
	50		0	5.4612	5.4443	5.4594	20.33	20.36	20.3	20.27			5.4201	5.4365	5.4436	5.4394	20.26	20.25	20.26	20.23

## Sheet: 7
Fluid:						Plattenabstand H			Plattenradius R
Platte:						[mm]	[m]		[mm]	[m]
		Plattenabstand:		1,40 mm		1.4	0.0014		12.525	0.012525
		Ausgabe Messgerät:								Berechnung:
										Drehzahl	Drehzahl	Scherrate		ln(Scherrate)		Moment						ln(M)			unkorr. Schubspannung			unkorr. Viskosität			dln(M)/dln(app. Scherrate)			korr. Schubspannung (W&R)			korr. Viskosität (W&R)							realer Spalt		Änderung Spalt		neue Viskosität
		Scherrate	Schubsp.			Viskosität																																		Mittelwert	Stabw.	CV	Funktion				Funktion	(korr. Spalt)
		[1/s]	[Pa]			[Pas]				[1/min]	[1/s]	[1/s]				[µNm]			[Nm]						[Pa]			[Pas]						[Pa]			[Pas]			[Pas]		%	Mittelwert	[m]		[mm]		[Pas]	Stabw
			1	2	3	1	2	3								1	2	3	1	2	3	1	2	3	1	2	3	1	2	3	1	2	3	1	2	3	1	2	3
		1	4.8	4.81	4.83	4.8014	4.8106	4.8339		1.07	0.0178333	1.00245		0.00244556		14.8188	14.8473	14.9192	1.48188e-05	1.48473e-05	1.49192e-05	-11.1196	-11.1177	-11.1129	4.80131	4.81055	4.83384	4.78958	4.7988	4.82204	0.9901	0.9906	0.9895	4.78943	4.79924	4.82115	4.77773	4.78752	4.80938	4.79154	0.0162024	0.338146	4.73318	0.00162158		0.221576		5.44049	0.0422692
		1.14	5.46	5.46	5.48	4.7707	4.7745	4.7856		1.22	0.0203333	1.14298		0.133638		16.8505	16.8643	16.9032	1.68505e-05	1.68643e-05	1.69032e-05	-10.9911	-10.9903	-10.988	5.45959	5.46406	5.47666	4.77663	4.78054	4.79157	0.9901	0.9906	0.9895	5.44607	5.45122	5.46228	4.76481	4.76931	4.77899	4.77104	0.00724776	0.151912	4.72698	0.00162349		0.223492		5.43982	0.0317774
		1.31	6.22	6.23	6.24	4.7522	4.7549	4.7623		1.4	0.0233333	1.31161		0.271259		19.2095	19.2205	19.2505	1.92095e-05	1.92205e-05	1.92505e-05	-10.8601	-10.8595	-10.858	6.22391	6.22747	6.23719	4.74522	4.74794	4.75535	0.9901	0.9906	0.9895	6.2085	6.21283	6.22082	4.73348	4.73678	4.74287	4.73771	0.004763	0.100534	4.72048	0.0016255		0.225502		5.43887	0.0288954
		1.5	7.09	7.09	7.1	4.7307	4.7332	4.7391		1.6	0.0266667	1.49899		0.404791		21.8844	21.8957	21.923	2.18844e-05	2.18957e-05	2.1923e-05	-10.7297	-10.7292	-10.728	7.09058	7.09424	7.10308	4.73024	4.73268	4.73858	0.9901	0.9906	0.9895	7.07303	7.07757	7.08444	4.71853	4.72156	4.72615	4.72208	0.00383232	0.0811575	4.71418	0.00162745		0.227454		5.43807	0.0278336
		1.72	8.07	8.08	8.08	4.7065	4.7086	4.7132		1.83	0.0305	1.71447		0.539103		24.9168	24.9275	24.9519	2.49168e-05	2.49275e-05	2.49519e-05	-10.6	-10.5995	-10.5986	8.07308	8.07655	8.08445	4.70879	4.71082	4.71543	0.9901	0.9906	0.9895	8.0531	8.05757	8.06323	4.69714	4.69975	4.70305	4.69998	0.0029616	0.0630131	4.70785	0.00162942		0.229418		5.43746	0.0266463
		1.96	9.19	9.2	9.2	4.6823	4.6866	4.6882		2.1	0.035	1.96742		0.676724		28.3686	28.3945	28.4042	2.83686e-05	2.83945e-05	2.84042e-05	-10.4702	-10.4693	-10.469	9.19147	9.19986	9.203	4.67183	4.6761	4.67769	0.9901	0.9906	0.9895	9.16872	9.17824	9.17884	4.66027	4.66511	4.66542	4.6636	0.00288675	0.0618996	4.70138	0.00163145		0.231449		5.43673	0.0264858
		2.25	10.5	10.5	10.5	4.6709	4.6771	4.6774		2.4	0.04	2.24848		0.810256		32.3863	32.4299	32.4317	3.23863e-05	3.24299e-05	3.24317e-05	-10.3378	-10.3364	-10.3364	10.4932	10.5073	10.5079	4.66679	4.67308	4.67334	0.9901	0.9906	0.9895	10.4672	10.4826	10.4803	4.65524	4.6621	4.66107	4.65947	0.00369509	0.0793027	4.6951	0.0016334		0.233404		5.4361	0.0274878
		2.57	12	12.1	12	4.6776	4.6877	4.6858		2.74	0.0456667	2.56702		0.942745		37.1169	37.1975	37.1819	3.71169e-05	3.71975e-05	3.71819e-05	-10.2014	-10.1993	-10.1997	12.0259	12.052	12.047	4.68479	4.69496	4.69299	0.9901	0.9906	0.9895	11.9962	12.0237	12.0154	4.67319	4.68393	4.68067	4.67926	0.00550422	0.11763	4.68889	0.00163535		0.235352		5.43561	0.0296461
		2.94	13.8	13.8	13.8	4.6967	4.7071	4.7041		3.14	0.0523333	2.94176		1.07901		42.6506	42.7453	42.7178	4.26506e-05	4.27453e-05	4.27178e-05	-10.0625	-10.0603	-10.0609	13.8189	13.8495	13.8406	4.69747	4.7079	4.70487	0.9901	0.9906	0.9895	13.7847	13.817	13.8043	4.68584	4.69684	4.69252	4.69173	0.00553851	0.118048	4.6825	0.00163736		0.237361		5.43503	0.0298659
		3.37	15.8	15.9	15.9	4.7035	4.7093	4.7076		3.59	0.0598333	3.36336		1.21294		48.8808	48.9417	48.9234	4.88808e-05	4.89417e-05	4.89234e-05	-9.92613	-9.92488	-9.92525	15.8374	15.8572	15.8513	4.70882	4.71469	4.71293	0.9901	0.9906	0.9895	15.7983	15.8199	15.8096	4.69717	4.70361	4.70056	4.70045	0.00322217	0.0685502	4.67623	0.00163933		0.239332		5.43466	0.0271744
		3.85	18	18	18	4.6755	4.6778	4.6772		4.11	0.0685	3.85053		1.34821		55.6066	55.635	55.6274	5.56066e-05	5.5635e-05	5.56274e-05	-9.79721	-9.7967	-9.79683	18.0166	18.0258	18.0234	4.679	4.68139	4.68075	0.9901	0.9906	0.9895	17.972	17.9835	17.976	4.66742	4.67039	4.66846	4.66876	0.00150613	0.0322598	4.66991	0.00164133		0.241332		5.43427	0.025072
		4.41	20.5	20.5	20.5	4.6381	4.6441	4.641		4.71	0.0785	4.41265		1.48447		63.1283	63.2108	63.1687	6.31283e-05	6.32108e-05	6.31687e-05	-9.67034	-9.66904	-9.6697	20.4537	20.4804	20.4667	4.63524	4.64129	4.6382	0.9901	0.9906	0.9895	20.403	20.4323	20.413	4.62376	4.63039	4.62603	4.62673	0.00336622	0.0727561	4.66355	0.00164335		0.243347		5.43381	0.0271578
		5.05	23.4	23.5	23.4	4.6407	4.6505	4.6455		5.39	0.0898333	5.04972		1.61933		72.287	72.4394	72.3621	7.2287e-05	7.24394e-05	7.23621e-05	-9.53487	-9.53276	-9.53383	23.4211	23.4705	23.4454	4.6381	4.64788	4.64292	0.9901	0.9906	0.9895	23.3631	23.4153	23.3839	4.62662	4.63696	4.63073	4.63144	0.00520349	0.112352	4.65727	0.00164534		0.245342		5.43357	0.0293246
		5.78	26.9	26.9	26.9	4.6579	4.6659	4.6611		6.16	0.102667	5.77111		1.75286		83.0323	83.1749	83.0903	8.30323e-05	8.31749e-05	8.30903e-05	-9.39628	-9.39456	-9.39558	26.9026	26.9488	26.9214	4.6616	4.66961	4.66486	0.9901	0.9906	0.9895	26.836	26.8855	26.8507	4.65006	4.65863	4.65261	4.65377	0.00440058	0.0945596	4.65105	0.00164732		0.247318		5.43334	0.0285412
		6.61	30.6	30.7	30.7	4.6363	4.6425	4.6384		7.06	0.117667	6.61429		1.88923		94.5828	94.7086	94.6259	9.45828e-05	9.47086e-05	9.46259e-05	-9.26603	-9.26471	-9.26558	30.645	30.6857	30.6589	4.63315	4.63931	4.63526	0.9901	0.9906	0.9895	30.5691	30.6136	30.5784	4.62168	4.62841	4.62309	4.62439	0.00354742	0.076711	4.64472	0.00164934		0.249345		5.43315	0.0274531
		7.56	34.9	35	34.9	4.617	4.6259	4.62		8.07	0.1345	7.56052		2.02294		107.793	108	107.863	0.000107793	0.000108	0.000107863	-9.1353	-9.13338	-9.13465	34.9251	34.9922	34.9478	4.6194	4.62827	4.6224	0.9901	0.9906	0.9895	34.8386	34.9099	34.856	4.60797	4.6174	4.61027	4.61188	0.00491556	0.106585	4.63851	0.00165133		0.25133		5.43306	0.0289932
		8.66	40.1	40.2	40.1	4.6334	4.6436	4.6375		9.24	0.154	8.65666		2.15833		123.799	124.07	123.909	0.000123799	0.00012407	0.000123909	-8.99685	-8.99466	-8.99596	40.1111	40.1989	40.1467	4.63355	4.64369	4.63767	0.9901	0.9906	0.9895	40.0118	40.1044	40.0413	4.62208	4.63278	4.62549	4.62678	0.00546493	0.118115	4.63223	0.00165334		0.253342		5.43297	0.0297784
		9.91	45.8	45.9	45.8	4.6203	4.6289	4.6232		10.6	0.176667	9.9308		2.29564		141.276	141.539	141.365	0.000141276	0.000141539	0.000141365	-8.8648	-8.86294	-8.86417	45.7736	45.8588	45.8025	4.60926	4.61784	4.61216	0.9901	0.9906	0.9895	45.6603	45.7511	45.6822	4.59785	4.60699	4.60006	4.60163	0.00476777	0.10361	4.62588	0.00165539		0.255391		5.43286	0.0289605
		11.3	52.2	52.4	52.3	4.608	4.6196	4.6126		12.1	0.201667	11.3361		2.42799		161.25	161.655	161.411	0.00016125	0.000161655	0.000161411	-8.73255	-8.73005	-8.73156	52.2452	52.3765	52.2974	4.60875	4.62032	4.61335	0.9901	0.9906	0.9895	52.1159	52.2534	52.1601	4.59734	4.60947	4.60124	4.60268	0.00618958	0.134478	4.61976	0.00165737		0.257366		5.43305	0.0305764
		13	60	60.1	60	4.6212	4.6319	4.625		13.8	0.23	12.9288		2.55946		185.066	185.495	185.216	0.000185066	0.000185495	0.000185216	-8.5948	-8.59248	-8.59399	59.9616	60.1006	60.0102	4.63784	4.6486	4.6416	0.9901	0.9906	0.9895	59.8132	59.9594	59.8527	4.62637	4.63767	4.62942	4.63115	0.00584851	0.126286	4.61369	0.00165931		0.259313		5.43328	0.0302473
		14.8	68.3	68.5	68.4	4.6017	4.6126	4.6054		15.8	0.263333	14.8025		2.6948		210.899	211.398	211.067	0.000210899	0.000211398	0.000211067	-8.46413	-8.46177	-8.46333	68.3316	68.4933	68.386	4.61622	4.62714	4.61989	0.9901	0.9906	0.9895	68.1625	68.3323	68.2065	4.60479	4.61626	4.60777	4.60961	0.00595426	0.129171	4.60745	0.00166135		0.261345		5.43337	0.0303664
		17	78.3	78.5	78.4	4.6096	4.6221	4.6143		18.1	0.301667	16.9573		2.8307		241.776	242.425	242.02	0.000241776	0.000242425	0.00024202	-8.3275	-8.32482	-8.32649	78.3358	78.546	78.4148	4.61959	4.63199	4.62425	0.9901	0.9906	0.9895	78.1419	78.3615	78.209	4.60815	4.6211	4.61211	4.61379	0.00663548	0.143818	4.60119	0.00166337		0.263374		5.43358	0.0311906
		19.4	89.5	89.7	89.6	4.6025	4.614	4.6065		20.8	0.346667	19.4869		2.96974		276.262	276.951	276.496	0.000276262	0.000276951	0.000276496	-8.19416	-8.19167	-8.19331	89.5093	89.7325	89.5851	4.59332	4.60477	4.59721	0.9901	0.9906	0.9895	89.2877	89.5216	89.3499	4.58195	4.59395	4.58514	4.58701	0.00621694	0.135533	4.5948	0.00166547		0.265468		5.43367	0.030805
		22.3	102	103	102	4.5987	4.612	4.6035		23.8	0.396667	22.2975		3.10447		315.902	316.813	316.228	0.000315902	0.000316813	0.000316228	-8.06008	-8.0572	-8.05905	102.353	102.648	102.458	4.59033	4.60357	4.59507	0.9901	0.9906	0.9895	102.099	102.407	102.189	4.57897	4.59275	4.58301	4.58491	0.00708445	0.154517	4.58861	0.00166748		0.267482		5.43411	0.0317639
		25.5	117	117	117	4.6012	4.6124	4.6046		27.2	0.453333	25.4828		3.238		361.712	362.594	361.978	0.000361712	0.000362594	0.000361978	-7.92466	-7.92223	-7.92393	117.195	117.481	117.281	4.59899	4.61021	4.60237	0.9901	0.9906	0.9895	116.905	117.205	116.974	4.58761	4.59937	4.59029	4.59242	0.00616438	0.134229	4.58249	0.00166949		0.269486		5.43447	0.0307866
		29.1	134	134	134	4.5922	4.6053	4.5967		31.1	0.518333	29.1366		3.37199		413.149	414.329	413.557	0.000413149	0.000414329	0.000413557	-7.7917	-7.78885	-7.79072	133.861	134.243	133.993	4.59425	4.60737	4.59879	0.9901	0.9906	0.9895	133.53	133.928	133.641	4.58288	4.59655	4.58672	4.58872	0.00704821	0.153599	4.57635	0.0016715		0.271504		5.43498	0.031818
		33.4	153	154	153	4.5965	4.6088	4.6005		35.6	0.593333	33.3525		3.50713		473.254	474.514	473.661	0.000473254	0.000474514	0.000473661	-7.65588	-7.65322	-7.65502	153.335	153.743	153.467	4.59741	4.60965	4.60136	0.9901	0.9906	0.9895	152.955	153.382	153.064	4.58603	4.59881	4.58928	4.59137	0.00664502	0.144728	4.57017	0.00167353		0.273533		5.43545	0.0314199
		38.2	175	176	175	4.5838	4.5985	4.5895		40.7	0.678333	38.1305		3.64102		540.131	541.866	540.8	0.000540131	0.000541866	0.0005408	-7.5237	-7.52049	-7.52246	175.003	175.565	175.22	4.58958	4.60433	4.59527	0.9901	0.9906	0.9895	174.57	175.153	174.76	4.57822	4.59351	4.58321	4.58498	0.00779358	0.169981	4.56406	0.00167555		0.27555		5.43608	0.0327416
		43.7	200	201	200	4.5835	4.5965	4.5877		46.6	0.776667	43.658		3.77639		618.13	619.88	618.701	0.00061813	0.00061988	0.000618701	-7.38881	-7.38598	-7.38789	200.275	200.842	200.46	4.58736	4.60034	4.59159	0.9901	0.9906	0.9895	199.779	200.37	199.934	4.576	4.58953	4.57954	4.58169	0.00701695	0.153152	4.55789	0.00167759		0.277594		5.43672	0.0318393
		50	228	229	228	4.557	4.5716	4.5623		53.4	0.89	50.0287		3.9126		703.527	705.774	704.334	0.000703527	0.000705774	0.000704334	-7.2594	-7.25622	-7.25826	227.944	228.672	228.205	4.55626	4.57081	4.56148	0.9901	0.9906	0.9895	227.38	228.134	227.606	4.54498	4.56007	4.54951	4.55152	0.00774197	0.170096	4.55168	0.00167965		0.279655		5.43738	0.0326289
	unkorrigiert										korrigiert																																Spalt	Ableitung (dln(M)/dln(app. Scherrate))
																					Spaltweite		Scherrate		korr. Viskosität		über Spalt angepasste Viskosität																[mm]	1	2	3
																					[mm]		[1/s]		[Pas]	CV / %	[Pas]	CV / %															1.4	0.9901	0.9906	0.9895
																					1.4		5.05		4.65727	2.36733	5.43357	0.439171															1.2	0.9885	0.9889	0.9885
																					1.2		5.05		4.57606		5.46595																1	0.9867	0.9864	0.9865
																					1		5.05		4.44347		5.4804
																					1.4		9.91		4.62588	2.46809	5.43286	0.449048
																					1.2		9.91		4.54228		5.46675
																					1		9.91		4.40473		5.4805
																					1.4		25.5		4.58249	2.6116	5.43447	0.465056
																					1.2		25.5		4.49533		5.4704
																					1		25.5		4.35103		5.48354
																					1.4		1.96		4.70138	2.22445	5.43673	0.433281
																					1.2		1.96		4.62375		5.4675
																					1		1.96		4.49825		5.48326
												Scherrate	cv_alle_1,4mm
													%
												5.05	0.112352
												9.91	0.10361
												Scherrate	cv_alle_1,2mm
													%
												5.05	0.0699293
												9.91	0.0498958
												Scherrate	cv_alle_1,0mm
													%
												5.05	0.161467
												9.91	0.187729
			Plattenabstand: 1,4 mm							Plattenabstand: 1,2 mm							Plattenabstand: 1,0 mm
	Scherrate		Viskos.	Viskos.	Viskos.	Temp.	Temp.	Temp.		Viskos.	Viskos.	Viskos.	Temp.	Temp.	Temp.		Viskos.	Viskos.	Viskos.	Temp.	Temp.	Temp.
	[1/s]		[Pas]	[Pas]	[Pas]	[°C]	[°C]	[°C]		[Pas]	[Pas]	[Pas]	[°C]	[°C]	[°C]		[Pas]	[Pas]	[Pas]	[°C]	[°C]	[°C]
			1	2	3	1	2	3		1	2	3					1	2	3	1	2	3
	1		4.8014	4.8106	4.8339	20.39	20.27	20.24		0	5.44049	0.0422692	20.34	20.24	20.22		4.74691	4.73703	0.0122092	20.29	20.24	20.19
	1.14		4.7707	4.7745	4.7856	20.38	20.27	20.23		0	5.43982	0.0317774	20.34	20.23	20.22		4.63733	4.63048	0.00786499	20.28	20.24	20.18
	1.31		4.7522	4.7549	4.7623	20.37	20.26	20.23		0	5.43887	0.0288954	20.32	20.23	20.22		4.6097	4.6085	0.00274476	20.27	20.23	20.18
	1.5		4.7307	4.7332	4.7391	20.36	20.26	20.22		0	5.43807	0.0278336	20.32	20.23	20.21		4.64659	4.64805	0.00135256	20.27	20.22	20.18
	1.72		4.7065	4.7086	4.7132	20.36	20.25	20.23		0	5.43746	0.0266463	20.31	20.23	20.21		4.6804	4.68123	0.00118806	20.27	20.22	20.18
	1.96		4.6823	4.6866	4.6882	20.36	20.25	20.22		0	5.43673	0.0264858	20.31	20.22	20.21		4.66085	4.65952	0.00361464	20.27	20.22	20.17
	2.25		4.6709	4.6771	4.6774	20.35	20.24	20.22		0	5.4361	0.0274878	20.3	20.22	20.2		4.59386	4.5919	0.00486288	20.27	20.22	20.17
	2.57		4.6776	4.6877	4.6858	20.35	20.24	20.22		0	5.43561	0.0296461	20.3	20.22	20.2		4.57959	4.58009	0.00106407	20.26	20.22	20.17
	2.94		4.6967	4.7071	4.7041	20.35	20.24	20.22		0	5.43503	0.0298659	20.3	20.22	20.2		4.62013	4.62114	0.0011083	20.26	20.22	20.17
	3.37		4.7035	4.7093	4.7076	20.35	20.24	20.22		0	5.43466	0.0271744	20.3	20.22	20.2		4.60583	4.60462	0.00386222	20.26	20.22	20.16
	3.85		4.6755	4.6778	4.6772	20.35	20.24	20.22		0	5.43427	0.025072	20.29	20.22	20.2		4.54548	4.54504	0.00240217	20.25	20.22	20.16
	4.41		4.6381	4.6441	4.641	20.35	20.24	20.22		0	5.43381	0.0271578	20.29	20.22	20.19		4.58016	4.58058	0.000841947	20.25	20.22	20.16
	5.05		4.6407	4.6505	4.6455	20.35	20.24	20.22		0	5.43357	0.0293246	20.29	20.23	20.19		4.56553	4.56394	0.00319153	20.25	20.22	20.16
	5.78		4.6579	4.6659	4.6611	20.35	20.24	20.22		0	5.43334	0.0285412	20.29	20.23	20.19		4.53431	4.53391	0.00132947	20.25	20.22	20.16
	6.61		4.6363	4.6425	4.6384	20.35	20.24	20.22		0	5.43315	0.0274531	20.29	20.23	20.19		4.55397	4.55337	0.001449	20.25	20.21	20.16
	7.56		4.617	4.6259	4.62	20.35	20.24	20.22		0	5.43306	0.0289932	20.29	20.23	20.19		4.52669	4.52511	0.0028585	20.25	20.22	20.16
	8.66		4.6334	4.6436	4.6375	20.35	20.23	20.22		0	5.43297	0.0297784	20.29	20.23	20.19		4.53099	4.5306	0.000685809	20.25	20.22	20.16
	9.91		4.6203	4.6289	4.6232	20.35	20.23	20.22		0	5.43286	0.0289605	20.29	20.23	20.19		4.52827	4.5266	0.00225858	20.25	20.22	20.17
	11.3		4.608	4.6196	4.6126	20.35	20.23	20.22		0	5.43305	0.0305764	20.29	20.23	20.19		4.50358	4.50328	0.000716523	20.25	20.22	20.17
	13		4.6212	4.6319	4.625	20.35	20.23	20.22		0	5.43328	0.0302473	20.29	20.23	20.19		4.51024	4.50858	0.0020439	20.25	20.22	20.16
	14.8		4.6017	4.6126	4.6054	20.35	20.23	20.22		0	5.43337	0.0303664	20.29	20.23	20.19		4.50241	4.50206	0.000513962	20.24	20.22	20.16
	17		4.6096	4.6221	4.6143	20.35	20.23	20.22		0	5.43358	0.0311906	20.29	20.23	20.19		4.52775	4.52633	0.00166093	20.25	20.22	20.17
	19.4		4.6025	4.614	4.6065	20.35	20.23	20.22		0	5.43367	0.030805	20.29	20.23	20.19		4.5018	4.50113	0.000706939	20.25	20.22	20.16
	22.3		4.5987	4.612	4.6035	20.35	20.23	20.22		0	5.43411	0.0317639	20.29	20.23	20.19		4.4973	4.49588	0.00151442	20.24	20.22	20.16
	25.5		4.6012	4.6124	4.6046	20.35	20.23	20.22		0	5.43447	0.0307866	20.29	20.23	20.19		4.50162	4.50106	0.000488726	20.25	20.21	20.16
	29.1		4.5922	4.6053	4.5967	20.35	20.23	20.22		0	5.43498	0.031818	20.29	20.23	20.19		4.49215	4.49076	0.00150872	20.25	20.22	20.16
	33.4		4.5965	4.6088	4.6005	20.35	20.23	20.22		0	5.43545	0.0314199	20.29	20.23	20.19		4.50294	4.50226	0.000641122	20.25	20.22	20.16
	38.2		4.5838	4.5985	4.5895	20.35	20.23	20.22		0	5.43608	0.0327416	20.29	20.23	20.19		4.49158	4.49024	0.00137243	20.25	20.22	20.16
	43.7		4.5835	4.5965	4.5877	20.35	20.23	20.22		0	5.43672	0.0318393	20.29	20.23	20.19		4.48789	4.48694	0.000830727	20.25	20.22	20.16
	50		4.557	4.5716	4.5623	20.35	20.23	20.22		0	5.43738	0.0326289	20.29	20.23	20.19		4.4597	4.45912	0.000700168	20.25	20.22	20.16
[truncated: 122 more columns]
