# Supplementary material for: Absolute Rheological Measurements of Model Suspensions: Influence and Correction of Wall Slip Prevention Measures
Source: Materials (Basel). 2020 Jan 18;13(2):467. doi: 10.3390/ma13020467 (PMC7013820; doi:10.3390/ma13020467)
Supplement: Supplementary file 1 [file materials-13-00467-s001.zip › Xanthan gum solution_1 wt.%.xlsx]

## Sheet: Ergebnisse
	Platte: Glatt		Scherrate	Viskosität	norm. Viskosität			P1: gemittelte Viskosität über Plattenabstand 1,2 & 1,4 mm
			1/s	Pas	-
	P1	1,2 + 1,4 mm	5.05	1.25807	1
	Platte: Rad		Scherrate	scheinbarer	scheinbare		Korrektur-	norm.	interpol.	Änderung			über Spalt korr.						Platte: Stege		Scherrate	scheinbarer	scheinbare		Korrektur-	norm.	interpol.	Änderung			über Spalt korrigierte
				Spalt	Viskosität	CV	faktor	Viskosität	Spalt	Spalt	Mittelwert	CV	Viskosität	CV	norm. V.							Spalt	Viskosität	CV	faktor	Viskosität	Spalt	Spalt	Mittelwert	CV	Viskosität	CV	norm. V.
			1/s	mm	Pas	%	Viskosität	-	mm	mm	mm	%	Pas	%							1/s	mm	Pas	%	Viskosität	-	mm	mm	mm	%	Pas	%	-
	P15_Rad		5.05	1.4	1.19187	0.103976	1.05554	0.947386	1.47775	0.0777507	0.0659886	18.0391	1.24805	0.978994	0.992041				P10_Stege_H1_20		5.05	1.4	1.18539	0.92345	1.06131	0.942233	1.48583	0.085832	0.071307	28.5357	1.24577	1.7615	0.990224
				1.2	1.1912		1.05613	0.946853	1.26736	0.0673561			1.25671		0.998921							1.2	1.1784		1.06761	0.936674	1.28113	0.0811289			1.24842		0.992333
				1	1.19361		1.054	0.948763	1.054	0.0540045			1.27237		1.01137							1	1.1999		1.04847	0.953768	1.04847	0.0484729			1.28546		1.02178
																			P11_Stege_H1_16		5.05	1.4	1.18751	1.83049	1.05942	0.943916	1.48318	0.0831833	0.0553907	54.8767	1.23449	2.58429	0.981262
	Platte: Pyramiden		Scherrate	scheinbarer	scheinbare		Korrektur-	norm.	interpol.	Änderung			über Spalt korrigierte									1.2	1.19783		1.05029	0.952118	1.26035	0.0603475			1.25312		0.996067
				Spalt	Viskosität	CV	faktor	Viskosität	Spalt	Spalt	Mittelwert	CV	Viskosität	CV	norm. V.							1	1.22981		1.02297	0.977543	1.02297	0.0229724			1.29793		1.03169
			1/s	mm	Pas	%	Viskosität	-	mm	mm	mm	%	Pas	%					P12_Stege_H1_18		5.05	1.4	1.17669	1.89771	1.06916	0.935313	1.49682	0.0968249	0.0673488	49.0813	1.23329	2.80051	0.980308
	P7_Pyramiden_H0,3		5.05	1.4	1.22441	1.26448	1.02749	0.973246	1.43849	0.0384854	0.0176134	107.464	1.23981	1.48027	0.98549							1.2	1.1852		1.06148	0.942083	1.27377	0.0737726			1.25172		0.994957
				1.2	1.25062		1.00595	0.994082	1.20714	0.0071434			1.26898		1.00867							1	1.21948		1.03164	0.969332	1.03164	0.0316381			1.30161		1.03462
				1	1.25252		1.00443	0.995592	1.00443	0.00442755			1.27458		1.01313				P13_Stege_0,3_20		5.05	1.4	1.18195	0.332856	1.0644	0.939494	1.49016	0.090164	0.081812	13.4889	1.25102	0.937356	0.994395
	P8_Pyramiden_H0,5		5.05	1.4	1.20132	0.567198	1.04724	0.954894	1.46613	0.0661313	0.0518038	21.8532	1.24577	0.821759	0.990228							1.2	1.17429		1.07134	0.933408	1.28561	0.0856118			1.25435		0.997044
				1.2	1.21248		1.0376	0.963765	1.24512	0.0451163			1.26482		1.00537							1	1.17666		1.06918	0.935292	1.06918	0.0691848			1.27292		1.01181
				1	1.20007		1.04833	0.953902	1.04833	0.048326			1.26224		1.00332				P14_Stege_H0,5_20		5.05	1.4	1.18963	1.55301	1.05753	0.945602	1.48054	0.0805382	0.0593208	45.163	1.24004	2.32748	0.985669
	P9_Pyramiden_H1		5.05	1.4	1.07673	0.679892	1.16841	0.855864	1.63577	0.235774	0.198374	20.1391	1.2293	3.01871	0.977136							1.2	1.19078		1.05651	0.946514	1.26781	0.0678107			1.24964		0.993303
				1.2	1.07369		1.17172	0.853449	1.40606	0.20606			1.25119		0.994533							1	1.22249		1.0291	0.971724	1.0291	0.0290991			1.29501		1.02937
				1	1.08765		1.15668	0.864541	1.15668	0.156684			1.30341		1.03604
	Platte: Quader		Scherrate	scheinbarer	scheinbare		Korrektur-	norm.	interpol.	Änderung			über Spalt korrigierte
				Spalt	Viskosität	CV	faktor	Viskosität	Spalt	Spalt	Mittelwert	CV	Viskosität	CV	norm. V.
			1/s	mm	Pas	%	Viskosität	-	mm	mm	mm	%	Pas	%
	P2_Quader_H1_A1		5.05	1.4	1.15162	0.211391	1.09243	0.915389	1.5294	0.129405	0.109969	17.7575	1.24208	1.55598	0.987292
				1.2	1.14866		1.09524	0.913039	1.31429	0.114292			1.25393		0.996711
				1	1.15349		1.09066	0.916876	1.09066	0.0906602			1.28034		1.0177
	P3_Quader_H1_A0,8		5.05	1.4	1.13416	0.75104	1.10925	0.901513	1.55294	0.152945	0.127475	22.4836	1.23743	2.3085	0.983599
				1.2	1.13082		1.11253	0.898855	1.33503	0.135032			1.25094		0.994339
				1	1.147		1.09683	0.911716	1.09683	0.0968324			1.29321		1.02794
	P4_Quader_H0,5_A0,5		5.05	1.4	1.14973	0.56027	1.09423	0.913885	1.53192	0.131921	0.106743	23.2503	1.23739	1.96409	0.983564
				1.2	1.15372		1.09045	0.917055	1.30854	0.108537			1.25634		0.998629
				1	1.16239		1.08231	0.923948	1.08231	0.0823121			1.28646		1.02257
	P5_Quader_H0,1_A1		5.05	1.4	1.17137	0.650245	1.07401	0.931086	1.50362	0.10362	0.0960094	8.60361	1.2517	0.675207	0.994938
				1.2	1.16144		1.0832	0.923192	1.29984	0.0998373			1.25436		0.997055
				1	1.15652		1.0878	0.919285	1.0878	0.0878017			1.26756		1.00755
	P6_Quader_H0,5_A1		5.05	1.4	1.11023	1.31816	1.13316	0.882491	1.58642	0.186418	0.140238	28.7953	1.22144	2.90712	0.970891
				1.2	1.13744		1.10605	0.90412	1.32726	0.127258			1.27037		1.00978
				1	1.13419		1.10922	0.901532	1.10922	0.109223			1.29324		1.02796

## Sheet: V
Fluid:						Plattenabstand H			Plattenradius R
Platte:						[mm]	[m]		[mm]	[m]
		Plattenabstand:		1,40 mm		1.4	0.0014			0
		Ausgabe Messgerät:								Berechnung:
										Drehzahl	Drehzahl	Scherrate		ln(Scherrate)		Moment						ln(M)			unkorr. Schubspannung			unkorr. Viskosität			dln(M)/dln(app. Scherrate)			korr. Schubspannung (W&R)			korr. Viskosität (W&R)							realer Spalt		Änderung Spalt		neue Viskosität
		Scherrate	Schubsp.			Viskosität																																		Mittelwert	Stabw.	CV	Funktion				Funktion	(korr. Spalt)
		[1/s]	[Pa]			[Pas]				[1/min]	[1/s]	[1/s]				[µNm]			[Nm]						[Pa]			[Pas]						[Pa]			[Pas]			[Pas]		%	Mittelwert	[m]		[mm]		[Pas]
			1	2	3	1	2	3								1	2	3	1	2	3	1	2	3	1	2	3	1	2	3	1	2	3	1	2	3	1	2	3
		1								1.07	0.0178333	0		#NUM!					0	0	0	#NUM!	#NUM!	#NUM!	#DIV/0!	#DIV/0!	#DIV/0!	#DIV/0!	#DIV/0!	#DIV/0!	#NUM!	#NUM!	#NUM!	#DIV/0!	#DIV/0!	#DIV/0!	#DIV/0!	#DIV/0!	#DIV/0!	#DIV/0!	#DIV/0!	#DIV/0!	#DIV/0!	#DIV/0!		#DIV/0!		#DIV/0!
		1.14								1.23	0.0205	0		#NUM!					0	0	0	#NUM!	#NUM!	#NUM!	#DIV/0!	#DIV/0!	#DIV/0!	#DIV/0!	#DIV/0!	#DIV/0!				#DIV/0!	#DIV/0!	#DIV/0!	#DIV/0!	#DIV/0!	#DIV/0!	#DIV/0!	#DIV/0!	#DIV/0!		#DIV/0!		#DIV/0!		0
		1.31								1.4	0.0233333	0		#NUM!					0	0	0	#NUM!	#NUM!	#NUM!	#DIV/0!	#DIV/0!	#DIV/0!	#DIV/0!	#DIV/0!	#DIV/0!				#DIV/0!	#DIV/0!	#DIV/0!	#DIV/0!	#DIV/0!	#DIV/0!	#DIV/0!	#DIV/0!	#DIV/0!		#DIV/0!		#DIV/0!		0
		1.5								1.61	0.0268333	0		#NUM!					0	0	0	#NUM!	#NUM!	#NUM!	#DIV/0!	#DIV/0!	#DIV/0!	#DIV/0!	#DIV/0!	#DIV/0!				#DIV/0!	#DIV/0!	#DIV/0!	#DIV/0!	#DIV/0!	#DIV/0!	#DIV/0!	#DIV/0!	#DIV/0!		#DIV/0!		#DIV/0!		0
		1.72								1.84	0.0306667	0		#NUM!					0	0	0	#NUM!	#NUM!	#NUM!	#DIV/0!	#DIV/0!	#DIV/0!	#DIV/0!	#DIV/0!	#DIV/0!				#DIV/0!	#DIV/0!	#DIV/0!	#DIV/0!	#DIV/0!	#DIV/0!	#DIV/0!	#DIV/0!	#DIV/0!		#DIV/0!		#DIV/0!		0
		1.96								2.1	0.035	0		#NUM!					0	0	0	#NUM!	#NUM!	#NUM!	#DIV/0!	#DIV/0!	#DIV/0!	#DIV/0!	#DIV/0!	#DIV/0!				#DIV/0!	#DIV/0!	#DIV/0!	#DIV/0!	#DIV/0!	#DIV/0!	#DIV/0!	#DIV/0!	#DIV/0!		#DIV/0!		#DIV/0!		0
		2.25								2.41	0.0401667	0		#NUM!					0	0	0	#NUM!	#NUM!	#NUM!	#DIV/0!	#DIV/0!	#DIV/0!	#DIV/0!	#DIV/0!	#DIV/0!				#DIV/0!	#DIV/0!	#DIV/0!	#DIV/0!	#DIV/0!	#DIV/0!	#DIV/0!	#DIV/0!	#DIV/0!		#DIV/0!		#DIV/0!		0
		2.57								2.76	0.046	0		#NUM!					0	0	0	#NUM!	#NUM!	#NUM!	#DIV/0!	#DIV/0!	#DIV/0!	#DIV/0!	#DIV/0!	#DIV/0!				#DIV/0!	#DIV/0!	#DIV/0!	#DIV/0!	#DIV/0!	#DIV/0!	#DIV/0!	#DIV/0!	#DIV/0!		#DIV/0!		#DIV/0!		0
		2.94								3.15	0.0525	0		#NUM!					0	0	0	#NUM!	#NUM!	#NUM!	#DIV/0!	#DIV/0!	#DIV/0!	#DIV/0!	#DIV/0!	#DIV/0!				#DIV/0!	#DIV/0!	#DIV/0!	#DIV/0!	#DIV/0!	#DIV/0!	#DIV/0!	#DIV/0!	#DIV/0!		#DIV/0!		#DIV/0!		0
		3.37								3.61	0.0601667	0		#NUM!					0	0	0	#NUM!	#NUM!	#NUM!	#DIV/0!	#DIV/0!	#DIV/0!	#DIV/0!	#DIV/0!	#DIV/0!				#DIV/0!	#DIV/0!	#DIV/0!	#DIV/0!	#DIV/0!	#DIV/0!	#DIV/0!	#DIV/0!	#DIV/0!		#DIV/0!		#DIV/0!		0
		3.85								4.13	0.0688333	0		#NUM!					0	0	0	#NUM!	#NUM!	#NUM!	#DIV/0!	#DIV/0!	#DIV/0!	#DIV/0!	#DIV/0!	#DIV/0!				#DIV/0!	#DIV/0!	#DIV/0!	#DIV/0!	#DIV/0!	#DIV/0!	#DIV/0!	#DIV/0!	#DIV/0!		#DIV/0!		#DIV/0!		0
		4.41								4.73	0.0788333	0		#NUM!					0	0	0	#NUM!	#NUM!	#NUM!	#DIV/0!	#DIV/0!	#DIV/0!	#DIV/0!	#DIV/0!	#DIV/0!				#DIV/0!	#DIV/0!	#DIV/0!	#DIV/0!	#DIV/0!	#DIV/0!	#DIV/0!	#DIV/0!	#DIV/0!		#DIV/0!		#DIV/0!		0
		5.05								5.41	0.0901667	0		#NUM!					0	0	0	#NUM!	#NUM!	#NUM!	#DIV/0!	#DIV/0!	#DIV/0!	#DIV/0!	#DIV/0!	#DIV/0!				#DIV/0!	#DIV/0!	#DIV/0!	#DIV/0!	#DIV/0!	#DIV/0!	#DIV/0!	#DIV/0!	#DIV/0!		#DIV/0!		#DIV/0!		0
		5.78								6.19	0.103167	0		#NUM!					0	0	0	#NUM!	#NUM!	#NUM!	#DIV/0!	#DIV/0!	#DIV/0!	#DIV/0!	#DIV/0!	#DIV/0!				#DIV/0!	#DIV/0!	#DIV/0!	#DIV/0!	#DIV/0!	#DIV/0!	#DIV/0!	#DIV/0!	#DIV/0!		#DIV/0!		#DIV/0!		0
		6.61								7.08	0.118	0		#NUM!					0	0	0	#NUM!	#NUM!	#NUM!	#DIV/0!	#DIV/0!	#DIV/0!	#DIV/0!	#DIV/0!	#DIV/0!				#DIV/0!	#DIV/0!	#DIV/0!	#DIV/0!	#DIV/0!	#DIV/0!	#DIV/0!	#DIV/0!	#DIV/0!		#DIV/0!		#DIV/0!		0
		7.56								8.11	0.135167	0		#NUM!					0	0	0	#NUM!	#NUM!	#NUM!	#DIV/0!	#DIV/0!	#DIV/0!	#DIV/0!	#DIV/0!	#DIV/0!				#DIV/0!	#DIV/0!	#DIV/0!	#DIV/0!	#DIV/0!	#DIV/0!	#DIV/0!	#DIV/0!	#DIV/0!		#DIV/0!		#DIV/0!		0
		8.66								9.28	0.154667	0		#NUM!					0	0	0	#NUM!	#NUM!	#NUM!	#DIV/0!	#DIV/0!	#DIV/0!	#DIV/0!	#DIV/0!	#DIV/0!				#DIV/0!	#DIV/0!	#DIV/0!	#DIV/0!	#DIV/0!	#DIV/0!	#DIV/0!	#DIV/0!	#DIV/0!		#DIV/0!		#DIV/0!		0
		9.91								10.6	0.176667	0		#NUM!					0	0	0	#NUM!	#NUM!	#NUM!	#DIV/0!	#DIV/0!	#DIV/0!	#DIV/0!	#DIV/0!	#DIV/0!				#DIV/0!	#DIV/0!	#DIV/0!	#DIV/0!	#DIV/0!	#DIV/0!	#DIV/0!	#DIV/0!	#DIV/0!		#DIV/0!		#DIV/0!		0
		11.3								12.2	0.203333	0		#NUM!					0	0	0	#NUM!	#NUM!	#NUM!	#DIV/0!	#DIV/0!	#DIV/0!	#DIV/0!	#DIV/0!	#DIV/0!				#DIV/0!	#DIV/0!	#DIV/0!	#DIV/0!	#DIV/0!	#DIV/0!	#DIV/0!	#DIV/0!	#DIV/0!		#DIV/0!		#DIV/0!		0
		13								13.9	0.231667	0		#NUM!					0	0	0	#NUM!	#NUM!	#NUM!	#DIV/0!	#DIV/0!	#DIV/0!	#DIV/0!	#DIV/0!	#DIV/0!				#DIV/0!	#DIV/0!	#DIV/0!	#DIV/0!	#DIV/0!	#DIV/0!	#DIV/0!	#DIV/0!	#DIV/0!		#DIV/0!		#DIV/0!		0
		14.8								15.9	0.265	0		#NUM!					0	0	0	#NUM!	#NUM!	#NUM!	#DIV/0!	#DIV/0!	#DIV/0!	#DIV/0!	#DIV/0!	#DIV/0!				#DIV/0!	#DIV/0!	#DIV/0!	#DIV/0!	#DIV/0!	#DIV/0!	#DIV/0!	#DIV/0!	#DIV/0!		#DIV/0!		#DIV/0!		0
		17								18.2	0.303333	0		#NUM!					0	0	0	#NUM!	#NUM!	#NUM!	#DIV/0!	#DIV/0!	#DIV/0!	#DIV/0!	#DIV/0!	#DIV/0!				#DIV/0!	#DIV/0!	#DIV/0!	#DIV/0!	#DIV/0!	#DIV/0!	#DIV/0!	#DIV/0!	#DIV/0!		#DIV/0!		#DIV/0!		0
		19.4								20.8	0.346667	0		#NUM!					0	0	0	#NUM!	#NUM!	#NUM!	#DIV/0!	#DIV/0!	#DIV/0!	#DIV/0!	#DIV/0!	#DIV/0!				#DIV/0!	#DIV/0!	#DIV/0!	#DIV/0!	#DIV/0!	#DIV/0!	#DIV/0!	#DIV/0!	#DIV/0!		#DIV/0!		#DIV/0!		0
		22.3								23.9	0.398333	0		#NUM!					0	0	0	#NUM!	#NUM!	#NUM!	#DIV/0!	#DIV/0!	#DIV/0!	#DIV/0!	#DIV/0!	#DIV/0!				#DIV/0!	#DIV/0!	#DIV/0!	#DIV/0!	#DIV/0!	#DIV/0!	#DIV/0!	#DIV/0!	#DIV/0!		#DIV/0!		#DIV/0!		0
		25.5								27.3	0.455	0		#NUM!					0	0	0	#NUM!	#NUM!	#NUM!	#DIV/0!	#DIV/0!	#DIV/0!	#DIV/0!	#DIV/0!	#DIV/0!				#DIV/0!	#DIV/0!	#DIV/0!	#DIV/0!	#DIV/0!	#DIV/0!	#DIV/0!	#DIV/0!	#DIV/0!		#DIV/0!		#DIV/0!		0
		29.1								31.2	0.52	0		#NUM!					0	0	0	#NUM!	#NUM!	#NUM!	#DIV/0!	#DIV/0!	#DIV/0!	#DIV/0!	#DIV/0!	#DIV/0!				#DIV/0!	#DIV/0!	#DIV/0!	#DIV/0!	#DIV/0!	#DIV/0!	#DIV/0!	#DIV/0!	#DIV/0!		#DIV/0!		#DIV/0!		0
		33.4								35.8	0.596667	0		#NUM!					0	0	0	#NUM!	#NUM!	#NUM!	#DIV/0!	#DIV/0!	#DIV/0!	#DIV/0!	#DIV/0!	#DIV/0!				#DIV/0!	#DIV/0!	#DIV/0!	#DIV/0!	#DIV/0!	#DIV/0!	#DIV/0!	#DIV/0!	#DIV/0!
		38.2								40.9	0.681667	0		#NUM!					0	0	0	#NUM!	#NUM!	#NUM!	#DIV/0!	#DIV/0!	#DIV/0!	#DIV/0!	#DIV/0!	#DIV/0!				#DIV/0!	#DIV/0!	#DIV/0!	#DIV/0!	#DIV/0!	#DIV/0!	#DIV/0!	#DIV/0!	#DIV/0!
		43.7								46.8	0.78	0		#NUM!					0	0	0	#NUM!	#NUM!	#NUM!	#DIV/0!	#DIV/0!	#DIV/0!	#DIV/0!	#DIV/0!	#DIV/0!				#DIV/0!	#DIV/0!	#DIV/0!	#DIV/0!	#DIV/0!	#DIV/0!	#DIV/0!	#DIV/0!	#DIV/0!
		50								53.6	0.893333	0		#NUM!					0	0	0	#NUM!	#NUM!	#NUM!	#DIV/0!	#DIV/0!	#DIV/0!	#DIV/0!	#DIV/0!	#DIV/0!				#DIV/0!	#DIV/0!	#DIV/0!	#DIV/0!	#DIV/0!	#DIV/0!	#DIV/0!	#DIV/0!	#DIV/0!
	unkorrigiert										korrigiert																																Spalt	Ableitung (dln(M)/dln(app. Scherrate))
																					Spaltweite		Scherrate		korr. Viskosität		über Spalt angepasste Viskosität																[mm]
																					[mm]		[1/s]		[Pas]	CV / %	[Pas]	CV / %															1.4
																					1.4		5.05		0	#DIV/0!	0	#DIV/0!															1.2
																					1.2		5.05		0		0																1
																					1		5.05		0		0
																					1.4		9.91		0	#DIV/0!	0	#DIV/0!
																					1.2		9.91		0		0
																					1		9.91		0		0
																					1.4		25.5		0	#DIV/0!	0	#DIV/0!
																					1.2		25.5		0		0
																					1		25.5		0		0
																					1.4		1.96		0	#DIV/0!	0	#DIV/0!
																					1.2		1.96		0		0
																					1		1.96		0		0
			Plattenabstand: 1,4 mm							Plattenabstand: 1,2 mm							Plattenabstand: 1,0 mm
	Scherrate		Viskos.	Viskos.	Viskos.	Temp.	Temp.	Temp.		Viskos.	Viskos.	Viskos.	Temp.	Temp.	Temp.		Viskos.	Viskos.	Viskos.	Temp.	Temp.	Temp.
	[1/s]		[Pas]	[Pas]	[Pas]	[°C]	[°C]	[°C]		[Pas]	[Pas]	[Pas]	[°C]	[°C]	[°C]		[Pas]	[Pas]	[Pas]	[°C]	[°C]	[°C]
			1	2	3	1	2	3		1	2	3	1	2	3		1	2	3	1	2	3
	1		0	0	0					0	0	0					0	0	0
	1.14		0	0	0					0	0	0					0	0	0
	1.31		0	0	0					0	0	0					0	0	0
	1.5		0	0	0					0	0	0					0	0	0
	1.72		0	0	0					0	0	0					0	0	0
	1.96		0	0	0					0	0	0					0	0	0
	2.25		0	0	0					0	0	0					0	0	0
	2.57		0	0	0					0	0	0					0	0	0
	2.94		0	0	0					0	0	0					0	0	0
	3.37		0	0	0					0	0	0					0	0	0
	3.85		0	0	0					0	0	0					0	0	0
	4.41		0	0	0					0	0	0					0	0	0
	5.05		0	0	0					0	0	0					0	0	0
	5.78		0	0	0					0	0	0					0	0	0
	6.61		0	0	0					0	0	0					0	0	0
	7.56		0	0	0					0	0	0					0	0	0
	8.66		0	0	0					0	0	0					0	0	0
	9.91		0	0	0					0	0	0					0	0	0
	11.3		0	0	0					0	0	0					0	0	0
	13		0	0	0					0	0	0					0	0	0
	14.8		0	0	0					0	0	0					0	0	0
	17		0	0	0					0	0	0					0	0	0
	19.4		0	0	0					0	0	0					0	0	0
	22.3		0	0	0					0	0	0					0	0	0
	25.5		0	0	0					0	0	0					0	0	0
	29.1		0	0	0					0	0	0					0	0	0
	33.4		0	0	0					0	0	0					0	0	0
	38.2		0	0	0					0	0	0					0	0	0
	43.7		0	0	0					0	0	0					0	0	0
	50		0	0	0					0	0	0					0	0	0

## Sheet: 1
Fluid:						Plattenabstand H			Plattenradius R
Platte:						[mm]	[m]		[mm]	[m]
Plattenabstand:			1,40 mm			1.4	0.0014		12.483	0.012483																																			Plattenabstand:			1,2 mm
		Ausgabe Messgerät:								Berechnung:																																					Ausgabe Messgerät:
										Drehzahl	Drehzahl	Scherrate		ln(Scherrate)		Moment						ln(M)			unkorr. Schubspannung			unkorr. Viskosität			dln(M)/dln(app. Scherrate)			korr. Schubspannung (W&R)			korr. Viskosität (W&R)
		Scherrate	Schubsp.			Viskosität																																		Mittelwert	Stabw.	CV	Funktion				Scherrate	Schubsp.
		[1/s]	[Pa]			[Pas]				[1/min]	[1/s]	[1/s]				[µNm]			[Nm]						[Pa]			[Pas]						[Pa]			[Pas]			[Pas]		%	Mittelwert				[1/s]	[Pa]
			1	2	3	1	2	3								1	2	3	1	2	3	1	2	3	1	2	3	1	2	3	1	2	3	1	2	3	1	2	3									1	2
		1	6.42	6.26	6.09	6.4181	6.2598	6.0875		1.07	0.0178333	0.999087		-0.000913365		19.6	19.1	18.6	1.96e-05	1.91e-05	1.86e-05	-10.84	-10.8658	-10.8923	6.41474	6.2511	6.08746	6.4206	6.25681	6.09302	0.16094	0.182847	0.205549	5.06915	4.97408	4.87841	5.07379	4.97862	4.88287	4.97843	0.095458	1.91743	5.07313				1	6.04	6.41
		1.14	6.59	6.48	6.27	5.7572	5.6626	5.4776		1.23	0.0205	1.14848		0.138442		20.1	19.8	19.2	2.01e-05	1.98e-05	1.92e-05	-10.8148	-10.8298	-10.8606	6.57838	6.4802	6.28383	5.72789	5.6424	5.47142	0.156497	0.175858	0.198263	5.19116	5.14505	5.02434	4.52002	4.47986	4.37476	4.45821	0.0750106	1.68253	4.49451				1.14	6.2	6.5
		1.31	6.74	6.64	6.44	5.146	5.0685	4.9191		1.4	0.0233333	1.30722		0.2679		20.6	20.3	19.7	2.06e-05	2.03e-05	1.97e-05	-10.7902	-10.8049	-10.8349	6.74203	6.64384	6.44747	5.15754	5.08243	4.93221	0.152603	0.16973	0.19183	5.31373	5.2648	5.14481	4.06492	4.02748	3.9357	4.00937	0.0664904	1.65838	4.01629				1.31	6.37	6.64
		1.5	6.85	6.78	6.61	4.5706	4.5254	4.412		1.61	0.0268333	1.5033		0.407662		20.9	20.7	20.2	2.09e-05	2.07e-05	2.02e-05	-10.7758	-10.7854	-10.8098	6.84021	6.77475	6.61111	4.55013	4.50659	4.39774	0.14865	0.16351	0.185245	5.38436	5.358	5.2645	3.58169	3.56416	3.50197	3.54927	0.041897	1.18044	3.55696				1.5	6.56	6.81
		1.72	6.98	6.91	6.79	4.07	4.0284	3.957		1.84	0.0306667	1.71806		0.541194		21.3	21.1	20.7	2.13e-05	2.11e-05	2.07e-05	-10.7568	-10.7662	-10.7854	6.97112	6.90567	6.77475	4.05756	4.01947	3.94327	0.145118	0.15795	0.179304	5.48125	5.45194	5.38475	3.19038	3.17332	3.13421	3.16597	0.0287965	0.909564	3.16726				1.72	6.71	6.97
		1.96	7.11	7.04	6.95	3.6229	3.5878	3.5387		2.1	0.035	1.96083		0.673365		21.7	21.5	21.2	2.17e-05	2.15e-05	2.12e-05	-10.7382	-10.7475	-10.7615	7.10204	7.03658	6.9384	3.62196	3.58858	3.53851	0.141857	0.152815	0.17376	5.5784	5.54626	5.5052	2.84492	2.82853	2.80759	2.82702	0.0187104	0.661844	2.82359				1.96	6.89	7.13
		2.25	7.25	7.19	7.1	3.2274	3.1996	3.1607		2.41	0.0401667	2.25028		0.811055		22.2	22	21.7	2.22e-05	2.2e-05	2.17e-05	-10.7154	-10.7245	-10.7382	7.26568	7.20022	7.10204	3.22879	3.1997	3.15607	0.138708	0.147857	0.168342	5.70121	5.66632	5.62542	2.53356	2.51805	2.49988	2.51716	0.0168576	0.669709	2.50517				2.25	7.06	7.3
		2.57	7.38	7.33	7.25	2.8713	2.8524	2.8217		2.75	0.0458333	2.56775		0.943029		22.6	22.4	22.2	2.26e-05	2.24e-05	2.22e-05	-10.6976	-10.7064	-10.7154	7.39659	7.33114	7.26568	2.88058	2.85508	2.82959	0.135928	0.143477	0.163491	5.79879	5.76131	5.74623	2.25832	2.24372	2.23785	2.24663	0.0105412	0.469201	2.23373				2.57	7.22	7.46
		2.94	7.52	7.48	7.41	2.5565	2.5408	2.5185		3.15	0.0525	2.94124		1.07883		23	22.8	22.6	2.3e-05	2.28e-05	2.26e-05	-10.68	-10.6888	-10.6976	7.5275	7.46205	7.39659	2.5593	2.53704	2.51479	0.133311	0.139353	0.158848	5.8965	5.8565	5.84118	2.00477	1.99117	1.98596	1.99397	0.00971206	0.487072	1.98508				2.94	7.38	7.62
		3.37	7.66	7.62	7.57	2.2741	2.2635	2.2469		3.61	0.0601667	3.37075		1.21514		23.4	23.3	23.1	2.34e-05	2.33e-05	2.31e-05	-10.6628	-10.6671	-10.6757	7.65842	7.62569	7.56023	2.27202	2.26231	2.24289	0.130932	0.135603	0.154544	5.9945	5.97778	5.96227	1.77839	1.77343	1.76883	1.77355	0.00478113	0.26958	1.76334				3.37	7.54	7.79
		3.85	7.8	7.75	7.73	2.0254	2.0114	2.0055		4.13	0.0688333	3.85629		1.34971		23.8	23.7	23.6	2.38e-05	2.37e-05	2.36e-05	-10.6458	-10.65	-10.6543	7.78933	7.7566	7.72387	2.0199	2.01142	2.00293	0.128827	0.132283	0.150644	6.09287	6.07397	6.0838	1.57998	1.57508	1.57763	1.57756	0.00245095	0.155363	1.56873				3.85	7.71	7.96
		4.41	7.94	7.89	7.88	1.8005	1.7886	1.7875		4.72	0.0786667	4.40719		1.48324		24.3	24.1	24.1	2.43e-05	2.41e-05	2.41e-05	-10.625	-10.6333	-10.6333	7.95297	7.88752	7.88752	1.80455	1.78969	1.78969	0.126978	0.129365	0.147118	6.21719	6.17073	6.20574	1.41069	1.40015	1.40809	1.40631	0.00549241	0.390554	1.39687				4.41	7.87	8.13
		5.05	8.07	8.03	8.05	1.5982	1.5904	1.5945		5.41	0.0901667	5.05146		1.61968		24.6	24.5	24.6	2.46e-05	2.45e-05	2.46e-05	-10.6128	-10.6168	-10.6128	8.05116	8.01843	8.05116	1.59383	1.58735	1.59383	0.125335	0.12677	0.14387	6.29064	6.26795	6.32795	1.24531	1.24082	1.2527	1.24628	0.00599743	0.481228	1.24069				5.05	8.03	8.29
		5.78	8.2	8.18	8.2	1.4203	1.4155	1.4193		6.19	0.103167	5.77977		1.75436		25.1	25	25	2.51e-05	2.5e-05	2.5e-05	-10.5926	-10.5966	-10.5966	8.2148	8.18207	8.18207	1.4213	1.41564	1.41564	0.123957	0.124592	0.141013	6.41567	6.39141	6.425	1.11002	1.10582	1.11164	1.10916	0.00300005	0.270479	1.10365				5.78	8.2	8.46
		6.61	8.35	8.31	8.35	1.2639	1.2567	1.2639		7.08	0.118	6.61078		1.8887		25.5	25.4	25.5	2.55e-05	2.54e-05	2.55e-05	-10.5768	-10.5808	-10.5768	8.34571	8.31298	8.34571	1.26244	1.25749	1.26244	0.122825	0.122799	0.138511	6.51555	6.48994	6.54828	0.985594	0.981721	0.990545	0.985953	0.00442291	0.448593	0.982044				6.61	8.36	8.63
		7.56	8.49	8.45	8.51	1.1218	1.1173	1.1245		8.1	0.135	7.56318		2.02329		25.9	25.8	26	2.59e-05	2.58e-05	2.6e-05	-10.5613	-10.5651	-10.5574	8.47663	8.4439	8.50935	1.12077	1.11645	1.1251	0.121933	0.121382	0.136351	6.61586	6.58916	6.67208	0.874746	0.871215	0.882179	0.876047	0.00559653	0.63884	0.873648				7.56	8.52	8.81
		8.66	8.62	8.59	8.67	0.99628	0.99239	1.0017		9.27	0.1545	8.65564		2.15821		26.4	26.2	26.5	2.64e-05	2.62e-05	2.65e-05	-10.5421	-10.5498	-10.5384	8.64027	8.57481	8.67299	0.998224	0.990661	1.002	0.121282	0.120344	0.134535	6.74218	6.68909	6.79645	0.778934	0.772801	0.785205	0.77898	0.00620205	0.796176	0.776994				8.66	8.68	8.98
		9.91	8.77	8.73	8.83	0.88538	0.88096	0.89113		10.6	0.176667	9.8975		2.29228		26.8	26.7	27	2.68e-05	2.67e-05	2.7e-05	-10.5271	-10.5308	-10.5197	8.77118	8.73845	8.83664	0.886202	0.882895	0.892815	0.120876	0.119691	0.133077	6.84344	6.81532	6.92147	0.691431	0.68859	0.699315	0.693112	0.00555643	0.801664	0.691543				9.91	8.85	9.16
		11.3	8.91	8.88	8.99	0.78596	0.78297	0.79268		12.1	0.201667	11.2981		2.42463		27.2	27.1	27.5	2.72e-05	2.71e-05	2.75e-05	-10.5123	-10.516	-10.5013	8.90209	8.86936	9.00028	0.787929	0.785032	0.79662	0.120712	0.119417	0.131977	6.94522	6.91681	7.04716	0.614725	0.612211	0.623748	0.616895	0.00606716	0.983501	0.61641				11.3	9.01	9.33
		13	9.05	9.02	9.14	0.69743	0.69504	0.70479		13.9	0.231667	12.9788		2.56332		27.6	27.6	27.9	2.76e-05	2.76e-05	2.79e-05	-10.4977	-10.4977	-10.4869	9.03301	9.03301	9.13119	0.695982	0.695982	0.703547	0.12079	0.119524	0.131184	7.04753	7.04467	7.14786	0.543003	0.542783	0.550734	0.545507	0.00452803	0.830059	0.546425				13	9.17	9.5
		14.8	9.2	9.17	9.31	0.61984	0.61731	0.62673		15.9	0.265	14.8462		2.69775		28.1	28	28.4	2.81e-05	2.8e-05	2.84e-05	-10.4797	-10.4833	-10.4691	9.19665	9.16392	9.29483	0.619459	0.617255	0.626073	0.121113	0.120014	0.130768	7.17594	7.14789	7.27499	0.483351	0.481461	0.490022	0.484945	0.00449771	0.927469	0.486179				14.8	9.33	9.68
		17	9.34	9.32	9.48	0.54954	0.54838	0.55804		18.2	0.303333	16.9938		2.83285		28.5	28.5	29	2.85e-05	2.85e-05	2.9e-05	-10.4656	-10.4656	-10.4482	9.32756	9.32756	9.4912	0.54888	0.54888	0.558509	0.12168	0.120888	0.1307	7.27941	7.27757	7.42853	0.428357	0.428248	0.437131	0.431245	0.00509758	1.18206	0.432323				17	9.51	9.86
		19.4	9.52	9.47	9.64	0.48956	0.48687	0.49551		20.8	0.346667	19.4215		2.96638		29.1	28.9	29.4	2.91e-05	2.89e-05	2.94e-05	-10.4448	-10.4517	-10.4345	9.52393	9.45847	9.62211	0.490381	0.48701	0.495436	0.122481	0.122129	0.130976	7.43457	7.38264	7.53165	0.382801	0.380127	0.3878	0.383576	0.0038945	1.01531	0.384958				19.4	9.67	10
		22.3	9.68	9.64	9.79	0.43475	0.43323	0.43991		23.8	0.396667	22.2227		3.10111		29.6	29.5	29.9	2.96e-05	2.95e-05	2.99e-05	-10.4277	-10.4311	-10.4177	9.68757	9.65484	9.78576	0.435932	0.434459	0.44035	0.123531	0.12376	0.131603	7.56486	7.53985	7.66128	0.340411	0.339286	0.34475	0.341483	0.00288514	0.844888	0.342424				22.3	9.86	10.2
		25.5	9.84	9.8	9.96	0.38639	0.38484	0.39116		27.3	0.455	25.4907		3.23831		30.1	29.9	30.4	3.01e-05	2.99e-05	3.04e-05	-10.411	-10.4177	-10.4011	9.85121	9.78576	9.9494	0.386463	0.383895	0.390314	0.124849	0.125813	0.132598	7.69589	7.64711	7.79187	0.301909	0.299996	0.305675	0.302527	0.00288926	0.955042	0.303938				25.5	10	10.4
		29.1	10	9.95	10.2	0.34329	0.3413	0.3489		31.2	0.52	29.1323		3.37185		30.6	30.4	31.1	3.06e-05	3.04e-05	3.11e-05	-10.3945	-10.4011	-10.3783	10.0149	9.9494	10.1785	0.343772	0.341525	0.349389	0.126374	0.128191	0.133915	7.82755	7.7809	7.97463	0.26869	0.267089	0.273739	0.269839	0.0034708	1.28625	0.270639				29.1	10.2	10.6
		33.4	10.2	10.2	10.3	0.30454	0.30462	0.3098		35.7	0.595	33.334		3.50658		31	31	31.6	3.1e-05	3.1e-05	3.16e-05	-10.3815	-10.3815	-10.3624	10.1458	10.1458	10.3421	0.304367	0.304367	0.310258	0.128155	0.13097	0.13559	7.93438	7.94152	8.10718	0.238027	0.238241	0.24321	0.239826	0.00293291	1.22293	0.240736				33.4	10.4	10.8
		38.2	10.3	10.3	10.5	0.27076	0.27049	0.27607		40.9	0.681667	38.1894		3.64256		31.6	31.6	32.2	3.16e-05	3.16e-05	3.22e-05	-10.3624	-10.3624	-10.3435	10.3421	10.3421	10.5385	0.270812	0.270812	0.275954	0.130199	0.13416	0.137634	8.09324	8.10348	8.26649	0.211924	0.212192	0.21646	0.213525	0.00254544	1.1921	0.213906				38.2	10.6	11
		43.7	10.5	10.5	10.7	0.2414	0.24046	0.24546		46.8	0.78	43.6984		3.77731		32.2	32.1	32.8	3.22e-05	3.21e-05	3.28e-05	-10.3435	-10.3467	-10.3251	10.5385	10.5058	10.7349	0.241165	0.240416	0.245658	0.132468	0.137706	0.14001	8.25288	8.24101	8.4269	0.18886	0.188588	0.192842	0.190097	0.00238151	1.25279	0.190268				43.7	10.8	11.3
		50	10.7	10.7	11	0.21407	0.21412	0.21931		53.5	0.891667	49.9544		3.91111		32.7	32.7	33.5	3.27e-05	3.27e-05	3.35e-05	-10.3281	-10.3281	-10.304	10.7021	10.7021	10.964	0.214239	0.214239	0.21948	0.134961	0.141603	0.142714	8.3877	8.40548	8.61416	0.167907	0.168263	0.172441	0.169537	0.00252084	1.4869	0.169383				50	11	11.5
																																							Mittelwert Variationskoeffizient:			0.902265
	unkorrigiert										korrigiert																																Spalt	Ableitung (dln(M)/dln(app. Scherrate))
																					Spaltweite		Scherrate		korr. Viskosität			Scherrate	Mittelwert	Stabw.													[mm]	1	2	3
																					[mm]		[1/s]		[Pas]																		1.4
																					1.4		5.05		1.24069	1.53793		5.05	1.25807	0.0260903													1.2
																					1.2		5.05		1.27758			9.91	0.703599	0.0184322													1
																					1		5.05		1.24923			1.96	2.84457	0.0296463
																					1.4		9.91		0.691543	1.84974
																					1.2		9.91		0.71761
																					1		9.91		0.704872
																					1.4		1.96		2.82359	1.43477
																					1.2		1.96		2.86552
																					1		1.96		2.78448
			Plattenabstand: 1,4 mm							Plattenabstand: 1,2 mm							Plattenabstand: 1,0 mm
	Scherrate		Viskos.	Viskos.	Viskos.	Temp.	Temp.	Temp.		Viskos.	Viskos.	Viskos.	Temp.	Temp.	Temp.		Viskos.	Viskos.	Viskos.	Temp.	Temp.	Temp.
	[1/s]		[Pas]	[Pas]	[Pas]	[°C]	[°C]	[°C]		[Pas]	[Pas]	[Pas]	[°C]	[°C]	[°C]		[Pas]	[Pas]	[Pas]	[°C]	[°C]	[°C]
			1	2	3	1	2	3		1	2	3	1	2	3		1	2	3	1	2	3
	1		6.4181	6.2598	6.0875					0.0153	1.00002	0					18.5	17.9	18.9
	1.14		5.7572	5.6626	5.4776					0.0175	1.14381	0					18.8	18.4	19.3
	1.31		5.146	5.0685	4.9191					0.02	1.30722	0					19.3	18.9	19.9
	1.5		4.5706	4.5254	4.412					0.023	1.5033	0					19.7	19.5	20.4
	1.72		4.07	4.0284	3.957					0.0261667	1.71028	0					20.3	20.1	20.9
	1.96		3.6229	3.5878	3.5387					0.03	1.96083	0					20.7	20.6	21.5
	2.25		3.2274	3.1996	3.1607					0.0343333	2.24406	0					21.3	21.2	22
	2.57		2.8713	2.8524	2.8217					0.0393333	2.57086	0					21.8	21.7	22.6
	2.94		2.5565	2.5408	2.5185					0.045	2.94124	0					22.3	22.2	23.1
	3.37		2.2741	2.2635	2.2469					0.0515	3.36608	0					22.8	22.7	23.7
	3.85		2.0254	2.0114	2.0055					0.059	3.85629	0					23.3	23.3	24.2
	4.41		1.8005	1.7886	1.7875					0.0675	4.41186	0					23.8	23.8	24.8
	5.05		1.5982	1.5904	1.5945					0.0771667	5.04368	0					24.3	24.3	25.3
	5.78		1.4203	1.4155	1.4193					0.0883333	5.77354	0					24.8	24.8	25.9
	6.61		1.2639	1.2567	1.2639					0.101167	6.61234	0					25.3	25.4	26.4
	7.56		1.1218	1.1173	1.1245					0.115667	7.56007	0					25.8	25.9	27
	8.66		0.99628	0.99239	1.0017					0.1325	8.66031	0					26.4	26.5	27.5
	9.91		0.88538	0.88096	0.89113					0.1515	9.90217	0					26.9	27	28.1
	11.3		0.78596	0.78297	0.79268					0.173333	11.3292	0					27.4	27.5	28.7
	13		0.69743	0.69504	0.70479					0.198333	12.9632	0					27.9	28.1	29.2
	14.8		0.61984	0.61731	0.62673					0.226667	14.8151	0					28.4	28.6	29.8
	17		0.54954	0.54838	0.55804					0.26	16.9938	0					29	29.2	30.4
	19.4		0.48956	0.48687	0.49551					0.298333	19.4993	0					29.5	29.8	31
	22.3		0.43475	0.43323	0.43991					0.34	22.2227	0					30.1	30.3	31.6
	25.5		0.38639	0.38484	0.39116					0.39	25.4907	0					30.7	30.9	32.2
	29.1		0.34329	0.3413	0.3489					0.446667	29.1945	0					31.2	31.5	32.8
	33.4		0.30454	0.30462	0.3098					0.51	33.334	0					31.8	32.1	33.5
	38.2		0.27076	0.27049	0.27607					0.583333	38.1272	0					32.3	32.7	34.1
	43.7		0.2414	0.24046	0.24546					0.668333	43.6828	0					33	33.4	34.7
	50		0.21407	0.21412	0.21931					0.765	50.001	0					33.6	33.9	35.4
[truncated: 80 more columns]

## Sheet: 2
Fluid:						Plattenabstand H			Plattenradius R
Platte:						[mm]	[m]		[mm]	[m]
		Plattenabstand:		1,40 mm		1.4	0.0014		12.5	0.0125
		Ausgabe Messgerät:								Berechnung:
										Drehzahl	Drehzahl	Scherrate		ln(Scherrate)		Moment						ln(M)			unkorr. Schubspannung			unkorr. Viskosität			dln(M)/dln(app. Scherrate)			korr. Schubspannung (W&R)			korr. Viskosität (W&R)							realer Spalt		Änderung Spalt		neue Viskosität
		Scherrate	Schubsp.			Viskosität																																		Mittelwert	Stabw.	CV	Funktion				Funktion	(korr. Spalt)
		[1/s]	[Pa]			[Pas]				[1/min]	[1/s]	[1/s]				[µNm]			[Nm]						[Pa]			[Pas]						[Pa]			[Pas]			[Pas]		%	Mittelwert	[m]		[mm]		[Pas]	Stabw
			1	2	3	1	2	3								1	2	3	1	2	3	1	2	3	1	2	3	1	2	3	1	2	3	1	2	3	1	2	3
		1	5.79	5.61	6.41	5.789	5.6095	6.4071		1.07	0.0178333	1.00045		0.00044756		17.8	17.2	19.7	1.78e-05	1.72e-05	1.97e-05	-10.9363	-10.9706	-10.8349	5.8019	5.60633	6.4212	5.7993	5.60382	6.41833	0.151498	0.175895	0.100208	4.57117	4.45128	4.97676	4.56912	4.44929	4.97454	4.66432	0.275261	5.90143	4.61093	0.00154269		0.142695		5.09077	0.337144
		1.14	5.85	5.74	6.42	5.1093	5.0173	5.6134		1.22	0.0203333	1.1407		0.13164		17.9	17.6	19.7	1.79e-05	1.76e-05	1.97e-05	-10.9307	-10.9476	-10.8349	5.83449	5.73671	6.4212	5.11485	5.02912	5.62919	0.150921	0.174347	0.102491	4.59601	4.55258	4.98043	4.02912	3.99105	4.36613	4.12876	0.206442	5.00009	4.1206	0.0015419		0.141901		4.53957	0.260162
		1.31	6.01	5.91	6.35	4.5916	4.5113	4.8502		1.4	0.0233333	1.309		0.269261		18.4	18.1	19.5	1.84e-05	1.81e-05	1.95e-05	-10.9032	-10.9196	-10.8451	5.99747	5.89968	6.35601	4.58173	4.50703	4.85564	0.150315	0.172723	0.104885	4.72348	4.67951	4.93367	3.60847	3.57489	3.76905	3.6508	0.103772	2.84244	3.66217	0.00153901		0.139012		4.02588	0.141059
		1.5	6.07	6	6.51	4.052	4.0024	4.3446		1.6	0.0266667	1.496		0.402793		18.6	18.4	20	1.86e-05	1.84e-05	2e-05	-10.8923	-10.9032	-10.8198	6.06266	5.99747	6.51899	4.05259	4.00901	4.35762	0.149728	0.171147	0.107209	4.77393	4.75471	5.06396	3.19114	3.17829	3.38501	3.25148	0.115819	3.56204	3.26618	0.00153546		0.135459		3.58302	0.14299
		1.72	6.24	6.2	6.52	3.6392	3.6155	3.8034		1.83	0.0305	1.71105		0.537105		19.2	19	20	1.92e-05	1.9e-05	2e-05	-10.8606	-10.8711	-10.8198	6.25823	6.19304	6.51899	3.65754	3.61945	3.80994	0.149137	0.169562	0.109546	4.927	4.9073	5.06777	2.87953	2.86801	2.9618	2.90311	0.0511472	1.76181	2.91105	0.00153106		0.131064		3.18697	0.0769681
		1.96	6.37	6.31	6.62	3.244	3.2146	3.3727		2.1	0.035	1.9635		0.674726		19.5	19.4	20.3	1.95e-05	1.94e-05	2.03e-05	-10.8451	-10.8502	-10.8049	6.35601	6.32342	6.61677	3.23709	3.22049	3.36989	0.148531	0.167938	0.11194	5.00303	5.00805	5.14775	2.54802	2.55058	2.62173	2.57344	0.0418359	1.62568	2.58719	0.00153927		0.139272		2.82666	0.0692079
		2.25	6.44	6.4	6.8	2.8675	2.8469	3.0273		2.4	0.04	2.24399		0.808258		19.8	19.6	20.9	1.98e-05	1.96e-05	2.09e-05	-10.8298	-10.84	-10.7758	6.4538	6.38861	6.81234	2.87603	2.84698	3.03581	0.147944	0.166363	0.114264	5.07905	5.05716	5.30386	2.2634	2.25364	2.36358	2.29354	0.0608517	2.65318	2.30744	0.00153235		0.13235		2.51606	0.0853047
		2.57	6.58	6.57	6.93	2.5584	2.5549	2.6958		2.75	0.0458333	2.57124		0.94439		20.2	20.2	21.3	2.02e-05	2.02e-05	2.13e-05	-10.8098	-10.8098	-10.7568	6.58418	6.58418	6.94272	2.5607	2.5607	2.70014	0.147345	0.164756	0.116632	5.18067	5.20933	5.40948	2.01485	2.026	2.10384	2.04823	0.0484807	2.36696	2.05335	0.00153548		0.135479		2.23472	0.0760426
		2.94	6.77	6.77	7.01	2.3	2.2996	2.3817		3.15	0.0525	2.94524		1.08019		20.8	20.8	21.5	2.08e-05	2.08e-05	2.15e-05	-10.7806	-10.7806	-10.7475	6.77975	6.77975	7.00791	2.30193	2.30193	2.3794	0.146747	0.163154	0.118995	5.33354	5.36134	5.46441	1.8109	1.82034	1.85533	1.82886	0.0234102	1.28005	1.82776	0.00153615		0.136155		1.98543	0.0459716
		3.37	6.92	6.94	7.1	2.0565	2.061	2.1081		3.6	0.06	3.36599		1.21372		21.2	21.3	21.8	2.12e-05	2.13e-05	2.18e-05	-10.7615	-10.7568	-10.7336	6.91013	6.94272	7.1057	2.05292	2.06261	2.11103	0.14616	0.161578	0.121319	5.43509	5.48749	5.54479	1.61471	1.63027	1.6473	1.63076	0.0163001	0.99954	1.63012	0.0015312		0.131202		1.76751	0.0372336
		3.85	7.09	7.11	7.23	1.8399	1.8438	1.875		4.12	0.0686667	3.85219		1.34864		21.8	21.8	22.2	2.18e-05	2.18e-05	2.22e-05	-10.7336	-10.7336	-10.7154	7.1057	7.1057	7.23607	1.84459	1.84459	1.87843	0.145566	0.159986	0.123666	5.58786	5.61347	5.65077	1.45057	1.45722	1.4669	1.45823	0.00821261	0.563192	1.45212	0.00153249		0.132491		1.57169	0.0277726
		4.41	7.22	7.25	7.37	1.6376	1.6445	1.6723		4.72	0.0786667	4.41319		1.4846		22.2	22.2	22.6	2.22e-05	2.22e-05	2.26e-05	-10.7154	-10.7154	-10.6976	7.23607	7.23607	7.36645	1.63965	1.63965	1.66919	0.144968	0.158382	0.126032	5.68931	5.71357	5.75694	1.28916	1.29466	1.30449	1.2961	0.00776436	0.599055	1.29242	0.00153165		0.131653		1.39635	0.025939
		5.05	7.35	7.39	7.53	1.4561	1.4645	1.4928		5.4	0.09	5.04899		1.61919		22.5	22.7	23.1	2.25e-05	2.27e-05	2.31e-05	-10.702	-10.6931	-10.6757	7.33386	7.39905	7.52943	1.45254	1.46545	1.49127	0.144376	0.156794	0.128374	5.7651	5.83932	5.88872	1.14183	1.15653	1.16632	1.15489	0.0123235	1.06707	1.15162	0.0015294		0.129405		1.24208	0.0294004
		5.78	7.46	7.52	7.71	1.292	1.3015	1.3355		6.18	0.103	5.77829		1.75411		22.9	23.1	23.7	2.29e-05	2.31e-05	2.37e-05	-10.6844	-10.6757	-10.65	7.46424	7.52943	7.725	1.29177	1.30306	1.3369	0.143782	0.155202	0.130721	5.86649	5.93922	6.04621	1.01526	1.02785	1.04637	1.02983	0.0156452	1.51921	1.02587	0.00152825		0.128247		1.1046	0.0326033
		6.61	7.56	7.62	7.91	1.1434	1.1527	1.1969		7.07	0.117833	6.61043		1.88865		23.2	23.4	24.3	2.32e-05	2.34e-05	2.43e-05	-10.6714	-10.6628	-10.625	7.56202	7.62721	7.92057	1.14395	1.15381	1.19819	0.14319	0.153614	0.133062	5.94222	6.01332	6.20391	0.898915	0.909671	0.938502	0.915696	0.0204699	2.23544	0.914151	0.0015277		0.127696		0.982678	0.0365833
		7.56	7.67	7.74	8.08	1.014	1.023	1.0685		8.09	0.134833	7.56413		2.02342		23.5	23.7	24.8	2.35e-05	2.37e-05	2.48e-05	-10.6585	-10.65	-10.6047	7.65981	7.725	8.08354	1.01265	1.02127	1.06867	0.142597	0.152024	0.135407	6.01792	6.08734	6.3363	0.795587	0.804764	0.837677	0.812676	0.0221325	2.7234	0.814439	0.0015273		0.1273		0.874079	0.0373737
		8.66	7.87	7.93	8.15	0.90918	0.91565	0.94186		9.26	0.154333	8.65808		2.15849		24.1	24.3	25	2.41e-05	2.43e-05	2.5e-05	-10.6333	-10.625	-10.5966	7.85538	7.92057	8.14873	0.907289	0.914818	0.941171	0.142003	0.15043	0.137758	6.17041	6.2383	6.39219	0.712676	0.720518	0.738292	0.723828	0.0131248	1.81325	0.725412	0.00152526		0.125258		0.777301	0.0269682
		9.91	8.12	8.19	8.22	0.81916	0.8271	0.82966		10.6	0.176667	9.91098		2.29364		24.9	25.1	25.2	2.49e-05	2.51e-05	2.52e-05	-10.6006	-10.5926	-10.5887	8.11614	8.18133	8.21392	0.818904	0.825482	0.82877	0.141408	0.148835	0.140109	6.37403	6.44041	6.44815	0.643128	0.649826	0.650607	0.647854	0.00411139	0.634617	0.646076	0.00152465		0.124649		0.691218	0.0164463
		11.3	8.21	8.34	8.42	0.7245	0.73572	0.74307		12.1	0.201667	11.3135		2.42599		25.2	25.6	25.8	2.52e-05	2.56e-05	2.58e-05	-10.5887	-10.5729	-10.5651	8.21392	8.3443	8.40949	0.72603	0.737554	0.743317	0.140826	0.147273	0.142412	6.44962	6.56545	6.60652	0.570084	0.580321	0.583952	0.578119	0.00719168	1.24398	0.576798	0.00152508		0.125076		0.616171	0.0186142
		13	8.26	8.39	8.67	0.63693	0.64645	0.66849		13.9	0.231667	12.9965		2.56468		25.4	25.7	26.6	2.54e-05	2.57e-05	2.66e-05	-10.5808	-10.569	-10.5346	8.27911	8.3769	8.67025	0.637028	0.644552	0.667124	0.140215	0.145637	0.144825	6.49955	6.58767	6.81661	0.500101	0.506881	0.524497	0.510493	0.0125925	2.46673	0.512161	0.0015221		0.122098		0.546306	0.0240758
		14.8	8.54	8.65	8.71	0.57507	0.58261	0.58637		15.9	0.265	14.8665		2.69911		26.2	26.5	26.7	2.62e-05	2.65e-05	2.67e-05	-10.5498	-10.5384	-10.5308	8.53987	8.63766	8.70285	0.574439	0.581016	0.585401	0.139624	0.144051	0.147164	6.703	6.78931	6.84732	0.45088	0.456686	0.460588	0.456052	0.00488507	1.07117	0.456429	0.00152732		0.127319		0.486162	0.015875
		17	8.73	8.89	8.89	0.51376	0.52302	0.52317		18.2	0.303333	17.017		2.83421		26.8	27.3	27.3	2.68e-05	2.73e-05	2.73e-05	-10.5271	-10.5086	-10.5086	8.73544	8.89842	8.89842	0.513337	0.522915	0.522915	0.139029	0.142456	0.149515	6.8552	6.99072	7.00642	0.402845	0.410809	0.411732	0.408462	0.0048861	1.19622	0.406527	0.00152171		0.121712		0.432385	0.0142592
		19.4	8.76	8.9	9.16	0.45028	0.45744	0.47117		20.8	0.346667	19.448		2.96774		26.9	27.3	28.1	2.69e-05	2.73e-05	2.81e-05	-10.5234	-10.5086	-10.4797	8.76804	8.89842	9.15918	0.450846	0.45755	0.470958	0.138442	0.140881	0.151839	6.87949	6.98722	7.21706	0.353739	0.359278	0.371096	0.361371	0.00886604	2.45345	0.362569	0.00152263		0.122626		0.3851	0.0175496
		22.3	9.1	9.22	9.18	0.40893	0.41446	0.41268		23.8	0.396667	22.2529		3.10247		27.9	28.3	28.2	2.79e-05	2.83e-05	2.82e-05	-10.4869	-10.4726	-10.4762	9.09399	9.22437	9.19177	0.408664	0.414523	0.413059	0.137849	0.139291	0.154183	7.13389	7.23949	7.24813	0.320582	0.325327	0.325716	0.323875	0.00285853	0.882605	0.323031	0.0015156		0.115604		0.342642	0.0106426
		25.5	9.14	9.34	9.51	0.35893	0.36666	0.37319		27.2	0.453333	25.4319		3.23601		28	28.7	29.2	2.8e-05	2.87e-05	2.92e-05	-10.4833	-10.4586	-10.4413	9.12658	9.35475	9.51772	0.358863	0.367835	0.374243	0.137262	0.137715	0.156507	7.15812	7.33813	7.51069	0.281462	0.28854	0.295325	0.288442	0.00693212	2.4033	0.288101	0.00151386		0.113861		0.305188	0.0140565
		29.1	9.38	9.52	9.59	0.32171	0.32657	0.32893		31.2	0.52	29.1719		3.37321		28.8	29.2	29.4	2.88e-05	2.92e-05	2.94e-05	-10.4551	-10.4413	-10.4345	9.38734	9.51772	9.58291	0.321794	0.326263	0.328498	0.136658	0.136096	0.158894	7.36122	7.46212	7.56785	0.252339	0.255798	0.259422	0.255853	0.00354191	1.38435	0.256142	0.00151954		0.119543		0.270978	0.0103582
		33.4	9.55	9.78	9.75	0.2863	0.29309	0.2923		35.7	0.595	33.3794		3.50794		29.3	30	29.9	2.93e-05	3e-05	2.99e-05	-10.4379	-10.4143	-10.4177	9.55032	9.77848	9.74588	0.286114	0.292949	0.291973	0.136065	0.134506	0.161238	7.4876	7.66268	7.70227	0.224318	0.229563	0.230749	0.22821	0.00342233	1.49964							0.00342233
		38.2	9.44	9.58	9.75	0.24723	0.25092	0.25532		40.8	0.68	38.1479		3.64147		29	29.4	29.9	2.9e-05	2.94e-05	2.99e-05	-10.4482	-10.4345	-10.4177	9.45253	9.58291	9.74588	0.247786	0.251204	0.255476	0.135478	0.132931	0.163562	7.40955	7.50565	7.70793	0.194232	0.196751	0.202054	0.197679	0.00399248	2.01968							0.00399248
		43.7	9	9.3	9.19	0.20581	0.21279	0.21025		46.7	0.778333	43.6644		3.77653		27.6	28.5	28.2	2.76e-05	2.85e-05	2.82e-05	-10.4977	-10.4656	-10.4762	8.9962	9.28956	9.19177	0.206031	0.212749	0.21051	0.134883	0.131337	0.165912	7.05051	7.27218	7.27508	0.16147	0.166547	0.166614	0.164877	0.00295042	1.78946							0.00295042
		50	7.24	7.36	7.41	0.14468	0.14697	0.14812		53.5	0.891667	50.0224		3.91247		22.2	22.6	22.7	2.22e-05	2.26e-05	2.27e-05	-10.7154	-10.6976	-10.6931	7.23607	7.36645	7.39905	0.144657	0.147263	0.147915	0.134285	0.129733	0.168277	5.66998	5.76376	5.86056	0.113349	0.115224	0.117159	0.115244	0.00190502	1.65303							0.00190502
	unkorrigiert										korrigiert																																Spalt	Ableitung (dln(M)/dln(app. Scherrate))
																					Spaltweite		Scherrate		korr. Viskosität		über Spalt angepasste Viskosität																[mm]
																					[mm]		[1/s]		[Pas]	CV / %	[Pas]	CV / %															1.4
																					1.4		5.05		1.15162	0.211391	1.24208	1.55598															1.2
																					1.2		5.05		1.14866		1.25393																1
																					1		5.05		1.15349		1.28034
																					1.4		9.91		0.646076	0.76189	0.691218	2.05872
																					1.2		9.91		0.650607		0.703643
																					1		9.91		0.655982		0.720151
																					1.4		25.5		0.288101	1.51154	0.305188	2.60231
																					1.2		25.5		0.293694		0.314015
																					1		25.5		0.296842		0.321489
																					1.4		1.96		2.58719	0.878297	2.82666	1.03738
																					1.2		1.96		2.54972		2.82506
																					1		1.96		2.54689		2.87692
			Plattenabstand: 1,4 mm							Plattenabstand: 1,2 mm							Plattenabstand: 1,0 mm
	Scherrate		Viskos.	Viskos.	Viskos.	Temp.	Temp.	Temp.		Viskos.	Viskos.	Viskos.	Temp.	Temp.	Temp.		Viskos.	Viskos.	Viskos.	Temp.	Temp.	Temp.
	[1/s]		[Pas]	[Pas]	[Pas]	[°C]	[°C]	[°C]		[Pas]	[Pas]	[Pas]	[°C]	[°C]	[°C]		[Pas]	[Pas]	[Pas]	[°C]	[°C]	[°C]
			1	2	3	1	2	3		1	2	3	1	2	3		1	2	3	1	2	3
	1		5.789	5.6095	6.4071	20.03	19.46	19.38		5.7115	5.3148	5.8509	19.59	19.33	19.34		5.4047	5.417	5.7946	19.52	19.33	19.32
	1.14		5.1093	5.0173	5.6134	19.99	19.45	19.36		5.0941	4.8027	5.1646	19.58	19.33	19.34		4.8358	4.8862	5.1968	19.51	19.33	19.31
	1.31		4.5916	4.5113	4.8502	19.96	19.43	19.34		4.4908	4.2579	4.6787	19.57	19.32	19.33		4.3459	4.4105	4.6601	19.5	19.33	19.31
	1.5		4.052	4.0024	4.3446	19.93	19.42	19.33		4.0149	3.8162	4.2068	19.56	19.32	19.32		3.8994	3.9637	4.175	19.5	19.33	19.31
	1.72		3.6392	3.6155	3.8034	19.92	19.42	19.33		3.6152	3.4516	3.7367	19.55	19.33	19.32		3.4874	3.5458	3.7434	19.49	19.34	19.31
	1.96		3.244	3.2146	3.3727	19.91	19.41	19.33		3.25	3.1089	3.3186	19.55	19.32	19.31		3.1093	3.1637	3.349	19.49	19.33	19.31
	2.25		2.8675	2.8469	3.0273	19.89	19.41	19.33		2.9198	2.7918	2.9575	19.55	19.32	19.31		2.7742	2.8146	2.99	19.49	19.33	19.31
	2.57		2.5584	2.5549	2.6958	19.87	19.4	19.33		2.6118	2.501	2.6376	19.55	19.32	19.32		2.495	2.5194	2.6418	19.49	19.33	19.31
	2.94		2.3	2.2996	2.3817	19.86	19.4	19.32		2.3314	2.237	2.3604	19.55	19.32	19.32		2.2604	2.2821	2.3434	19.49	19.34	19.31
	3.37		2.0565	2.061	2.1081	19.85	19.4	19.32		2.0766	1.9959	2.117	19.55	19.32	19.32		2.0322	2.0648	2.1138	19.49	19.34	19.31
	3.85		1.8399	1.8438	1.875	19.84	19.4	19.32		1.8413	1.772	1.9031	19.54	19.32	19.32		1.7902	1.8264	1.9159	19.48	19.34	19.31
	4.41		1.6376	1.6445	1.6723	19.84	19.4	19.32		1.6304	1.572	1.7077	19.54	19.32	19.32		1.5891	1.6129	1.6944	19.48	19.34	19.31
	5.05		1.4561	1.4645	1.4928	19.83	19.39	19.32		1.4531	1.3982	1.5163	19.54	19.32	19.31		1.4498	1.4677	1.4951	19.48	19.34	19.32
	5.78		1.292	1.3015	1.3355	19.83	19.39	19.32		1.3112	1.264	1.334	19.54	19.32	19.31		1.282	1.3097	1.3613	19.48	19.34	19.32
	6.61		1.1434	1.1527	1.1969	19.83	19.39	19.32		1.1797	1.1404	1.1904	19.54	19.32	19.31		1.1364	1.1534	1.2026	19.48	19.34	19.32
	7.56		1.014	1.023	1.0685	19.82	19.39	19.32		1.0387	1.0038	1.0781	19.54	19.32	19.31		1.0341	1.0519	1.0702	19.48	19.34	19.32
	8.66		0.90918	0.91565	0.94186	19.82	19.39	19.32		0.9236	0.89127	0.95549	19.54	19.32	19.31		0.9021	0.92087	0.96645	19.48	19.34	19.32
	9.91		0.81916	0.8271	0.82966	19.82	19.39	19.32		0.83697	0.81065	0.84175	19.54	19.32	19.31		0.82222	0.83412	0.84684	19.48	19.34	19.32
	11.3		0.7245	0.73572	0.74307	19.82	19.39	19.32		0.73612	0.71328	0.76444	19.54	19.32	19.31		0.72088	0.73623	0.77108	19.48	19.34	19.32
	13		0.63693	0.64645	0.66849	19.82	19.39	19.32		0.65885	0.63821	0.67268	19.54	19.32	19.31		0.65422	0.66355	0.6741	19.48	19.34	19.32
	14.8		0.57507	0.58261	0.58637	19.81	19.39	19.32		0.59239	0.57446	0.60133	19.54	19.32	19.31		0.57436	0.58651	0.61336	19.48	19.34	19.32
	17		0.51376	0.52302	0.52317	19.81	19.39	19.32		0.52037	0.50441	0.53896	19.54	19.32	19.31		0.52137	0.53029	0.53599	19.47	19.34	19.32
	19.4		0.45028	0.45744	0.47117	19.81	19.39	19.32		0.47272	0.45891	0.47547	19.54	19.32	19.31		0.45599	0.46557	0.48507	19.47	19.34	19.32
	22.3		0.40893	0.41446	0.41268	19.81	19.39	19.32		0.4136	0.40163	0.43008	19.54	19.32	19.31		0.41526	0.42379	0.42876	19.47	19.34	19.32
	25.5		0.35893	0.36666	0.37319	19.81	19.39	19.32		0.37606	0.36629	0.37711	19.54	19.32	19.31		0.36406	0.37125	0.38282	19.47	19.34	19.32
	29.1		0.32171	0.32657	0.32893	19.81	19.39	19.32		0.32814	0.31949	0.34168	19.55	19.32	19.31		0.32815	0.33642	0.34485	19.47	19.34	19.32
	33.4		0.2863	0.29309	0.2923	19.81	19.39	19.32		0.29859	0.29095	0.29869	19.54	19.32	19.31		0.29271	0.29804	0.30124	19.47	19.34	19.32
	38.2		0.24723	0.25092	0.25532	19.81	19.39	19.31		0.25483	0.24817	0.26524	19.54	19.32	19.31		0.25364	0.25957	0.27024	19.47	19.34	19.32
	43.7		0.20581	0.21279	0.21025	19.81	19.39	19.31		0.219	0.21341	0.2219	19.54	19.32	19.31		0.22047	0.22561	0.22738	19.47	19.34	19.32
	50		0.14468	0.14697	0.14812	19.81	19.38	19.32		0.16144	0.15628	0.16143	19.54	19.32	19.31		0.16689	0.17027	0.17369	19.47	19.34	19.32
[truncated: 122 more columns]

## Sheet: 3
Fluid:						Plattenabstand H			Plattenradius R
Platte:						[mm]	[m]		[mm]	[m]
		Plattenabstand:		1,40 mm		1.4	0.0014		12.5	0.0125
		Ausgabe Messgerät:								Berechnung:
										Drehzahl	Drehzahl	Scherrate		ln(Scherrate)		Moment						ln(M)			unkorr. Schubspannung			unkorr. Viskosität			dln(M)/dln(app. Scherrate)			korr. Schubspannung (W&R)			korr. Viskosität (W&R)							realer Spalt		Änderung Spalt		neue Viskosität
		Scherrate	Schubsp.			Viskosität																																		Mittelwert	Stabw.	CV	Funktion				Funktion	(korr. Spalt)
		[1/s]	[Pa]			[Pas]				[1/min]	[1/s]	[1/s]				[µNm]			[Nm]						[Pa]			[Pas]						[Pa]			[Pas]			[Pas]		%	Mittelwert	[m]		[mm]		[Pas]	Stabw
			1	2	3	1	2	3								1	2	3	1	2	3	1	2	3	1	2	3	1	2	3	1	2	3	1	2	3	1	2	3
		1	5.78	5.64	6.13	5.7801	5.6426	6.129		1.07	0.0178333	1.00045		0.00044756		17.7	17.3	18.8	1.77e-05	1.73e-05	1.88e-05	-10.9419	-10.9648	-10.8817	5.7693	5.63892	6.12785	5.76672	5.6364	6.12511	0.145998	0.161996	0.128302	4.53755	4.45756	4.79244	4.53552	4.45557	4.79029	4.5938	0.174806	3.80526	4.56314	0.00155885		0.158851		5.07126	0.244804
		1.14	5.85	5.74	6.16	5.1088	5.0146	5.3811		1.22	0.0203333	1.1407		0.13164		17.9	17.6	18.9	1.79e-05	1.76e-05	1.89e-05	-10.9307	-10.9476	-10.8763	5.83449	5.73671	6.16044	5.11485	5.02912	5.40059	0.145526	0.160868	0.128906	4.58814	4.53324	4.81886	4.02222	3.9741	4.22449	4.0736	0.132866	3.26164	4.07629	0.00155866		0.158662		4.52271	0.195416
		1.31	5.94	5.91	6.24	4.539	4.5138	4.7618		1.4	0.0233333	1.309		0.269261		18.2	18.1	19.1	1.82e-05	1.81e-05	1.91e-05	-10.9141	-10.9196	-10.8658	5.93228	5.89968	6.22563	4.53193	4.50703	4.75603	0.145031	0.159684	0.129539	4.6643	4.66028	4.87084	3.56326	3.56019	3.72105	3.61483	0.0919955	2.54494	3.6213	0.00155638		0.156384		4.01128	0.145136
		1.5	6.02	5.96	6.29	4.0134	3.978	4.1969		1.6	0.0266667	1.496		0.402793		18.5	18.3	19.3	1.85e-05	1.83e-05	1.93e-05	-10.8977	-10.9086	-10.8554	6.03006	5.96487	6.29082	4.0308	3.98722	4.2051	0.14455	0.158536	0.130153	4.74046	4.71007	4.92281	3.16876	3.14845	3.29066	3.20262	0.0769128	2.40156	3.22843	0.00155341		0.153413		3.57031	0.116218
		1.72	6.2	6.16	6.47	3.614	3.5885	3.7714		1.83	0.0305	1.71105		0.537105		19	18.9	19.8	1.9e-05	1.89e-05	1.98e-05	-10.8711	-10.8763	-10.8298	6.19304	6.16044	6.4538	3.61945	3.6004	3.77184	0.144066	0.157381	0.130771	4.86783	4.86272	5.05134	2.84494	2.84195	2.95219	2.8797	0.0628013	2.18083	2.87625	0.00154959		0.14959		3.17582	0.104651
		1.96	6.27	6.27	6.52	3.1949	3.1942	3.3228		2.1	0.035	1.9635		0.674726		19.2	19.2	20	1.92e-05	1.92e-05	2e-05	-10.8606	-10.8606	-10.8198	6.25823	6.25823	6.51899	3.18729	3.18729	3.32009	0.143571	0.156197	0.131404	4.9183	4.93805	5.10339	2.50487	2.51493	2.59914	2.53964	0.0517677	2.03838	2.5552	0.00155854		0.158542		2.81685	0.093955
		2.25	6.36	6.35	6.6	2.8298	2.827	2.9381		2.4	0.04	2.24399		0.808258		19.5	19.5	20.3	1.95e-05	1.95e-05	2.03e-05	-10.8451	-10.8451	-10.8049	6.35601	6.35601	6.61677	2.83245	2.83245	2.94866	0.14309	0.155049	0.132018	4.99438	5.01338	5.18096	2.22566	2.23413	2.30881	2.2562	0.0457569	2.02805	2.27799	0.00155215		0.152154		2.50737	0.081516
		2.57	6.53	6.49	6.77	2.5417	2.5233	2.6315		2.75	0.0458333	2.57124		0.94439		20	19.9	20.8	2e-05	1.99e-05	2.08e-05	-10.8198	-10.8248	-10.7806	6.51899	6.48639	6.77975	2.53534	2.52267	2.63676	0.1426	0.153878	0.132644	5.12164	5.11432	5.30963	1.99189	1.98905	2.06501	2.01531	0.043057	2.13649	2.02632	0.00155596		0.15596		2.22698	0.0818634
		2.94	6.7	6.67	6.93	2.2755	2.2673	2.3557		3.15	0.0525	2.94524		1.08019		20.5	20.5	21.3	2.05e-05	2.05e-05	2.13e-05	-10.7951	-10.7951	-10.7568	6.68196	6.68196	6.94272	2.26873	2.26873	2.35727	0.142111	0.15271	0.133269	5.24887	5.26657	5.43835	1.78215	1.78816	1.84649	1.8056	0.0355366	1.96813	1.80296	0.00155728		0.157278		1.97851	0.0700023
		3.37	6.86	6.85	7.09	2.0386	2.0335	2.1068		3.6	0.06	3.36599		1.21372		21.1	21	21.8	2.11e-05	2.1e-05	2.18e-05	-10.7662	-10.771	-10.7336	6.87753	6.84494	7.1057	2.04324	2.03356	2.11103	0.141631	0.151562	0.133883	5.40167	5.39306	5.5671	1.60478	1.60222	1.65393	1.62031	0.029143	1.79861	1.60736	0.00155288		0.152879		1.76129	0.0612706
		3.85	6.99	7.01	7.24	1.8145	1.818	1.8779		4.12	0.0686667	3.85219		1.34864		21.5	21.5	22.2	2.15e-05	2.15e-05	2.22e-05	-10.7475	-10.7475	-10.7154	7.00791	7.00791	7.23607	1.8192	1.8192	1.87843	0.141145	0.150402	0.134504	5.50322	5.51943	5.67038	1.42859	1.4328	1.47199	1.44446	0.0239308	1.65673	1.43127	0.00155482		0.154816		1.56607	0.0538987
		4.41	7.14	7.15	7.39	1.6192	1.6206	1.676		4.72	0.0786667	4.41319		1.4846		21.9	21.9	22.7	2.19e-05	2.19e-05	2.27e-05	-10.729	-10.729	-10.6931	7.13829	7.13829	7.39905	1.61749	1.61749	1.67658	0.140655	0.149232	0.135129	5.60473	5.62003	5.79924	1.26999	1.27346	1.31407	1.28584	0.0245076	1.90596	1.27334	0.0015546		0.1546		1.39125	0.0523394
		5.05	7.26	7.29	7.53	1.4389	1.4439	1.4915		5.4	0.09	5.04899		1.61919		22.3	22.4	23.1	2.23e-05	2.24e-05	2.31e-05	-10.7109	-10.7064	-10.6757	7.26867	7.30126	7.52943	1.43963	1.44608	1.49127	0.140171	0.148075	0.135748	5.70622	5.74623	5.9026	1.13017	1.1381	1.16907	1.14578	0.020554	1.79389	1.13416	0.00155294		0.152945		1.23743	0.0458819
		5.78	7.38	7.38	7.66	1.2777	1.2783	1.3257		6.18	0.103	5.77829		1.75411		22.6	22.7	23.5	2.26e-05	2.27e-05	2.35e-05	-10.6976	-10.6931	-10.6585	7.36645	7.39905	7.65981	1.27485	1.28049	1.32562	0.139685	0.146915	0.136369	5.78209	5.82104	6.006	1.00066	1.0074	1.03941	1.01582	0.0207025	2.038	1.00991	0.0015524		0.152397		1.10035	0.044821
		6.61	7.47	7.48	7.74	1.1299	1.1317	1.171		7.07	0.117833	6.61043		1.88865		22.9	22.9	23.7	2.29e-05	2.29e-05	2.37e-05	-10.6844	-10.6844	-10.65	7.46424	7.46424	7.725	1.12916	1.12916	1.16861	0.139201	0.145758	0.136988	5.85794	5.87017	6.05831	0.886165	0.888016	0.916476	0.896886	0.0169911	1.89445	0.899567	0.00155246		0.152464		0.978781	0.0388619
		7.56	7.54	7.6	7.83	0.99716	1.0044	1.0357		8.09	0.134833	7.56413		2.02342		23.1	23.3	24	2.31e-05	2.33e-05	2.4e-05	-10.6757	-10.6671	-10.6375	7.52943	7.59462	7.82278	0.995412	1.00403	1.03419	0.138716	0.144599	0.137608	5.90818	5.97051	6.13621	0.781079	0.789318	0.811224	0.793874	0.0155804	1.96258	0.801122	0.00155269		0.152689		0.870496	0.0357123
		8.66	7.7	7.79	8	0.88965	0.90025	0.92408		9.26	0.154333	8.65808		2.15849		23.6	23.9	24.5	2.36e-05	2.39e-05	2.45e-05	-10.6543	-10.6416	-10.6168	7.6924	7.79019	7.98576	0.888465	0.899759	0.922348	0.138229	0.143437	0.138229	6.03513	6.12199	6.26528	0.697052	0.707084	0.723634	0.709257	0.0134237	1.89265	0.713261	0.00155124		0.151242		0.773999	0.0322417
		9.91	7.94	8.04	8.23	0.8019	0.81113	0.83109		10.6	0.176667	9.91098		2.29364		24.4	24.7	25.3	2.44e-05	2.47e-05	2.53e-05	-10.6209	-10.6087	-10.5847	7.95316	8.05095	8.24652	0.80246	0.812326	0.832059	0.137743	0.142275	0.138851	6.23875	6.32457	6.47115	0.629478	0.638138	0.652927	0.640181	0.0118572	1.85217	0.634996	0.00155125		0.151251		0.688169	0.0293467
		11.3	8.12	8.14	8.4	0.7161	0.71816	0.74128		12.1	0.201667	11.3135		2.42599		24.9	25	25.8	2.49e-05	2.5e-05	2.58e-05	-10.6006	-10.5966	-10.5651	8.11614	8.14873	8.40949	0.717387	0.720268	0.743317	0.137266	0.141136	0.13946	6.36562	6.39907	6.60032	0.562658	0.565615	0.583403	0.570559	0.0112212	1.96671	0.566681	0.0015523		0.152302		0.613349	0.0271722
		13	8.14	8.2	8.44	0.62748	0.63199	0.65053		13.9	0.231667	12.9965		2.56468		25	25.2	25.9	2.5e-05	2.52e-05	2.59e-05	-10.5966	-10.5887	-10.5613	8.14873	8.21392	8.44209	0.626996	0.632012	0.649568	0.136767	0.139944	0.140098	6.39017	6.44781	6.62724	0.491685	0.49612	0.509927	0.499244	0.00951343	1.90557	0.502969	0.00154992		0.149916		0.543695	0.0244115
		14.8	8.35	8.45	8.66	0.56219	0.56905	0.583		15.9	0.265	14.8665		2.69911		25.6	25.9	26.6	2.56e-05	2.59e-05	2.66e-05	-10.5729	-10.5613	-10.5346	8.3443	8.44209	8.67025	0.561284	0.567861	0.583209	0.136283	0.138788	0.140716	6.54252	6.62448	6.8077	0.440086	0.445599	0.457923	0.447869	0.00913277	2.03916	0.448056	0.00155586		0.15586		0.483741	0.023763
		17	8.59	8.64	8.92	0.50546	0.50865	0.52467		18.2	0.303333	17.017		2.83421		26.4	26.5	27.4	2.64e-05	2.65e-05	2.74e-05	-10.5421	-10.5384	-10.505	8.60506	8.63766	8.93101	0.505676	0.507591	0.52483	0.135797	0.137626	0.141337	6.74593	6.77543	7.01383	0.396424	0.398158	0.412167	0.40225	0.0086324	2.14603	0.398908	0.00155078		0.150776		0.43014	0.0213477
		19.4	8.59	8.68	8.93	0.44183	0.44608	0.45895		20.8	0.346667	19.448		2.96774		26.4	26.6	27.4	2.64e-05	2.66e-05	2.74e-05	-10.5421	-10.5346	-10.505	8.60506	8.67025	8.93101	0.442466	0.445818	0.459226	0.135316	0.136477	0.141952	6.7449	6.79851	7.0152	0.346818	0.349575	0.360717	0.35237	0.00735892	2.08841	0.355631	0.00155233		0.152329		0.383015	0.0185767
		22.3	8.89	9	9.22	0.39927	0.40452	0.41439		23.8	0.396667	22.2529		3.10247		27.3	27.6	28.3	2.73e-05	2.76e-05	2.83e-05	-10.5086	-10.4977	-10.4726	8.89842	8.9962	9.22437	0.399876	0.40427	0.414523	0.134831	0.135319	0.142571	6.97376	7.05149	7.24706	0.313386	0.316879	0.325667	0.318644	0.00632813	1.98596	0.316722	0.0015458		0.145795		0.340706	0.0168411
		25.5	9.04	9.08	9.39	0.3548	0.3566	0.36876		27.2	0.453333	25.4319		3.23601		27.7	27.9	28.8	2.77e-05	2.79e-05	2.88e-05	-10.4941	-10.4869	-10.4551	9.0288	9.09399	9.38734	0.355018	0.357581	0.369116	0.13435	0.13417	0.143186	7.07485	7.12553	7.37654	0.278188	0.28018	0.29005	0.282806	0.00635223	2.24614	0.282361	0.00154464		0.144636		0.303385	0.0156699
		29.1	9.12	9.28	9.47	0.31275	0.31829	0.3248		31.2	0.52	29.1719		3.37321		28	28.5	29	2.8e-05	2.85e-05	2.9e-05	-10.4833	-10.4656	-10.4482	9.12658	9.28956	9.45253	0.312855	0.318442	0.324028	0.133856	0.13299	0.143817	7.15035	7.27602	7.42926	0.245111	0.249419	0.254671	0.249734	0.00478817	1.91731	0.250935	0.00155107		0.151071		0.269309	0.0136388
		33.4	9.44	9.47	9.79	0.28294	0.28385	0.2935		35.7	0.595	33.3794		3.50794		29	29.1	30	2.9e-05	2.91e-05	3e-05	-10.4482	-10.4448	-10.4143	9.45253	9.48513	9.77848	0.283184	0.284161	0.292949	0.133371	0.131832	0.144437	7.40457	7.42645	7.68695	0.22183	0.222486	0.23029	0.224869	0.0047064	2.09295							0.0047064
		38.2	9.16	9.32	9.5	0.23981	0.24406	0.24879		40.8	0.68	38.1479		3.64147		28.1	28.6	29.1	2.81e-05	2.86e-05	2.91e-05	-10.4797	-10.4621	-10.4448	9.15918	9.32215	9.48513	0.240096	0.244369	0.248641	0.132891	0.130683	0.145051	7.17367	7.29618	7.4578	0.188049	0.19126	0.195497	0.191602	0.00373575	1.94975							0.00373575
		43.7	8.97	8.92	9.33	0.20523	0.20414	0.21346		46.7	0.778333	43.6644		3.77653		27.5	27.4	28.6	2.75e-05	2.74e-05	2.86e-05	-10.5013	-10.505	-10.4621	8.96361	8.93101	9.32215	0.205284	0.204538	0.213495	0.132404	0.129522	0.145672	7.01941	6.98745	7.33111	0.160758	0.160026	0.167897	0.162894	0.00434813	2.66931							0.00434813
		50	6.86	7.1	7.22	0.13699	0.14176	0.14425		53.5	0.891667	50.0224		3.91247		21	21.8	22.2	2.1e-05	2.18e-05	2.22e-05	-10.771	-10.7336	-10.7154	6.84494	7.1057	7.23607	0.136837	0.14205	0.144657	0.131915	0.128353	0.146297	5.35944	5.55728	5.69171	0.107141	0.111096	0.113783	0.110673	0.00334133	3.01909							0.00334133
	unkorrigiert										korrigiert																																Spalt	Ableitung (dln(M)/dln(app. Scherrate))
																					Spaltweite		Scherrate		korr. Viskosität		über Spalt angepasste Viskosität																[mm]
																					[mm]		[1/s]		[Pas]	CV / %	[Pas]	CV / %															1.4
																					1.4		5.05		1.13416	0.75104	1.23743	2.3085															1.2
																					1.2		5.05		1.13082		1.25094																1
																					1		5.05		1.147		1.29321
																					1.4		9.91		0.634996	1.36634	0.688169	2.89016
																					1.2		9.91		0.639207		0.701654
																					1		9.91		0.651851		0.72827
																					1.4		25.5		0.282361	2.17313	0.303385	3.55134
																					1.2		25.5		0.286691		0.311595
																					1		25.5		0.294694		0.325413
																					1.4		1.96		2.5552	0.74916	2.81685	1.64321
																					1.2		1.96		2.51724		2.81796
																					1		1.96		2.53495		2.89836
			Plattenabstand: 1,4 mm							Plattenabstand: 1,2 mm							Plattenabstand: 1,0 mm
	Scherrate		Viskos.	Viskos.	Viskos.	Temp.	Temp.	Temp.		Viskos.	Viskos.	Viskos.	Temp.	Temp.	Temp.		Viskos.	Viskos.	Viskos.	Temp.	Temp.	Temp.
	[1/s]		[Pas]	[Pas]	[Pas]	[°C]	[°C]	[°C]		[Pas]	[Pas]	[Pas]	[°C]	[°C]	[°C]		[Pas]	[Pas]	[Pas]	[°C]	[°C]	[°C]
			1	2	3	1	2	3		1	2	3	1	2	3		1	2	3	1	2	3
	1		5.7801	5.6426	6.129	19.93	19.48	19.36		5.5088	5.476	5.6517	19.65	19.36	19.31		5.5213	5.4139	5.6609	19.49	19.33	19.28
	1.14		5.1088	5.0146	5.3811	19.88	19.45	19.34		4.9148	4.909	5.0542	19.62	19.35	19.3		4.98	4.8793	5.0624	19.48	19.33	19.27
	1.31		4.539	4.5138	4.7618	19.83	19.43	19.33		4.3691	4.3372	4.467	19.6	19.34	19.29		4.4831	4.3873	4.5506	19.47	19.34	19.26
	1.5		4.0134	3.978	4.1969	19.81	19.42	19.32		3.9385	3.8871	4.0084	19.58	19.34	19.29		4.0167	3.9348	4.0763	19.45	19.33	19.25
	1.72		3.614	3.5885	3.7714	19.78	19.41	19.32		3.5498	3.5104	3.6147	19.57	19.34	19.28		3.5959	3.5178	3.6401	19.45	19.33	19.24
	1.96		3.1949	3.1942	3.3228	19.76	19.4	19.32		3.1813	3.1622	3.2487	19.56	19.34	19.28		3.206	3.1318	3.2445	19.44	19.33	19.25
	2.25		2.8298	2.827	2.9381	19.75	19.39	19.32		2.842	2.8303	2.9072	19.55	19.33	19.28		2.8479	2.7845	2.8846	19.44	19.33	19.25
	2.57		2.5417	2.5233	2.6315	19.74	19.38	19.32		2.5356	2.5329	2.6016	19.55	19.33	19.28		2.5278	2.4854	2.581	19.44	19.33	19.25
	2.94		2.2755	2.2673	2.3557	19.73	19.38	19.32		2.2672	2.2645	2.3238	19.54	19.33	19.28		2.2674	2.2444	2.3364	19.44	19.33	19.25
	3.37		2.0386	2.0335	2.1068	19.72	19.37	19.32		2.0303	2.0194	2.0734	19.54	19.33	19.28		2.0599	2.0326	2.1091	19.44	19.33	19.24
	3.85		1.8145	1.818	1.8779	19.72	19.37	19.32		1.8107	1.7946	1.8432	19.53	19.32	19.28		1.8457	1.8056	1.863	19.43	19.33	19.25
	4.41		1.6192	1.6206	1.676	19.71	19.37	19.32		1.603	1.5871	1.6297	19.53	19.32	19.28		1.6185	1.5873	1.6444	19.43	19.33	19.24
	5.05		1.4389	1.4439	1.4915	19.71	19.37	19.32		1.4158	1.4108	1.4462	19.53	19.33	19.28		1.4559	1.4418	1.4942	19.43	19.33	19.24
	5.78		1.2777	1.2783	1.3257	19.71	19.37	19.32		1.2673	1.2721	1.302	19.52	19.32	19.28		1.3179	1.2914	1.3309	19.43	19.33	19.24
	6.61		1.1299	1.1317	1.171	19.7	19.37	19.33		1.1468	1.1486	1.1751	19.52	19.32	19.28		1.1518	1.1315	1.1706	19.43	19.33	19.24
	7.56		0.99716	1.0044	1.0357	19.7	19.37	19.33		1.022	1.012	1.0364	19.52	19.32	19.28		1.0447	1.033	1.0671	19.43	19.33	19.24
	8.66		0.88965	0.90025	0.92408	19.7	19.36	19.33		0.89606	0.89433	0.91564	19.52	19.32	19.28		0.92747	0.90516	0.9333	19.43	19.33	19.24
	9.91		0.8019	0.81113	0.83109	19.7	19.36	19.33		0.81058	0.81251	0.83137	19.52	19.33	19.28		0.82609	0.8162	0.84451	19.43	19.33	19.24
	11.3		0.7161	0.71816	0.74128	19.7	19.36	19.33		0.72387	0.7164	0.73346	19.52	19.32	19.28		0.74199	0.72421	0.74448	19.43	19.33	19.24
	13		0.62748	0.63199	0.65053	19.7	19.36	19.33		0.63716	0.63735	0.65175	19.52	19.32	19.28		0.65659	0.64818	0.66978	19.43	19.33	19.24
	14.8		0.56219	0.56905	0.583	19.7	19.36	19.33		0.5791	0.57563	0.58905	19.51	19.32	19.28		0.59104	0.57586	0.59222	19.42	19.33	19.24
	17		0.50546	0.50865	0.52467	19.69	19.36	19.33		0.50557	0.50429	0.51597	19.51	19.32	19.28		0.52481	0.51743	0.53496	19.43	19.33	19.24
	19.4		0.44183	0.44608	0.45895	19.69	19.36	19.33		0.45878	0.4587	0.46889	19.51	19.32	19.28		0.46776	0.45685	0.46886	19.43	19.33	19.24
	22.3		0.39927	0.40452	0.41439	19.69	19.36	19.33		0.40324	0.40097	0.41003	19.51	19.32	19.28		0.42111	0.414	0.42614	19.43	19.33	19.24
	25.5		0.3548	0.3566	0.36876	19.69	19.36	19.33		0.36442	0.36489	0.3729	19.51	19.32	19.28		0.36967	0.36256	0.3731	19.43	19.33	19.24
	29.1		0.31275	0.31829	0.3248	19.69	19.36	19.33		0.32051	0.31807	0.32527	19.51	19.32	19.28		0.33629	0.32893	0.33779	19.43	19.33	19.24
	33.4		0.28294	0.28385	0.2935	19.69	19.36	19.33		0.29044	0.28946	0.29607	19.51	19.32	19.28		0.29412	0.28974	0.2989	19.42	19.33	19.24
	38.2		0.23981	0.24406	0.24879	19.69	19.36	19.33		0.24794	0.24642	0.25245	19.51	19.32	19.28		0.26093	0.25376	0.26047	19.43	19.33	19.24
	43.7		0.20523	0.20414	0.21346	19.69	19.36	19.33		0.21476	0.21226	0.21758	19.51	19.32	19.28		0.22327	0.21966	0.22602	19.43	19.33	19.24
	50		0.13699	0.14176	0.14425	19.69	19.36	19.33		0.1516	0.15332	0.15747	19.51	19.32	19.28		0.16572	0.16378	0.17049	19.43	19.33	19.24
[truncated: 122 more columns]

## Sheet: 4
Fluid:						Plattenabstand H			Plattenradius R
Platte:						[mm]	[m]		[mm]	[m]
		Plattenabstand:		1,40 mm		1.4	0.0014		12.475	0.012475
		Ausgabe Messgerät:								Berechnung:
										Drehzahl	Drehzahl	Scherrate		ln(Scherrate)		Moment						ln(M)			unkorr. Schubspannung			unkorr. Viskosität			dln(M)/dln(app. Scherrate)			korr. Schubspannung (W&R)			korr. Viskosität (W&R)							realer Spalt		Änderung Spalt		neue Viskosität
		Scherrate	Schubsp.			Viskosität																																		Mittelwert	Stabw.	CV	Funktion				Funktion	(korr. Spalt)
		[1/s]	[Pa]			[Pas]				[1/min]	[1/s]	[1/s]				[µNm]			[Nm]						[Pa]			[Pas]						[Pa]			[Pas]			[Pas]		%	Mittelwert	[m]		[mm]		[Pas]	Stabw
			1	2	3	1	2	3								1	2	3	1	2	3	1	2	3	1	2	3	1	2	3	1	2	3	1	2	3	1	2	3
		1	5.79	5.7	5.73	5.7941	5.7028	5.7255		1.07	0.0178333	0.998447		-0.00155444		17.7	17.4	17.5	1.77e-05	1.74e-05	1.75e-05	-10.9419	-10.959	-10.9533	5.80406	5.70568	5.73848	5.81309	5.71456	5.7474	0.156511	0.159108	0.153905	4.58014	4.50622	4.52465	4.58727	4.51323	4.53169	4.54406	0.0385392	0.848123	4.58087	0.00155282		0.152819		5.04129	0.105956
		1.14	5.93	5.89	5.86	5.1845	5.1499	5.1162		1.23	0.0205	1.14775		0.137801		18.1	18	17.9	1.81e-05	1.8e-05	1.79e-05	-10.9196	-10.9251	-10.9307	5.93522	5.90243	5.86964	5.17119	5.14262	5.11405	0.155563	0.158411	0.153487	4.68224	4.66058	4.62746	4.07951	4.06063	4.03177	4.0573	0.0240392	0.592493	4.06746	0.00156204		0.162045		4.4669	0.0923808
		1.31	6.05	6	6.02	4.6221	4.5788	4.5985		1.4	0.0233333	1.30638		0.267259		18.5	18.3	18.4	1.85e-05	1.83e-05	1.84e-05	-10.8977	-10.9086	-10.9032	6.06639	6.00081	6.0336	4.64367	4.59346	4.61857	0.154683	0.157764	0.153098	4.78438	4.73728	4.75613	3.66232	3.62627	3.6407	3.6431	0.0181466	0.498108	3.64221	0.00154745		0.147447		3.99194	0.0724087
		1.5	6.14	6.18	6.11	4.0967	4.1223	4.0772		1.61	0.0268333	1.50234		0.407021		18.7	18.8	18.6	1.87e-05	1.88e-05	1.86e-05	-10.887	-10.8817	-10.8923	6.13197	6.16476	6.09918	4.08162	4.10345	4.0598	0.153732	0.157065	0.152679	4.83465	4.86564	4.80719	3.21809	3.23872	3.19981	3.21887	0.0194648	0.604709	3.23288	0.00155127		0.151273		3.53599	0.0703835
		1.72	6.34	6.25	6.24	3.695	3.6425	3.6386		1.84	0.0306667	1.71696		0.540552		19.3	19.1	19	1.93e-05	1.91e-05	1.9e-05	-10.8554	-10.8658	-10.8711	6.32872	6.26314	6.23034	3.68601	3.64782	3.62872	0.152824	0.156397	0.152278	4.98833	4.94224	4.90995	2.90534	2.87849	2.85968	2.88117	0.0229457	0.796402	2.88485	0.00154497		0.144971		3.14925	0.0722267
		1.96	6.41	6.42	6.44	3.2655	3.2683	3.282		2.1	0.035	1.95957		0.672724		19.5	19.6	19.6	1.95e-05	1.96e-05	1.96e-05	-10.8451	-10.84	-10.84	6.3943	6.42709	6.42709	3.26312	3.27985	3.27985	0.151925	0.155736	0.151882	5.03859	5.07055	5.06436	2.57128	2.58759	2.58443	2.5811	0.00865025	0.335139	2.57727	0.0015452		0.1452		2.8082	0.0494561
		2.25	6.52	6.61	6.55	2.9015	2.9405	2.9154		2.41	0.0401667	2.24884		0.810414		19.9	20.1	20	1.99e-05	2.01e-05	2e-05	-10.8248	-10.8148	-10.8198	6.52547	6.59105	6.55826	2.90171	2.93087	2.91629	0.150989	0.155048	0.151469	5.14042	5.19877	5.16704	2.28581	2.31176	2.29765	2.29841	0.01299	0.565177	2.29167	0.00154289		0.142892		2.49228	0.0507566
		2.57	6.7	6.72	6.63	2.6055	2.6123	2.5791		2.76	0.046	2.57543		0.946018		20.4	20.5	20.2	2.04e-05	2.05e-05	2.02e-05	-10.8	-10.7951	-10.8098	6.68942	6.72221	6.62384	2.5974	2.61013	2.57193	0.150067	0.15437	0.151062	5.26803	5.30109	5.21803	2.04549	2.05833	2.02608	2.0433	0.0162359	0.794592	2.04135	0.00154451		0.144505		2.21596	0.0514302
		2.94	6.88	6.8	6.76	2.3373	2.3112	2.2971		3.15	0.0525	2.93935		1.07819		21	20.7	20.6	2.1e-05	2.07e-05	2.06e-05	-10.771	-10.7854	-10.7902	6.88617	6.7878	6.75501	2.34275	2.30928	2.29813	0.149168	0.153709	0.150665	5.42143	5.35168	5.32069	1.84443	1.8207	1.81016	1.8251	0.0175534	0.961781	1.8237	0.00153957		0.139572		1.97619	0.0487564
		3.37	7.01	6.92	6.91	2.083	2.0549	2.0522		3.61	0.0601667	3.36859		1.21449		21.4	21.1	21.1	2.14e-05	2.11e-05	2.11e-05	-10.7521	-10.7662	-10.7662	7.01734	6.91896	6.91896	2.08317	2.05396	2.05396	0.148241	0.153028	0.150257	5.52307	5.45392	5.44913	1.63958	1.61905	1.61763	1.62542	0.0122827	0.755665	1.62352	0.00153742		0.137422		1.75616	0.0398329
		3.85	7.17	7.05	7.07	1.86	1.8307	1.8348		4.13	0.0688333	3.85382		1.34906		21.9	21.5	21.6	2.19e-05	2.15e-05	2.16e-05	-10.729	-10.7475	-10.7428	7.18129	7.05013	7.08292	1.86342	1.82939	1.8379	0.147326	0.152355	0.149853	5.65047	5.55612	5.57754	1.4662	1.44172	1.44728	1.45173	0.012834	0.884049	1.44746	0.00153743		0.137427		1.56302	0.0385328
		4.41	7.31	7.2	7.21	1.657	1.6327	1.6356		4.73	0.0788333	4.41369		1.48471		22.3	22	22	2.23e-05	2.2e-05	2.2e-05	-10.7109	-10.7245	-10.7245	7.31246	7.21408	7.21408	1.65677	1.63448	1.63448	0.146404	0.151676	0.149446	5.75199	5.68411	5.68009	1.30321	1.28784	1.28692	1.29266	0.00915272	0.708054	1.28931	0.00153535		0.135348		1.38989	0.0319812
		5.05	7.46	7.36	7.34	1.4779	1.4579	1.4539		5.41	0.0901667	5.04822		1.61904		22.7	22.4	22.4	2.27e-05	2.24e-05	2.24e-05	-10.6931	-10.7064	-10.7064	7.44362	7.34525	7.34525	1.4745	1.45502	1.45502	0.145491	0.151005	0.149043	5.85346	5.78623	5.78263	1.15951	1.14619	1.14548	1.15039	0.00790327	0.687006	1.14973	0.00153192		0.131921		1.23739	0.0288992
		5.78	7.59	7.53	7.47	1.3141	1.3035	1.2932		6.19	0.103167	5.77606		1.75372		23.1	23	22.8	2.31e-05	2.3e-05	2.28e-05	-10.6757	-10.68	-10.6888	7.57479	7.542	7.47641	1.31141	1.30573	1.29438	0.144575	0.150331	0.148639	5.95487	5.93995	5.88513	1.03096	1.02837	1.01888	1.02607	0.00635764	0.61961	1.02494	0.00152963		0.129631		1.10131	0.024984
		6.61	7.7	7.73	7.62	1.1642	1.1692	1.153		7.08	0.118	6.60654		1.88806		23.5	23.6	23.2	2.35e-05	2.36e-05	2.32e-05	-10.6585	-10.6543	-10.6714	7.70595	7.73874	7.60758	1.16641	1.17138	1.15152	0.143661	0.14966	0.148236	6.05623	6.0936	5.98761	0.916701	0.922358	0.906315	0.915125	0.00813684	0.889151	0.913974	0.00152799		0.127992		0.980529	0.0249254
		7.56	7.77	7.94	7.83	1.0273	1.0499	1.0351		8.11	0.135167	7.56767		2.02388		23.7	24.2	23.9	2.37e-05	2.42e-05	2.39e-05	-10.65	-10.6292	-10.6416	7.77153	7.93549	7.83712	1.02694	1.0486	1.03561	0.142738	0.148981	0.147828	6.10597	6.24718	6.16748	0.80685	0.825509	0.814977	0.815779	0.00935518	1.14678	0.813987	0.00152815		0.128148		0.871908	0.0251412
		8.66	7.9	8.08	8.05	0.91313	0.93384	0.92988		9.28	0.154667	8.65943		2.15865		24.1	24.7	24.5	2.41e-05	2.47e-05	2.45e-05	-10.6333	-10.6087	-10.6168	7.9027	8.09945	8.03387	0.912612	0.935333	0.92776	0.141821	0.148307	0.147424	6.20722	6.37489	6.3215	0.716816	0.736179	0.730013	0.727669	0.00989178	1.35938	0.725594	0.00152488		0.124875		0.776051	0.0240049
		9.91	8.17	8.13	8.18	0.82429	0.8209	0.82587		10.6	0.176667	9.89115		2.29164		24.9	24.8	25	2.49e-05	2.48e-05	2.5e-05	-10.6006	-10.6047	-10.5966	8.16503	8.13224	8.19782	0.825488	0.822173	0.828803	0.140917	0.147642	0.147025	6.41142	6.39934	6.44969	0.648197	0.646976	0.652066	0.64908	0.0026572	0.409379	0.647778	0.00152064		0.120641		0.691806	0.0146109
		11.3	8.36	8.28	8.22	0.73776	0.73036	0.72534		12.2	0.203333	11.3842		2.43222		25.5	25.3	25.1	2.55e-05	2.53e-05	2.51e-05	-10.5768	-10.5847	-10.5926	8.36178	8.2962	8.23061	0.73451	0.728749	0.722988	0.139961	0.146939	0.146603	6.56391	6.52691	6.47462	0.576583	0.573332	0.568739	0.572885	0.00394101	0.687923	0.574576	0.00153097		0.130974		0.612729	0.0165608
		13	8.41	8.56	8.43	0.64814	0.65986	0.64941		13.9	0.231667	12.9705		2.56268		25.6	26.1	25.7	2.56e-05	2.61e-05	2.57e-05	-10.5729	-10.5536	-10.569	8.39457	8.55853	8.42736	0.647206	0.659847	0.649734	0.139074	0.146287	0.146212	6.58779	6.73189	6.62857	0.507907	0.519017	0.51105	0.512658	0.00572676	1.11707	0.514068	0.00151645		0.116453		0.547436	0.0158637
		14.8	8.58	8.69	8.68	0.57753	0.58499	0.5848		15.9	0.265	14.8367		2.69711		26.2	26.5	26.5	2.62e-05	2.65e-05	2.65e-05	-10.5498	-10.5384	-10.5384	8.59132	8.68969	8.68969	0.579057	0.585688	0.585688	0.13816	0.145614	0.145809	6.74023	6.8336	6.83403	0.454294	0.460587	0.460615	0.458499	0.00364172	0.794271	0.458375	0.00152084		0.120836		0.487448	0.012587
		17	8.88	8.76	8.72	0.52232	0.51576	0.51319		18.2	0.303333	16.9829		2.83221		27.1	26.7	26.6	2.71e-05	2.67e-05	2.66e-05	-10.516	-10.5308	-10.5346	8.88644	8.75527	8.72248	0.523257	0.515534	0.513603	0.137241	0.144939	0.145403	6.96972	6.8837	6.85893	0.410396	0.405331	0.403872	0.406533	0.00342406	0.84226	0.408481	0.00151443		0.114434		0.433802	0.0116788
		19.4	8.91	9.09	8.93	0.45822	0.46736	0.45912		20.8	0.346667	19.4091		2.96574		27.2	27.7	27.2	2.72e-05	2.77e-05	2.72e-05	-10.5123	-10.4941	-10.5123	8.91923	9.08319	8.91923	0.45954	0.467987	0.45954	0.136333	0.144271	0.145003	6.99342	7.14	7.01275	0.360317	0.367869	0.361313	0.363167	0.00410309	1.12981	0.364506	0.00151453		0.114535		0.386583	0.0113429
		22.3	9.16	9.16	9.2	0.41161	0.41175	0.41333		23.9	0.398333	22.3018		3.10467		27.9	27.9	28.1	2.79e-05	2.79e-05	2.81e-05	-10.4869	-10.4869	-10.4797	9.14877	9.14877	9.21435	0.410226	0.410226	0.413167	0.135388	0.143577	0.144586	7.17124	7.18996	7.24383	0.321555	0.322395	0.32481	0.32292	0.00168991	0.523321	0.323772	0.00151214		0.112136		0.342939	0.00888888
		25.5	9.39	9.36	9.2	0.36858	0.36748	0.36135		27.3	0.455	25.4744		3.23767		28.6	28.5	28.1	2.86e-05	2.85e-05	2.81e-05	-10.4621	-10.4656	-10.4797	9.37831	9.34552	9.21435	0.368147	0.366859	0.36171	0.134484	0.142912	0.144187	7.34904	7.34303	7.24291	0.288487	0.288252	0.284321	0.28702	0.00234019	0.81534	0.289045	0.00150892		0.108917		0.305765	0.00839953
		29.1	9.4	9.64	9.61	0.32259	0.33057	0.32983		31.2	0.52	29.1136		3.37121		28.7	29.4	29.3	2.87e-05	2.94e-05	2.93e-05	-10.4586	-10.4345	-10.4379	9.4111	9.64064	9.60785	0.323255	0.331139	0.330012	0.133576	0.142244	0.143786	7.3726	7.57331	7.55125	0.253236	0.26013	0.259372	0.257579	0.00378063	1.46776	0.257928	0.00150902		0.109018		0.272509	0.00935898
		33.4	9.81	9.58	9.52	0.2942	0.28724	0.28542		35.8	0.596667	33.406		3.50873		29.9	29.2	29	2.99e-05	2.92e-05	2.9e-05	-10.4177	-10.4413	-10.4482	9.80459	9.57506	9.50947	0.293498	0.286627	0.284664	0.132641	0.141556	0.143374	7.67857	7.52014	7.47296	0.229856	0.225114	0.223701	0.226224	0.00322408	1.42517							0.00322408
		38.2	9.45	9.87	9.77	0.24749	0.25852	0.2559		40.9	0.681667	38.1649		3.64192		28.8	30.1	29.8	2.88e-05	3.01e-05	2.98e-05	-10.4551	-10.411	-10.421	9.44389	9.87018	9.7718	0.247449	0.258619	0.256041	0.131735	0.14089	0.142974	7.39394	7.75029	7.67813	0.193737	0.203074	0.201183	0.199331	0.0049363	2.47644							0.0049363
		43.7	9.38	8.95	8.85	0.21463	0.2048	0.20239		46.8	0.78	43.6704		3.77667		28.6	27.3	27	2.86e-05	2.73e-05	2.7e-05	-10.4621	-10.5086	-10.5197	9.37831	8.95202	8.85365	0.214752	0.204991	0.202738	0.130819	0.140217	0.14257	7.34045	7.02782	6.9558	0.168088	0.160929	0.15928	0.162765	0.00468234	2.87674							0.00468234
		50	7.12	7.68	7.65	0.14224	0.15347	0.15276		53.6	0.893333	50.0157		3.91234		21.7	23.4	23.3	2.17e-05	2.34e-05	2.33e-05	-10.7382	-10.6628	-10.6671	7.11571	7.67316	7.64037	0.14227	0.153415	0.15276	0.129896	0.139538	0.142163	5.56786	6.02255	6.00182	0.111322	0.120413	0.119999	0.117245	0.00513321	4.3782							0.00513321
	unkorrigiert										korrigiert																																Spalt	Ableitung (dln(M)/dln(app. Scherrate))
																					Spaltweite		Scherrate		korr. Viskosität		über Spalt angepasste Viskosität																[mm]
																					[mm]		[1/s]		[Pas]	CV / %	[Pas]	CV / %															1.4
																					1.4		5.05		1.14973	0.56027	1.23739	1.96409															1.2
																					1.2		5.05		1.15372		1.25634																1
																					1		5.05		1.16239		1.28646
																					1.4		9.91		0.647778	0.755792	0.691806	2.0187
																					1.2		9.91		0.652565		0.70431
																					1		9.91		0.657642		0.720219
																					1.4		25.5		0.289045	1.23958	0.305765	2.3105
																					1.2		25.5		0.293506		0.313313
																					1		25.5		0.296238		0.320229
																					1.4		1.96		2.57727	0.209462	2.8082	1.73249
																					1.2		1.96		2.57047		2.83918
																					1		1.96		2.58113		2.90491
			Plattenabstand: 1,4 mm							Plattenabstand: 1,2 mm							Plattenabstand: 1,0 mm
	Scherrate		Viskos.	Viskos.	Viskos.	Temp.	Temp.	Temp.		Viskos.	Viskos.	Viskos.	Temp.	Temp.	Temp.		Viskos.	Viskos.	Viskos.	Temp.	Temp.	Temp.
	[1/s]		[Pas]	[Pas]	[Pas]	[°C]	[°C]	[°C]		[Pas]	[Pas]	[Pas]	[°C]	[°C]	[°C]		[Pas]	[Pas]	[Pas]	[°C]	[°C]	[°C]
			1	2	3	1	2	3		1	2	3	1	2	3		1	2	3	1	2	3
	1		5.7941	5.7028	5.7255	19.79	19.22	19.03		5.6737	5.6079	5.6182	19.38	19.12	19.01		5.6778	5.6056	5.6377	19.25	19.06	19.01
	1.14		5.1845	5.1499	5.1162	19.74	19.2	19.03		5.0809	5.0527	5.1013	19.35	19.1	19		5.129	4.9967	5.0665	19.24	19.04	19.02
	1.31		4.6221	4.5788	4.5985	19.7	19.19	19.03		4.5079	4.5751	4.5501	19.34	19.08	19		4.5696	4.4617	4.5507	19.24	19.03	19.01
	1.5		4.0967	4.1223	4.0772	19.66	19.17	19.02		4.059	4.0766	4.0363	19.34	19.07	19		4.0799	3.9929	4.0688	19.23	19.03	19.01
	1.72		3.695	3.6425	3.6386	19.64	19.16	19.02		3.6508	3.6212	3.6085	19.33	19.06	19		3.6532	3.58	3.6406	19.22	19.02	19.02
	1.96		3.2655	3.2683	3.282	19.62	19.16	19.02		3.256	3.2263	3.2386	19.33	19.06	19		3.2762	3.2207	3.2531	19.22	19.02	19.02
	2.25		2.9015	2.9405	2.9154	19.61	19.16	19.02		2.9058	2.8837	2.9083	19.32	19.06	19		2.9329	2.905	2.9154	19.22	19.02	19.02
	2.57		2.6055	2.6123	2.5791	19.6	19.15	19.02		2.5914	2.5793	2.603	19.32	19.06	18.99		2.6029	2.615	2.6304	19.22	19.02	19.02
	2.94		2.3373	2.3112	2.2971	19.59	19.14	19.01		2.3176	2.305	2.3232	19.31	19.06	18.99		2.2935	2.3263	2.3772	19.21	19.01	19.02
	3.37		2.083	2.0549	2.0522	19.58	19.14	19.01		2.072	2.0572	2.067	19.31	19.06	18.99		2.0404	2.0479	2.1214	19.21	19.01	19.02
	3.85		1.86	1.8307	1.8348	19.57	19.14	19.01		1.8497	1.8415	1.8358	19.31	19.05	19		1.8531	1.8321	1.8621	19.21	19.01	19.03
	4.41		1.657	1.6327	1.6356	19.57	19.14	19.01		1.6432	1.6587	1.6361	19.31	19.05	19		1.6586	1.6653	1.6717	19.21	19.02	19.03
	5.05		1.4779	1.4579	1.4539	19.56	19.13	19.01		1.4468	1.4945	1.4721	19.31	19.06	19		1.4519	1.4744	1.5155	19.21	19.02	19.03
	5.78		1.3141	1.3035	1.2932	19.56	19.13	19.01		1.2868	1.3288	1.3274	19.31	19.05	19		1.3109	1.3028	1.3308	19.21	19.02	19.03
	6.61		1.1642	1.1692	1.153	19.56	19.13	19		1.1658	1.1672	1.1788	19.31	19.05	18.99		1.1752	1.1867	1.1925	19.21	19.02	19.04
	7.56		1.0273	1.0499	1.0351	19.55	19.13	19		1.0432	1.0459	1.0369	19.31	19.05	18.99		1.03	1.04	1.074	19.21	19.02	19.04
	8.66		0.91313	0.93384	0.92988	19.55	19.13	19		0.91227	0.94662	0.93463	19.31	19.06	18.99		0.93793	0.93723	0.93966	19.21	19.02	19.04
	9.91		0.82429	0.8209	0.82587	19.55	19.12	19		0.82113	0.83082	0.83795	19.31	19.06	18.99		0.81876	0.83552	0.85555	19.21	19.02	19.04
	11.3		0.73776	0.73036	0.72534	19.55	19.12	19		0.73716	0.74286	0.73351	19.31	19.05	18.99		0.74396	0.74218	0.74733	19.21	19.02	19.04
	13		0.64814	0.65986	0.64941	19.55	19.13	19		0.64553	0.6703	0.66514	19.31	19.05	18.99		0.65148	0.66603	0.67964	19.21	19.02	19.04
	14.8		0.57753	0.58499	0.5848	19.55	19.13	19.01		0.58574	0.58671	0.58672	19.31	19.05	18.99		0.59069	0.59068	0.59398	19.21	19.02	19.04
	17		0.52232	0.51576	0.51319	19.55	19.12	19		0.51435	0.5325	0.52418	19.31	19.05	18.99		0.51627	0.52786	0.5404	19.21	19.02	19.04
	19.4		0.45822	0.46736	0.45912	19.55	19.13	19		0.46383	0.46667	0.46981	19.31	19.05	18.99		0.46967	0.47203	0.47322	19.21	19.02	19.04
	22.3		0.41161	0.41175	0.41333	19.54	19.12	19		0.41082	0.42272	0.41501	19.31	19.06	18.99		0.41081	0.41751	0.42857	19.21	19.02	19.04
	25.5		0.36858	0.36748	0.36135	19.54	19.12	19		0.36837	0.37173	0.37395	19.31	19.05	18.99		0.37211	0.37799	0.37803	19.21	19.02	19.04
	29.1		0.32259	0.33057	0.32983	19.54	19.13	19		0.32588	0.33667	0.32938	19.31	19.05	18.99		0.3292	0.33118	0.33794	19.21	19.02	19.04
	33.4		0.2942	0.28724	0.28542	19.54	19.12	19		0.29244	0.29409	0.29582	19.31	19.05	18.99		0.29107	0.29944	0.30335	19.21	19.02	19.04
	38.2		0.24749	0.25852	0.2559	19.54	19.12	19		0.25197	0.26388	0.25754	19.31	19.05	18.99		0.26078	0.26174	0.26174	19.21	19.02	19.04
	43.7		0.21463	0.2048	0.20239	19.54	19.12	19		0.21705	0.21245	0.21404	19.31	19.05	18.99		0.21501	0.21921	0.22663	19.21	19.02	19.04
	50		0.14224	0.15347	0.15276	19.54	19.12	19		0.15204	0.16382	0.16446	19.31	19.05	18.99		0.16771	0.17442	0.1745	19.21	19.02	19.04
[truncated: 147 more columns]

## Sheet: 5
Fluid:						Plattenabstand H			Plattenradius R
Platte:						[mm]	[m]		[mm]	[m]
		Plattenabstand:		1,40 mm		1.4	0.0014		12.5	0.0125
		Ausgabe Messgerät:								Berechnung:
										Drehzahl	Drehzahl	Scherrate		ln(Scherrate)		Moment						ln(M)			unkorr. Schubspannung			unkorr. Viskosität			dln(M)/dln(app. Scherrate)			korr. Schubspannung (W&R)			korr. Viskosität (W&R)							realer Spalt		Änderung Spalt		neue Viskosität
		Scherrate	Schubsp.			Viskosität																																		Mittelwert	Stabw.	CV	Funktion				Funktion	(korr. Spalt)
		[1/s]	[Pa]			[Pas]				[1/min]	[1/s]	[1/s]				[µNm]			[Nm]						[Pa]			[Pas]						[Pa]			[Pas]			[Pas]		%	Mittelwert	[m]		[mm]		[Pas]	Stabw
			1	2	3	1	2	3								1	2	3	1	2	3	1	2	3	1	2	3	1	2	3	1	2	3	1	2	3	1	2	3
		1	5.97	5.87	5.73	5.9665	5.8722	5.7272		1.07	0.0178333	1.00045		0.00044756		18.3	18	17.6	1.83e-05	1.8e-05	1.76e-05	-10.9086	-10.9251	-10.9476	5.96487	5.86709	5.73671	5.9622	5.86446	5.73414	0.160695	0.164996	0.167995	4.71329	4.64233	4.54347	4.71118	4.64025	4.54143	4.63095	0.0852533	1.84095	4.69	0.00151669		0.116686		5.10304	0.107936
		1.14	6.14	6.02	5.86	5.3684	5.2596	5.1217		1.22	0.0203333	1.1407		0.13164		18.8	18.5	18	1.88e-05	1.85e-05	1.8e-05	-10.8817	-10.8977	-10.9251	6.12785	6.03006	5.86709	5.37202	5.28629	5.14342	0.159278	0.163684	0.166473	4.83989	4.7693	4.64449	4.24293	4.18104	4.07163	4.1652	0.0867414	2.08253	4.19126	0.00151591		0.115906		4.55283	0.11301
		1.31	6.26	6.15	6.03	4.7781	4.695	4.6048		1.4	0.0233333	1.309		0.269261		19.2	18.9	18.5	1.92e-05	1.89e-05	1.85e-05	-10.8606	-10.8763	-10.8977	6.25823	6.16044	6.03006	4.78093	4.70623	4.60663	0.157792	0.162307	0.164877	4.94054	4.8703	4.7711	3.7743	3.72064	3.64485	3.71326	0.0650371	1.75148	3.72497	0.00151307		0.113066		4.03967	0.0798343
		1.5	6.37	6.24	6.11	4.2531	4.1614	4.0753		1.6	0.0266667	1.496		0.402793		19.6	19.1	18.7	1.96e-05	1.91e-05	1.87e-05	-10.84	-10.8658	-10.887	6.38861	6.22563	6.09525	4.27047	4.16153	4.07438	0.15635	0.160972	0.163328	5.04117	4.91976	4.82032	3.36977	3.28862	3.22215	3.29351	0.0739351	2.24487	3.32219	0.00150957		0.109573		3.59705	0.089359
		1.72	6.57	6.46	6.32	3.8302	3.7671	3.6834		1.83	0.0305	1.71105		0.537105		20.2	19.8	19.4	2.02e-05	1.98e-05	1.94e-05	-10.8098	-10.8298	-10.8502	6.58418	6.4538	6.32342	3.84804	3.77184	3.69564	0.154899	0.159629	0.16177	5.1931	5.0979	4.9983	3.03505	2.97941	2.92119	2.97855	0.056931	1.91137	2.96097	0.00150525		0.105251		3.20095	0.06854
		1.96	6.65	6.54	6.41	3.3877	3.3309	3.2655		2.1	0.035	1.9635		0.674726		20.4	20.1	19.7	2.04e-05	2.01e-05	1.97e-05	-10.8	-10.8148	-10.8349	6.64937	6.55158	6.4212	3.38649	3.33669	3.27029	0.153413	0.158253	0.160173	5.24205	5.17289	5.07303	2.66975	2.63453	2.58367	2.62932	0.0432771	1.64594	2.63156	0.00151332		0.113321		2.84038	0.0531063
		2.25	6.76	6.63	6.5	3.0086	2.9521	2.8923		2.4	0.04	2.24399		0.808258		20.7	20.3	19.9	2.07e-05	2.03e-05	1.99e-05	-10.7854	-10.8049	-10.8248	6.74715	6.61677	6.48639	3.00676	2.94866	2.89056	0.151971	0.156917	0.158624	5.31671	5.22215	5.12202	2.3693	2.32717	2.28254	2.32634	0.0433856	1.86497	2.347	0.00150652		0.106515		2.5294	0.0514932
		2.57	6.93	6.81	6.65	2.6962	2.6506	2.5868		2.75	0.0458333	2.57124		0.94439		21.3	20.9	20.4	2.13e-05	2.09e-05	2.04e-05	-10.7568	-10.7758	-10.8	6.94272	6.81234	6.64937	2.70014	2.64943	2.58605	0.150501	0.155556	0.157045	5.46826	5.37418	5.24809	2.1267	2.09011	2.04107	2.08596	0.0429653	2.05974	2.08856	0.00150959		0.109592		2.24754	0.0553628
		2.94	7.12	7.01	6.84	2.4193	2.3832	2.3263		3.15	0.0525	2.94524		1.08019		21.8	21.5	21	2.18e-05	2.15e-05	2.1e-05	-10.7336	-10.7475	-10.771	7.1057	7.00791	6.84494	2.4126	2.3794	2.32406	0.149034	0.154198	0.15547	5.59402	5.52608	5.39975	1.89934	1.87627	1.83338	1.86966	0.0334737	1.79036	1.8591	0.00151026		0.110256		1.99767	0.0432363
		3.37	7.26	7.18	7.04	2.1574	2.1316	2.0893		3.6	0.06	3.36599		1.21372		22.3	22	21.6	2.23e-05	2.2e-05	2.16e-05	-10.7109	-10.7245	-10.7428	7.26867	7.17089	7.04051	2.15944	2.13039	2.09166	0.147592	0.152863	0.153921	5.7197	5.6522	5.5513	1.69926	1.67921	1.64923	1.6759	0.0251788	1.5024	1.65807	0.00150539		0.105387		1.77913	0.0348414
		3.85	7.42	7.32	7.18	1.9243	1.9009	1.8643		4.12	0.0686667	3.85219		1.34864		22.7	22.5	22	2.27e-05	2.25e-05	2.2e-05	-10.6931	-10.702	-10.7245	7.39905	7.33386	7.17089	1.92074	1.90382	1.86151	0.146135	0.151514	0.152356	5.8196	5.77819	5.6513	1.51073	1.49997	1.46703	1.49258	0.0227654	1.52524	1.47703	0.00150665		0.106654		1.58265	0.03223
		4.41	7.57	7.47	7.32	1.716	1.6944	1.6609		4.72	0.0786667	4.41319		1.4846		23.2	22.9	22.5	2.32e-05	2.29e-05	2.25e-05	-10.6714	-10.6844	-10.702	7.56202	7.46424	7.33386	1.71351	1.69135	1.6618	0.144666	0.150154	0.150779	5.94501	5.87838	5.77684	1.3471	1.332	1.30899	1.32937	0.0191892	1.44349	1.31458	0.00150583		0.105831		1.40664	0.0279666
		5.05	7.71	7.63	7.47	1.5277	1.5109	1.4809		5.4	0.09	5.04899		1.61919		23.7	23.4	22.9	2.37e-05	2.34e-05	2.29e-05	-10.65	-10.6628	-10.6844	7.725	7.62721	7.46424	1.53001	1.51064	1.47836	0.143213	0.148808	0.149217	6.07033	6.00416	5.87663	1.20229	1.18918	1.16392	1.18513	0.0195003	1.64541	1.17137	0.00150362		0.10362		1.2517	0.0278301
		5.78	7.84	7.76	7.59	1.3569	1.3433	1.3145		6.18	0.103	5.77829		1.75411		24	23.8	23.3	2.4e-05	2.38e-05	2.33e-05	-10.6375	-10.6458	-10.6671	7.82278	7.75759	7.59462	1.35382	1.34254	1.31434	0.141756	0.147459	0.147652	6.14432	6.10418	5.97631	1.06335	1.0564	1.03427	1.05134	0.0151846	1.44431	1.04346	0.00150248		0.102482		1.11356	0.02355
		6.61	7.94	7.86	7.69	1.2017	1.1885	1.1632		7.07	0.117833	6.61043		1.88865		24.4	24.1	23.6	2.44e-05	2.41e-05	2.36e-05	-10.6209	-10.6333	-10.6543	7.95316	7.85538	7.6924	1.20312	1.18833	1.16368	0.140303	0.146114	0.146092	6.24383	6.17848	6.05025	0.944542	0.934655	0.915258	0.931485	0.0148974	1.59932	0.929827	0.00150194		0.10194		0.990997	0.0228281
		7.56	8.02	7.94	7.79	1.0605	1.0501	1.0292		8.09	0.134833	7.56413		2.02342		24.6	24.4	23.9	2.46e-05	2.44e-05	2.39e-05	-10.6128	-10.6209	-10.6416	8.01835	7.95316	7.79019	1.06005	1.05143	1.02989	0.138847	0.144766	0.144528	6.2921	6.25271	6.12412	0.831833	0.826626	0.809626	0.822695	0.0116138	1.41168	0.828405	0.00150155		0.101551		0.881781	0.0189786
		8.66	8.19	8.13	7.98	0.94603	0.93912	0.92135		9.26	0.154333	8.65808		2.15849		25.1	24.9	24.5	2.51e-05	2.49e-05	2.45e-05	-10.5926	-10.6006	-10.6168	8.18133	8.11614	7.98576	0.944936	0.937406	0.922348	0.137388	0.143415	0.142961	6.417	6.3781	6.27473	0.741157	0.736664	0.724726	0.734182	0.00849237	1.15671	0.737852	0.00149954		0.0995435		0.784411	0.0156307
		9.91	8.44	8.39	8.24	0.85194	0.84677	0.83135		10.6	0.176667	9.91098		2.29364		25.9	25.7	25.3	2.59e-05	2.57e-05	2.53e-05	-10.5613	-10.569	-10.5847	8.44209	8.3769	8.24652	0.851792	0.845214	0.832059	0.135929	0.142064	0.141394	6.61845	6.58019	6.47639	0.667789	0.663929	0.653456	0.661725	0.00741647	1.12078	0.657155	0.00149894		0.0989443		0.697766	0.0141345
		11.3	8.64	8.57	8.38	0.76234	0.75591	0.73912		12.1	0.201667	11.3135		2.42599		26.5	26.3	25.7	2.65e-05	2.63e-05	2.57e-05	-10.5384	-10.5459	-10.569	8.63766	8.57247	8.3769	0.763484	0.757722	0.740436	0.134499	0.14074	0.139858	6.76868	6.73097	6.57557	0.598285	0.594952	0.581216	0.591484	0.00904764	1.52965	0.586689	0.00149936		0.0993648		0.622202	0.0153637
		13	8.67	8.59	8.4	0.66824	0.66217	0.64774		13.9	0.231667	12.9965		2.56468		26.6	26.4	25.8	2.66e-05	2.64e-05	2.58e-05	-10.5346	-10.5421	-10.5651	8.67025	8.60506	8.40949	0.667124	0.662108	0.64706	0.133001	0.139353	0.13825	6.79098	6.75358	6.59777	0.522525	0.519647	0.507659	0.51661	0.00788466	1.52623	0.520944	0.00149644		0.0964368		0.551821	0.0141786
		14.8	8.84	8.83	8.65	0.59555	0.59453	0.58241		15.9	0.265	14.8665		2.69911		27.1	27.1	26.5	2.71e-05	2.71e-05	2.65e-05	-10.516	-10.516	-10.5384	8.83323	8.83323	8.63766	0.594171	0.594171	0.581016	0.13155	0.138009	0.13669	6.91542	6.92969	6.77341	0.465169	0.466129	0.455617	0.462305	0.0058118	1.25714	0.464256	0.00150157		0.10157		0.491213	0.0124337
		17	9.13	9.09	8.87	0.53703	0.53466	0.52211		18.2	0.303333	17.017		2.83421		28	27.9	27.2	2.8e-05	2.79e-05	2.72e-05	-10.4833	-10.4869	-10.5123	9.12658	9.09399	8.86582	0.536323	0.534407	0.520999	0.130091	0.136658	0.135123	7.14176	7.13118	6.94886	0.419685	0.419063	0.408349	0.415699	0.00637273	1.53302	0.413498	0.00149606		0.0960568		0.437004	0.0117982
		19.4	9.15	9.1	8.9	0.47071	0.46778	0.45768		20.8	0.346667	19.448		2.96774		28.1	27.9	27.3	2.81e-05	2.79e-05	2.73e-05	-10.4797	-10.4869	-10.5086	9.15918	9.09399	8.89842	0.470958	0.467606	0.45755	0.128648	0.135323	0.133574	7.16396	7.12815	6.97096	0.368366	0.366524	0.358442	0.364444	0.00527883	1.44846	0.368786	0.00149696		0.0969561		0.389321	0.00996556
		22.3	9.41	9.4	9.22	0.42265	0.42257	0.41428		23.8	0.396667	22.2529		3.10247		28.9	28.9	28.3	2.89e-05	2.89e-05	2.83e-05	-10.4517	-10.4517	-10.4726	9.41994	9.41994	9.22437	0.423312	0.423312	0.414523	0.127193	0.133975	0.132011	7.36449	7.38046	7.2227	0.330944	0.331662	0.324573	0.32906	0.00390233	1.1859	0.32857	0.00149005		0.0900524		0.34649	0.00841293
		25.5	9.61	9.55	9.32	0.3773	0.37496	0.36582		27.2	0.453333	25.4319		3.23601		29.5	29.3	28.6	2.95e-05	2.93e-05	2.86e-05	-10.4311	-10.4379	-10.4621	9.61551	9.55032	9.32215	0.378088	0.375524	0.366553	0.125751	0.13264	0.130462	7.51392	7.47942	7.29566	0.295452	0.294096	0.28687	0.292139	0.00461343	1.57919	0.293042	0.00148834		0.0883387		0.308695	0.00849048
		29.1	9.66	9.66	9.49	0.33151	0.33143	0.32568		31.2	0.52	29.1719		3.37321		29.6	29.6	29.1	2.96e-05	2.96e-05	2.91e-05	-10.4277	-10.4277	-10.4448	9.6481	9.6481	9.48513	0.330732	0.330732	0.325146	0.124269	0.131268	0.128871	7.53582	7.5527	7.41943	0.258324	0.258903	0.254335	0.257187	0.0024873	0.967116	0.260534	0.00149392		0.0939243		0.274162	0.00641022
		33.4	10	9.97	9.75	0.30098	0.29889	0.29231		35.7	0.595	33.3794		3.50794		30.8	30.6	29.9	3.08e-05	3.06e-05	2.99e-05	-10.388	-10.3945	-10.4177	10.0392	9.97405	9.74588	0.300761	0.298808	0.291973	0.122814	0.129921	0.127308	7.83767	7.8045	7.6196	0.234805	0.233812	0.228272	0.232296	0.00352029	1.51543							0.00352029
		38.2	9.71	9.71	9.52	0.2543	0.25423	0.24935		40.8	0.68	38.1479		3.64147		29.8	29.8	29.2	2.98e-05	2.98e-05	2.92e-05	-10.421	-10.421	-10.4413	9.71329	9.71329	9.51772	0.254622	0.254622	0.249495	0.121372	0.128585	0.125759	7.5797	7.59721	7.43752	0.198692	0.199152	0.194965	0.197603	0.00229578	1.16181							0.00229578
		43.7	9.6	9.5	9.27	0.21966	0.21732	0.21206		46.7	0.778333	43.6644		3.77653		29.5	29.1	28.4	2.95e-05	2.91e-05	2.84e-05	-10.4311	-10.4448	-10.4691	9.61551	9.48513	9.25696	0.220214	0.217228	0.212002	0.119913	0.127235	0.124192	7.49989	7.41555	7.23013	0.171762	0.169831	0.165584	0.169059	0.00316043	1.86942							0.00316043
		50	7.39	7.44	7.26	0.14763	0.14864	0.1451		53.5	0.891667	50.0224		3.91247		22.7	22.8	22.3	2.27e-05	2.28e-05	2.23e-05	-10.6931	-10.6888	-10.7109	7.39905	7.43164	7.26867	0.147915	0.148566	0.145308	0.118445	0.125875	0.122615	5.76838	5.8076	5.67432	0.115316	0.1161	0.113436	0.114951	0.00136933	1.19123							0.00136933
	unkorrigiert										korrigiert																																Spalt	Ableitung (dln(M)/dln(app. Scherrate))
																					Spaltweite		Scherrate		korr. Viskosität		über Spalt angepasste Viskosität																[mm]
																					[mm]		[1/s]		[Pas]	CV / %	[Pas]	CV / %															1.4
																					1.4		5.05		1.17137	0.650245	1.2517	0.675207															1.2
																					1.2		5.05		1.16144		1.25436																1
																					1		5.05		1.15652		1.26756
																					1.4		9.91		0.657155	0.15124	0.697766	1.08382
																					1.2		9.91		0.655189		0.702427
																					1		9.91		0.655936		0.712687
																					1.4		25.5		0.293042	0.454897	0.308695	1.46477
																					1.2		25.5		0.294095		0.312422
																					1		25.5		0.2957		0.317813
																					1.4		1.96		2.63156	1.31975	2.84038	0.26846
																					1.2		1.96		2.59273		2.83277
																					1		1.96		2.56325		2.84802
			Plattenabstand: 1,4 mm							Plattenabstand: 1,2 mm							Plattenabstand: 1,0 mm
	Scherrate		Viskos.	Viskos.	Viskos.	Temp.	Temp.	Temp.		Viskos.	Viskos.	Viskos.	Temp.	Temp.	Temp.		Viskos.	Viskos.	Viskos.	Temp.	Temp.	Temp.
	[1/s]		[Pas]	[Pas]	[Pas]	[°C]	[°C]	[°C]		[Pas]	[Pas]	[Pas]	[°C]	[°C]	[°C]		[Pas]	[Pas]	[Pas]	[°C]	[°C]	[°C]
			1	2	3	1	2	3		1	2	3	1	2	3		1	2	3	1	2	3
	1		5.9665	5.8722	5.7272	19.89	19.36	19.21		5.652	5.6862	5.77	19.62	19.26	19.12		5.5969	5.5238	5.5908	19.44	19.21	19.12
	1.14		5.3684	5.2596	5.1217	19.84	19.34	19.19		5.0833	5.1161	5.2617	19.59	19.24	19.11		5.0463	4.9727	5.0296	19.42	19.21	19.12
	1.31		4.7781	4.695	4.6048	19.81	19.32	19.17		4.5007	4.523	4.6525	19.55	19.23	19.1		4.5402	4.47	4.5165	19.41	19.2	19.11
	1.5		4.2531	4.1614	4.0753	19.78	19.31	19.15		4.0273	4.0468	4.1321	19.53	19.23	19.1		4.0722	4.0045	4.0444	19.41	19.2	19.11
	1.72		3.8302	3.7671	3.6834	19.76	19.31	19.14		3.6411	3.6456	3.7062	19.51	19.23	19.11		3.637	3.5761	3.6119	19.4	19.2	19.11
	1.96		3.3877	3.3309	3.2655	19.75	19.3	19.14		3.271	3.2785	3.3304	19.5	19.22	19.11		3.2451	3.1862	3.2215	19.39	19.2	19.11
	2.25		3.0086	2.9521	2.8923	19.73	19.29	19.13		2.9252	2.9423	2.9852	19.49	19.22	19.11		2.8798	2.8449	2.8792	19.39	19.2	19.11
	2.57		2.6962	2.6506	2.5868	19.72	19.28	19.12		2.6144	2.6293	2.6644	19.48	19.22	19.11		2.5784	2.5561	2.5958	19.38	19.2	19.11
	2.94		2.4193	2.3832	2.3263	19.71	19.28	19.12		2.3374	2.3475	2.3769	19.48	19.22	19.11		2.33	2.3147	2.3467	19.38	19.2	19.11
	3.37		2.1574	2.1316	2.0893	19.7	19.28	19.12		2.0872	2.0915	2.1131	19.48	19.22	19.11		2.1066	2.0816	2.0948	19.38	19.2	19.1
	3.85		1.9243	1.9009	1.8643	19.69	19.27	19.12		1.8558	1.8551	1.8724	19.48	19.22	19.11		1.8596	1.8305	1.841	19.38	19.2	19.11
	4.41		1.716	1.6944	1.6609	19.69	19.27	19.12		1.6412	1.6443	1.6586	19.47	19.21	19.11		1.643	1.6251	1.6487	19.38	19.2	19.11
	5.05		1.5277	1.5109	1.4809	19.68	19.27	19.12		1.4549	1.4644	1.4873	19.47	19.21	19.11		1.4938	1.481	1.4959	19.37	19.2	19.11
	5.78		1.3569	1.3433	1.3145	19.68	19.27	19.12		1.3095	1.321	1.3418	19.47	19.21	19.11		1.3312	1.3075	1.3115	19.37	19.2	19.11
	6.61		1.2017	1.1885	1.1632	19.68	19.27	19.12		1.1854	1.1894	1.1981	19.47	19.21	19.11		1.1708	1.1587	1.1718	19.37	19.2	19.1
	7.56		1.0605	1.0501	1.0292	19.67	19.27	19.12		1.0421	1.0448	1.0492	19.46	19.21	19.11		1.0673	1.0549	1.0573	19.37	19.2	19.11
	8.66		0.94603	0.93912	0.92135	19.67	19.27	19.12		0.92002	0.92876	0.93905	19.46	19.21	19.11		0.93347	0.9206	0.92379	19.37	19.2	19.1
	9.91		0.85194	0.84677	0.83135	19.67	19.27	19.12		0.83551	0.84319	0.84703	19.46	19.21	19.11		0.84566	0.83827	0.84246	19.37	19.2	19.1
	11.3		0.76234	0.75591	0.73912	19.67	19.27	19.12		0.737	0.73959	0.7407	19.46	19.21	19.11		0.7464	0.73509	0.73495	19.37	19.2	19.11
	13		0.66824	0.66217	0.64774	19.67	19.27	19.12		0.6554	0.66197	0.66684	19.46	19.21	19.11		0.67147	0.666	0.66891	19.37	19.2	19.1
	14.8		0.59555	0.59453	0.58241	19.67	19.27	19.12		0.59271	0.59364	0.59399	19.46	19.21	19.1		0.59321	0.58397	0.58333	19.37	19.2	19.1
	17		0.53703	0.53466	0.52211	19.67	19.27	19.12		0.51861	0.52192	0.5253	19.46	19.21	19.11		0.53591	0.52944	0.53077	19.37	19.2	19.1
	19.4		0.47071	0.46778	0.45768	19.66	19.27	19.12		0.47138	0.47378	0.47354	19.46	19.21	19.11		0.47043	0.46317	0.46409	19.37	19.2	19.1
	22.3		0.42265	0.42257	0.41428	19.66	19.27	19.12		0.41218	0.41458	0.41519	19.46	19.21	19.11		0.42765	0.42164	0.41986	19.37	19.2	19.1
	25.5		0.3773	0.37496	0.36582	19.66	19.27	19.12		0.37474	0.37688	0.37638	19.46	19.21	19.11		0.37498	0.36965	0.37057	19.37	19.2	19.1
	29.1		0.33151	0.33143	0.32568	19.66	19.27	19.12		0.32728	0.3293	0.32999	19.46	19.21	19.11		0.33905	0.33281	0.33053	19.37	19.2	19.1
	33.4		0.30098	0.29889	0.29231	19.66	19.27	19.11		0.29755	0.29899	0.29807	19.46	19.21	19.11		0.30004	0.29642	0.29683	19.37	19.2	19.1
	38.2		0.2543	0.25423	0.24935	19.66	19.27	19.11		0.25379	0.25553	0.25652	19.46	19.21	19.11		0.26176	0.25727	0.25609	19.37	19.2	19.11
	43.7		0.21966	0.21732	0.21206	19.66	19.27	19.12		0.21843	0.21942	0.21606	19.46	19.21	19.11		0.227	0.22297	0.22123	19.37	19.2	19.1
	50		0.14763	0.14864	0.1451	19.66	19.27	19.12		0.15702	0.16152	0.16358	19.46	19.21	19.11		0.17171	0.16938	0.16988	19.37	19.2	19.1
[truncated: 122 more columns]

## Sheet: 6
Fluid:						Plattenabstand H			Plattenradius R
Platte:						[mm]	[m]		[mm]	[m]
		Plattenabstand:		1,40 mm		1.4	0.0014		12.475	0.012475
		Ausgabe Messgerät:								Berechnung:
										Drehzahl	Drehzahl	Scherrate		ln(Scherrate)		Moment						ln(M)			unkorr. Schubspannung			unkorr. Viskosität			dln(M)/dln(app. Scherrate)			korr. Schubspannung (W&R)			korr. Viskosität (W&R)							realer Spalt		Änderung Spalt		neue Viskosität
		Scherrate	Schubsp.			Viskosität																																		Mittelwert	Stabw.	CV	Funktion				Funktion	(korr. Spalt)
		[1/s]	[Pa]			[Pas]				[1/min]	[1/s]	[1/s]				[µNm]			[Nm]						[Pa]			[Pas]						[Pa]			[Pas]			[Pas]		%	Mittelwert	[m]		[mm]		[Pas]	Stabw
			1	2	3	1	2	3								1	2	3	1	2	3	1	2	3	1	2	3	1	2	3	1	2	3	1	2	3	1	2	3
		1	5.49	5.62	5.43	5.4914	5.6173	5.4338		1.07	0.0178333	0.998447		-0.00155444		16.7	17.1	16.6	1.67e-05	1.71e-05	1.66e-05	-11.0001	-10.9764	-11.0061	5.47614	5.60731	5.44335	5.48466	5.61603	5.45182	0.154904	0.168017	0.168316	4.31918	4.44101	4.31157	4.3259	4.44792	4.31827	4.36403	0.0727519	1.66708	4.41635	0.00161067		0.210667		4.97821	0.18273
		1.14	5.63	5.73	5.64	4.9165	5.0061	4.9317		1.23	0.0205	1.14775		0.137801		17.2	17.5	17.2	1.72e-05	1.75e-05	1.72e-05	-10.9706	-10.9533	-10.9706	5.6401	5.73848	5.6401	4.91406	4.99977	4.91406	0.154514	0.166484	0.166894	4.44794	4.5427	4.4654	3.87537	3.95793	3.89058	3.90796	0.043936	1.12427	3.92192	0.00162001		0.220011		4.41097	0.153259
		1.31	5.76	5.89	5.71	4.396	4.4981	4.3589		1.4	0.0233333	1.30638		0.267259		17.6	18	17.4	1.76e-05	1.8e-05	1.74e-05	-10.9476	-10.9251	-10.959	5.77127	5.90243	5.70568	4.41776	4.51816	4.36756	0.154152	0.16506	0.165574	4.55086	4.67039	4.51544	3.48357	3.57506	3.45646	3.50503	0.0621478	1.7731	3.51234	0.00160466		0.204663		3.94188	0.154808
		1.5	5.89	5.95	5.91	3.929	3.9682	3.9454		1.61	0.0268333	1.50234		0.407021		18	18.1	18	1.8e-05	1.81e-05	1.8e-05	-10.9251	-10.9196	-10.9251	5.90243	5.93522	5.90243	3.92884	3.95066	3.92884	0.15376	0.163523	0.164148	4.65371	4.69405	4.66904	3.09765	3.1245	3.10786	3.11	0.0135539	0.435816	3.11804	0.00160841		0.208406		3.49157	0.0938487
		1.72	5.96	6.15	5.97	3.4769	3.5858	3.4825		1.84	0.0306667	1.71696		0.540552		18.2	18.8	18.2	1.82e-05	1.88e-05	1.82e-05	-10.9141	-10.8817	-10.9141	5.96801	6.16476	5.96801	3.47593	3.59052	3.47593	0.153386	0.162054	0.162786	4.70486	4.87333	4.71889	2.74024	2.83835	2.74841	2.77567	0.0544437	1.96146	2.78274	0.00160166		0.201659		3.10962	0.132746
		1.96	6.16	6.25	6.08	3.1378	3.1862	3.0992		2.1	0.035	1.95957		0.672724		18.8	19.1	18.6	1.88e-05	1.91e-05	1.86e-05	-10.8817	-10.8658	-10.8923	6.16476	6.26314	6.09918	3.14598	3.19618	3.11251	0.153016	0.1606	0.161438	4.8594	4.94882	4.82054	2.47983	2.52546	2.46	2.48843	0.0335666	1.34891	2.48638	0.00160168		0.201684		2.77278	0.101773
		2.25	6.31	6.34	6.28	2.8091	2.8206	2.796		2.41	0.0401667	2.24884		0.810414		19.2	19.3	19.2	1.92e-05	1.93e-05	1.92e-05	-10.8606	-10.8554	-10.8606	6.29593	6.32872	6.29593	2.79964	2.81422	2.79964	0.152631	0.159085	0.160034	4.96218	4.99824	4.97384	2.20655	2.22259	2.21174	2.21363	0.00818225	0.369631	2.21116	0.00159907		0.199072		2.46077	0.0685655
		2.57	6.39	6.5	6.44	2.4837	2.528	2.5068		2.76	0.046	2.57543		0.946018		19.5	19.8	19.7	1.95e-05	1.98e-05	1.97e-05	-10.8451	-10.8298	-10.8349	6.3943	6.49267	6.45988	2.48281	2.521	2.50827	0.152251	0.157594	0.158651	5.03911	5.12531	5.10113	1.95661	1.99008	1.98069	1.97579	0.0172636	0.873754	1.9699	0.00160053		0.200527		2.18786	0.0736104
		2.94	6.48	6.68	6.56	2.2021	2.2709	2.2279		3.15	0.0525	2.93935		1.07819		19.8	20.4	20	1.98e-05	2.04e-05	2e-05	-10.8298	-10.8	-10.8198	6.49267	6.68942	6.55826	2.20888	2.27581	2.23119	0.151881	0.15614	0.157302	5.11603	5.27819	5.1766	1.74053	1.7957	1.76114	1.76579	0.0278759	1.57867	1.7601	0.0015952		0.195203		1.95106	0.0787019
		3.37	6.61	6.86	6.67	1.9627	2.0387	1.9796		3.61	0.0601667	3.36859		1.21449		20.2	20.9	20.3	2.02e-05	2.09e-05	2.03e-05	-10.8098	-10.7758	-10.8049	6.62384	6.85338	6.65663	1.96635	2.03449	1.97609	0.151499	0.154641	0.155912	5.21876	5.40499	5.25194	1.54924	1.60452	1.55909	1.57095	0.0294892	1.87715	1.56712	0.00159276		0.192758		1.73376	0.0758473
		3.85	6.76	7.02	6.8	1.7536	1.8209	1.7639		4.13	0.0688333	3.85382		1.34906		20.6	21.4	20.7	2.06e-05	2.14e-05	2.07e-05	-10.7902	-10.7521	-10.7854	6.75501	7.01734	6.7878	1.75281	1.82088	1.76132	0.151123	0.15316	0.15454	5.32146	5.5317	5.35309	1.38083	1.43538	1.38904	1.40175	0.029414	2.09838	1.39736	0.00159255		0.19255		1.54302	0.0717895
		4.41	6.89	7.16	6.93	1.5615	1.6247	1.5707		4.73	0.0788333	4.41369		1.48471		21	21.8	21.1	2.1e-05	2.18e-05	2.11e-05	-10.771	-10.7336	-10.7662	6.88617	7.1485	6.91896	1.56018	1.61962	1.56761	0.150743	0.151668	0.153156	5.42414	5.63243	5.45414	1.22893	1.27612	1.23573	1.24693	0.0255109	2.0459	1.24485	0.00159018		0.19018		1.37204	0.0636161
		5.05	7.02	7.31	7.09	1.3915	1.449	1.4054		5.41	0.0901667	5.04822		1.61904		21.4	22.3	21.6	2.14e-05	2.23e-05	2.16e-05	-10.7521	-10.7109	-10.7428	7.01734	7.31246	7.08292	1.39006	1.44852	1.40305	0.150367	0.150191	0.151786	5.52679	5.75891	5.58096	1.0948	1.14078	1.10553	1.1137	0.0240546	2.15988	1.11023	0.00158642		0.186418		1.22144	0.0585882
		5.78	7.16	7.43	7.28	1.239	1.2861	1.2608		6.19	0.103167	5.77606		1.75372		21.8	22.7	22.2	2.18e-05	2.27e-05	2.22e-05	-10.7336	-10.6931	-10.7154	7.1485	7.44362	7.27967	1.23761	1.2887	1.26032	0.14999	0.148709	0.150412	5.62943	5.85945	5.73349	0.974613	1.01444	0.992629	0.993893	0.019942	2.00645	0.989869	0.00158383		0.183833		1.08707	0.0506791
		6.61	7.34	7.53	7.46	1.1106	1.1391	1.1282		7.08	0.118	6.60654		1.88806		22.4	23	22.7	2.24e-05	2.3e-05	2.27e-05	-10.7064	-10.68	-10.6931	7.34525	7.542	7.44362	1.11181	1.14159	1.1267	0.149613	0.147231	0.149042	5.78367	5.9341	5.86007	0.875446	0.898216	0.88701	0.88689	0.0113853	1.28373	0.882815	0.00158192		0.181923		0.967798	0.0383962
		7.56	7.57	7.62	7.61	1.001	1.0069	1.006		8.11	0.135167	7.56767		2.02388		23.1	23.2	23.2	2.31e-05	2.32e-05	2.32e-05	-10.6757	-10.6714	-10.6714	7.57479	7.60758	7.60758	1.00094	1.00527	1.00527	0.149233	0.145737	0.147656	5.96369	5.98286	5.98651	0.788049	0.790582	0.791064	0.789898	0.00161965	0.205045	0.786343	0.00158187		0.18187		0.860542	0.0255971
		8.66	7.76	7.8	7.67	0.89594	0.90063	0.88657		9.28	0.154667	8.65943		2.15865		23.7	23.8	23.4	2.37e-05	2.38e-05	2.34e-05	-10.65	-10.6458	-10.6628	7.77153	7.80433	7.67316	0.897465	0.901252	0.886105	0.148856	0.144255	0.146282	6.11786	6.1347	6.03548	0.706497	0.708442	0.696984	0.703974	0.00613131	0.870956	0.701047	0.00157827		0.178269		0.765893	0.028003
		9.91	7.83	8.04	7.75	0.79037	0.81172	0.78245		10.6	0.176667	9.89115		2.29164		23.9	24.5	23.6	2.39e-05	2.45e-05	2.36e-05	-10.6416	-10.6168	-10.6543	7.83712	8.03387	7.73874	0.792336	0.812227	0.78239	0.148483	0.142792	0.144925	6.16876	6.31219	6.08444	0.623664	0.638165	0.61514	0.625656	0.0116413	1.86066	0.625947	0.00157368		0.173678		0.682712	0.0313672
		11.3	7.89	8.19	7.99	0.69622	0.72227	0.70504		12.2	0.203333	11.3842		2.43222		24.1	25	24.4	2.41e-05	2.5e-05	2.44e-05	-10.6333	-10.5966	-10.6209	7.9027	8.19782	8.00107	0.694184	0.720108	0.702825	0.14809	0.141246	0.143491	6.2196	6.43784	6.28783	0.546338	0.565509	0.552331	0.554726	0.00980709	1.76792	0.555289	0.00158415		0.184148		0.604642	0.0294826
		13	8.15	8.22	8.23	0.62844	0.63376	0.63418		13.9	0.231667	12.9705		2.56268		24.9	25.1	25.1	2.49e-05	2.51e-05	2.51e-05	-10.6006	-10.5926	-10.5926	8.16503	8.23061	8.23061	0.629509	0.634565	0.634565	0.147725	0.139811	0.142161	6.42532	6.46064	6.46548	0.49538	0.498104	0.498476	0.49732	0.00169034	0.339889	0.496878	0.00156892		0.168918		0.540178	0.0173584
		14.8	8.35	8.45	8.24	0.56205	0.56913	0.55492		15.9	0.265	14.8367		2.69711		25.5	25.8	25.1	2.55e-05	2.58e-05	2.51e-05	-10.5768	-10.5651	-10.5926	8.36178	8.46015	8.23061	0.563586	0.570217	0.554746	0.147348	0.138332	0.14079	6.57936	6.63769	6.46266	0.443451	0.447382	0.435585	0.442139	0.00600704	1.35863	0.443106	0.00157324		0.173242		0.480957	0.0204696
		17	8.35	8.69	8.44	0.49142	0.51125	0.4965		18.2	0.303333	16.9829		2.83221		25.5	26.5	25.7	2.55e-05	2.65e-05	2.57e-05	-10.5768	-10.5384	-10.569	8.36178	8.68969	8.42736	0.492364	0.511672	0.496225	0.14697	0.136846	0.139411	6.57857	6.81455	6.61424	0.387364	0.401259	0.389464	0.392696	0.00749031	1.90741	0.394927	0.00156641		0.166407		0.427999	0.0206817
		19.4	8.64	8.7	8.71	0.44409	0.44756	0.4477		20.8	0.346667	19.4091		2.96574		26.3	26.5	26.6	2.63e-05	2.65e-05	2.66e-05	-10.5459	-10.5384	-10.5346	8.62411	8.68969	8.72248	0.444334	0.447713	0.449403	0.146596	0.135377	0.138049	6.78415	6.81136	6.8429	0.349535	0.350937	0.352562	0.351011	0.0015148	0.431554	0.352459	0.0015663		0.166302		0.381388	0.0126225
		22.3	8.8	9.02	8.71	0.39522	0.40546	0.39141		23.9	0.398333	22.3018		3.10467		26.8	27.5	26.6	2.68e-05	2.75e-05	2.66e-05	-10.5271	-10.5013	-10.5346	8.78806	9.0176	8.72248	0.394053	0.404345	0.391112	0.146207	0.133849	0.136632	6.91227	7.06495	6.83981	0.309943	0.316789	0.306694	0.311142	0.00515343	1.65629	0.313114	0.0015636		0.163605		0.338312	0.0163174
		25.5	8.87	9.14	9.06	0.34841	0.35902	0.35575		27.3	0.455	25.4744		3.23767		27.1	27.9	27.6	2.71e-05	2.79e-05	2.76e-05	-10.516	-10.4869	-10.4977	8.88644	9.14877	9.0504	0.348838	0.359136	0.355274	0.145835	0.132386	0.135276	6.98882	7.16437	7.09387	0.274347	0.281238	0.278471	0.278019	0.00346783	1.24734	0.279568	0.00156007		0.160068		0.301619	0.0129461
		29.1	9.25	9.28	9.11	0.3175	0.3185	0.3125		31.2	0.52	29.1136		3.37121		28.2	28.3	27.8	2.82e-05	2.83e-05	2.78e-05	-10.4762	-10.4726	-10.4905	9.24714	9.27993	9.11598	0.317623	0.318749	0.313118	0.145461	0.130917	0.133914	7.27163	7.26368	7.14217	0.249768	0.249494	0.245321	0.248194	0.00249216	1.00412	0.249504	0.00155996		0.159964		0.268798	0.0109302
		33.4	9.12	9.56	9.29	0.27336	0.28666	0.27858		35.8	0.596667	33.406		3.50873		27.8	29.2	28.3	2.78e-05	2.92e-05	2.83e-05	-10.4905	-10.4413	-10.4726	9.11598	9.57506	9.27993	0.272885	0.286627	0.277793	0.145076	0.129404	0.132511	7.16761	7.49105	7.26737	0.214561	0.224243	0.217547	0.218784	0.00495813	2.26623							0.00495813
		38.2	9.43	9.3	9.25	0.24695	0.24344	0.24227		40.9	0.681667	38.1649		3.64192		28.8	28.3	28.2	2.88e-05	2.83e-05	2.82e-05	-10.4551	-10.4726	-10.4762	9.44389	9.27993	9.24714	0.247449	0.243153	0.242294	0.144703	0.127939	0.131152	7.42456	7.25677	7.23855	0.194539	0.190142	0.189665	0.191449	0.00268667	1.40334							0.00268667
		43.7	8.41	9.07	8.71	0.19242	0.20741	0.19925		46.8	0.78	43.6704		3.77667		25.6	27.6	26.6	2.56e-05	2.76e-05	2.66e-05	-10.5729	-10.4977	-10.5346	8.39457	9.0504	8.72248	0.192226	0.207243	0.199735	0.144325	0.126457	0.129778	6.59881	7.07392	6.82486	0.151105	0.161984	0.156281	0.156457	0.00544177	3.47813							0.00544177
		50	7.26	6.98	6.88	0.145	0.13945	0.13743		53.6	0.893333	50.0157		3.91234		22.1	21.3	21	2.21e-05	2.13e-05	2.1e-05	-10.7199	-10.7568	-10.771	7.24687	6.98454	6.88617	0.144892	0.139647	0.13768	0.143945	0.124964	0.128394	5.69594	5.45661	5.38566	0.113883	0.109098	0.10768	0.11022	0.00325052	2.94911							0.00325052
	unkorrigiert										korrigiert																																Spalt	Ableitung (dln(M)/dln(app. Scherrate))
																					Spaltweite		Scherrate		korr. Viskosität		über Spalt angepasste Viskosität																[mm]
																					[mm]		[1/s]		[Pas]	CV / %	[Pas]	CV / %															1.4
																					1.4		5.05		1.11023	1.31816	1.22144	2.90712															1.2
																					1.2		5.05		1.13744		1.27037																1
																					1		5.05		1.13419		1.29324
																					1.4		9.91		0.625947	1.58093	0.682712	3.04195
																					1.2		9.91		0.643794		0.711909
																					1		9.91		0.642988		0.724623
																					1.4		25.5		0.279568	2.13374	0.301619	3.43337
																					1.2		25.5		0.289834		0.316506
																					1		25.5		0.290459		0.322534
																					1.4		1.96		2.48638	0.90669	2.77278	2.57652
																					1.2		1.96		2.53181		2.87205
																					1		1.96		2.51138		2.91636
			Plattenabstand: 1,4 mm							Plattenabstand: 1,2 mm							Plattenabstand: 1,0 mm
	Scherrate		Viskos.	Viskos.	Viskos.	Temp.	Temp.	Temp.		Viskos.	Viskos.	Viskos.	Temp.	Temp.	Temp.		Viskos.	Viskos.	Viskos.	Temp.	Temp.	Temp.
	[1/s]		[Pas]	[Pas]	[Pas]	[°C]	[°C]	[°C]		[Pas]	[Pas]	[Pas]	[°C]	[°C]	[°C]		[Pas]	[Pas]	[Pas]	[°C]	[°C]	[°C]
			1	2	3	1	2	3		1	2	3	1	2	3		1	2	3	1	2	3
	1		5.4914	5.6173	5.4338	19.86	19.38	19.28		5.5532	5.5868	5.5012	19.47	19.23	19.3		5.3512	5.4795	5.5185	19.39	19.21	19.32
	1.14		4.9165	5.0061	4.9317	19.81	19.35	19.27		5.0105	4.986	4.9276	19.45	19.22	19.29		4.8059	4.9543	4.9249	19.38	19.21	19.31
	1.31		4.396	4.4981	4.3589	19.76	19.32	19.27		4.4749	4.4284	4.4714	19.43	19.21	19.29		4.3204	4.4566	4.4027	19.38	19.21	19.31
	1.5		3.929	3.9682	3.9454	19.72	19.3	19.27		3.9623	3.9913	3.9993	19.41	19.2	19.28		3.8772	3.9929	3.942	19.37	19.21	19.3
	1.72		3.4769	3.5858	3.4825	19.7	19.29	19.27		3.5421	3.6072	3.5504	19.41	19.2	19.28		3.4695	3.5742	3.5387	19.37	19.21	19.31
	1.96		3.1378	3.1862	3.0992	19.68	19.28	19.27		3.1784	3.2288	3.1626	19.4	19.2	19.28		3.0959	3.1893	3.183	19.37	19.21	19.31
	2.25		2.8091	2.8206	2.796	19.66	19.27	19.28		2.853	2.8859	2.8213	19.4	19.2	19.28		2.7763	2.8309	2.8705	19.37	19.21	19.31
	2.57		2.4837	2.528	2.5068	19.64	19.26	19.28		2.5579	2.5807	2.5249	19.41	19.2	19.28		2.5083	2.5067	2.5833	19.37	19.21	19.31
	2.94		2.2021	2.2709	2.2279	19.63	19.26	19.27		2.2802	2.3061	2.2578	19.4	19.2	19.29		2.2694	2.2389	2.296	19.37	19.21	19.31
	3.37		1.9627	2.0387	1.9796	19.62	19.25	19.28		2.0284	2.0645	2.0157	19.4	19.2	19.29		2.0261	2.0343	2.0199	19.37	19.21	19.31
	3.85		1.7536	1.8209	1.7639	19.62	19.25	19.28		1.8004	1.8402	1.8117	19.4	19.2	19.29		1.7788	1.8326	1.8086	19.38	19.21	19.31
	4.41		1.5615	1.6247	1.5707	19.62	19.25	19.28		1.6075	1.6299	1.6337	19.4	19.2	19.29		1.5943	1.6071	1.6461	19.38	19.21	19.31
	5.05		1.3915	1.449	1.4054	19.61	19.24	19.28		1.448	1.4376	1.4686	19.4	19.2	19.3		1.451	1.4349	1.4544	19.38	19.21	19.31
	5.78		1.239	1.2861	1.2608	19.61	19.24	19.28		1.3068	1.2863	1.2989	19.4	19.2	19.3		1.2726	1.3056	1.285	19.38	19.22	19.31
	6.61		1.1106	1.1391	1.1282	19.61	19.24	19.28		1.1597	1.1649	1.1428	19.4	19.2	19.3		1.1393	1.141	1.1732	19.38	19.22	19.31
	7.56		1.001	1.0069	1.006	19.6	19.24	19.28		1.0189	1.0389	1.03	19.4	19.2	19.3		1.0305	1.0304	1.0255	19.38	19.22	19.31
	8.66		0.89594	0.90063	0.88657	19.6	19.24	19.28		0.92165	0.91015	0.92909	19.4	19.2	19.3		0.9	0.92103	0.9257	19.38	19.22	19.31
	9.91		0.79037	0.81172	0.78245	19.59	19.24	19.28		0.82592	0.82289	0.81242	19.4	19.2	19.3		0.82168	0.81229	0.823	19.38	19.22	19.31
	11.3		0.69622	0.72227	0.70504	19.59	19.24	19.28		0.72197	0.73553	0.73077	19.4	19.2	19.3		0.71612	0.73563	0.73192	19.38	19.22	19.31
	13		0.62844	0.63376	0.63418	19.59	19.24	19.28		0.65631	0.64508	0.65455	19.4	19.2	19.3		0.65331	0.64533	0.65635	19.38	19.22	19.31
	14.8		0.56205	0.56913	0.55492	19.59	19.23	19.28		0.578	0.58649	0.57438	19.4	19.2	19.3		0.5704	0.58482	0.58253	19.38	19.22	19.31
	17		0.49142	0.51125	0.4965	19.59	19.23	19.28		0.51728	0.51303	0.52266	19.4	19.2	19.3		0.52011	0.51464	0.51881	19.38	19.22	19.31
	19.4		0.44409	0.44756	0.4477	19.59	19.23	19.28		0.46324	0.46501	0.45612	19.4	19.2	19.3		0.45515	0.46298	0.46492	19.38	19.22	19.31
	22.3		0.39522	0.40546	0.39141	19.59	19.23	19.28		0.40988	0.40899	0.41511	19.4	19.2	19.3		0.41327	0.41249	0.40961	19.38	19.22	19.31
	25.5		0.34841	0.35902	0.35575	19.59	19.23	19.28		0.36914	0.36884	0.36302	19.4	19.2	19.31		0.36417	0.3643	0.37227	19.38	19.22	19.31
	29.1		0.3175	0.3185	0.3125	19.59	19.23	19.28		0.32546	0.32441	0.3306	19.4	19.2	19.3		0.3253	0.33068	0.32569	19.38	19.22	19.31
	33.4		0.27336	0.28666	0.27858	19.59	19.23	19.28		0.29169	0.29313	0.28637	19.4	19.2	19.3		0.29227	0.28778	0.29397	19.38	19.22	19.31
	38.2		0.24695	0.24344	0.24227	19.58	19.23	19.28		0.25442	0.25055	0.25806	19.4	19.2	19.3		0.25198	0.25708	0.25745	19.38	19.22	19.31
	43.7		0.19242	0.20741	0.19925	19.59	19.23	19.28		0.2109	0.21686	0.20841	19.4	19.2	19.3		0.21787	0.21794	0.21476	19.38	19.22	19.31
	50		0.145	0.13945	0.13743	19.59	19.23	19.28		0.16211	0.1525	0.15842	19.39	19.2	19.31		0.16666	0.1626	0.17063	19.38	19.22	19.31
[truncated: 122 more columns]

## Sheet: 7
Fluid:						Plattenabstand H			Plattenradius R
Platte:						[mm]	[m]		[mm]	[m]
		Plattenabstand:		1,40 mm		1.4	0.0014		12.525	0.012525
		Ausgabe Messgerät:								Berechnung:
										Drehzahl	Drehzahl	Scherrate		ln(Scherrate)		Moment						ln(M)			unkorr. Schubspannung			unkorr. Viskosität			dln(M)/dln(app. Scherrate)			korr. Schubspannung (W&R)			korr. Viskosität (W&R)							realer Spalt		Änderung Spalt		neue Viskosität
		Scherrate	Schubsp.			Viskosität																																		Mittelwert	Stabw.	CV	Funktion				Funktion	(korr. Spalt)
		[1/s]	[Pa]			[Pas]				[1/min]	[1/s]	[1/s]				[µNm]			[Nm]						[Pa]			[Pas]						[Pa]			[Pas]			[Pas]		%	Mittelwert	[m]		[mm]		[Pas]	Stabw
			1	2	3	1	2	3								1	2	3	1	2	3	1	2	3	1	2	3	1	2	3	1	2	3	1	2	3	1	2	3
		1	6.14	5.83	6.27	6.1353	5.8289	6.2656		1.07	0.0178333	1.00245		0.00244556		18.9	18	19.3	1.89e-05	1.8e-05	1.93e-05	-10.8763	-10.9251	-10.8554	6.12363	5.83203	6.25323	6.10867	5.81778	6.23795	0.16078	0.17128	0.164474	4.83886	4.62375	4.94704	4.82704	4.61245	4.93496	4.79148	0.164167	3.42623	4.85517	0.00146509		0.0650888		5.02853	0.222827
		1.14	6.24	5.98	6.4	5.4491	5.2247	5.5956		1.22	0.0203333	1.14298		0.133638		19.2	18.5	19.8	1.92e-05	1.85e-05	1.98e-05	-10.8606	-10.8977	-10.8298	6.22083	5.99403	6.41523	5.44264	5.24422	5.61273	0.159704	0.170231	0.163083	4.91399	4.75061	5.07298	4.29929	4.15634	4.43838	4.298	0.141023	3.28114	4.34171	0.00146337		0.0633748		4.48836	0.186473
		1.31	6.44	6.18	6.59	4.9164	4.7183	5.0334		1.4	0.0233333	1.31161		0.271259		19.9	19.1	20.3	1.99e-05	1.91e-05	2.03e-05	-10.8248	-10.8658	-10.8049	6.44763	6.18843	6.57723	4.91579	4.71817	5.0146	0.158576	0.16913	0.161625	5.09133	4.90298	5.19868	3.88173	3.73813	3.96357	3.86114	0.114124	2.95572	3.86135	0.00145963		0.0596281		3.98431	0.159108
		1.5	6.51	6.32	6.67	4.3438	4.2142	4.4469		1.6	0.0266667	1.49899		0.404791		20.1	19.5	20.6	2.01e-05	1.95e-05	2.06e-05	-10.8148	-10.8451	-10.7902	6.51243	6.31803	6.67443	4.34455	4.21486	4.45262	0.157481	0.168062	0.160209	5.14072	5.00398	5.27315	3.42946	3.33823	3.5178	3.4285	0.0897887	2.61889	3.44611	0.00145529		0.0552866		3.54932	0.131119
		1.72	6.71	6.43	6.89	3.9142	3.751	4.0177		1.83	0.0305	1.71447		0.539103		20.7	19.9	21.3	2.07e-05	1.99e-05	2.13e-05	-10.7854	-10.8248	-10.7568	6.70683	6.44763	6.90123	3.9119	3.76072	4.02529	0.156379	0.166987	0.158786	5.29232	5.10489	5.44988	3.08686	2.97754	3.17876	3.08105	0.100736	3.26955	3.07349	0.00145015		0.0501462		3.15954	0.134075
		1.96	6.87	6.67	7.01	3.4988	3.3963	3.573		2.1	0.035	1.96742		0.676724		21.2	20.6	21.6	2.12e-05	2.06e-05	2.16e-05	-10.7615	-10.7902	-10.7428	6.86883	6.67443	6.99843	3.49128	3.39247	3.55716	0.155251	0.165886	0.157327	5.41822	5.28262	5.52408	2.75397	2.68505	2.80778	2.74893	0.06152	2.23796	2.73344	0.00145692		0.0569179		2.80463	0.0953914
		2.25	6.95	6.81	7.1	3.0928	3.0306	3.1601		2.4	0.04	2.24848		0.810256		21.4	21	21.9	2.14e-05	2.1e-05	2.19e-05	-10.7521	-10.771	-10.729	6.93363	6.80403	7.09563	3.08369	3.02605	3.15574	0.154156	0.164818	0.155911	5.46744	5.38338	5.5983	2.43161	2.39423	2.48981	2.43855	0.0481677	1.97526	2.43949	0.0014494		0.0493979		2.49839	0.0783455
		2.57	7.09	6.89	7.27	2.7564	2.6815	2.8259		2.74	0.0456667	2.56702		0.942745		21.9	21.3	22.4	2.19e-05	2.13e-05	2.24e-05	-10.729	-10.7568	-10.7064	7.09563	6.90123	7.25763	2.76415	2.68842	2.82726	0.153069	0.163758	0.154507	5.59325	5.45846	5.72356	2.17889	2.12638	2.22965	2.17831	0.0516396	2.37063	2.1791	0.00144687		0.046872		2.22755	0.0774981
		2.94	7.26	7.02	7.47	2.469	2.3856	2.5378		3.14	0.0523333	2.94176		1.07901		22.4	21.7	23	2.24e-05	2.17e-05	2.3e-05	-10.7064	-10.7382	-10.68	7.25763	7.03083	7.45203	2.4671	2.39	2.53318	0.151952	0.162668	0.153062	5.71893	5.55905	5.87418	1.94405	1.8897	1.99682	1.94352	0.0535642	2.75604	1.94024	0.0014471		0.047097		1.97964	0.0792585
		3.37	7.44	7.18	7.65	2.2101	2.1315	2.2728		3.59	0.0598333	3.36336		1.21294		23	22.2	23.6	2.3e-05	2.22e-05	2.36e-05	-10.68	-10.7154	-10.6543	7.45203	7.19283	7.64643	2.21565	2.13859	2.27345	0.150854	0.161596	0.151643	5.87007	5.68521	6.02471	1.7453	1.69034	1.79128	1.74231	0.0505369	2.90058	1.73101	0.00144196		0.0419576		1.76281	0.071833
		3.85	7.62	7.34	7.82	1.9768	1.9056	2.0299		4.11	0.0685	3.85053		1.34821		23.5	22.7	24.1	2.35e-05	2.27e-05	2.41e-05	-10.6585	-10.6931	-10.6333	7.61403	7.35483	7.80843	1.9774	1.91008	2.02789	0.149745	0.160514	0.150209	5.99557	5.81126	6.14955	1.55708	1.50921	1.59707	1.55445	0.0439861	2.82968	1.54258	0.00144263		0.0426304		1.56793	0.0637412
		4.41	7.77	7.49	7.98	1.7615	1.6995	1.8084		4.71	0.0785	4.41265		1.48447		24	23.1	24.6	2.4e-05	2.31e-05	2.46e-05	-10.6375	-10.6757	-10.6128	7.77603	7.48443	7.97044	1.76222	1.69613	1.80627	0.148627	0.159424	0.148765	6.12096	5.91162	6.27426	1.38714	1.3397	1.42188	1.38291	0.0412532	2.98308	1.37349	0.00144124		0.0412414		1.39344	0.0610066
		5.05	7.9	7.64	8.12	1.5656	1.514	1.6096		5.39	0.0898333	5.04972		1.61933		24.4	23.6	25.1	2.44e-05	2.36e-05	2.51e-05	-10.6209	-10.6543	-10.5926	7.90563	7.64643	8.13244	1.56556	1.51423	1.61047	0.147521	0.158345	0.147335	6.22079	6.03752	6.39888	1.23191	1.19562	1.26717	1.23157	0.035781	2.90533	1.22441	0.00143849		0.0384854		1.23981	0.052882
		5.78	8.01	7.8	8.24	1.3872	1.35	1.4269		6.16	0.102667	5.77111		1.75286		24.7	24.1	25.4	2.47e-05	2.41e-05	2.54e-05	-10.6087	-10.6333	-10.5808	8.00284	7.80843	8.22964	1.38671	1.35302	1.42601	0.146427	0.157277	0.14592	6.29508	6.16335	6.47244	1.09079	1.06797	1.12153	1.09343	0.0268767	2.45802	1.09274	0.00143473		0.0347293		1.1044	0.0421006
		6.61	8.12	8	8.34	1.2287	1.21	1.2621		7.06	0.117667	6.61429		1.88923		25.1	24.7	25.7	2.51e-05	2.47e-05	2.57e-05	-10.5926	-10.6087	-10.569	8.13244	8.00284	8.32684	1.22953	1.20993	1.25892	0.145308	0.156186	0.144474	6.39475	6.31461	6.54588	0.966809	0.954692	0.989658	0.970387	0.0177551	1.82969	0.972877	0.00143548		0.0354793		0.98137	0.0318916
		7.56	8.28	8.24	8.47	1.0949	1.0888	1.1203		8.07	0.1345	7.56052		2.02294		25.6	25.4	26.2	2.56e-05	2.54e-05	2.62e-05	-10.5729	-10.5808	-10.5498	8.29444	8.22964	8.48884	1.09707	1.0885	1.12278	0.144212	0.155116	0.143057	6.51987	6.49137	6.67022	0.862357	0.858587	0.882244	0.867729	0.0127107	1.46482	0.868127	0.00143285		0.0328458		0.874038	0.0251569
		8.66	8.54	8.45	8.7	0.98593	0.97586	1.005		9.24	0.154	8.65666		2.15833		26.3	26.1	26.9	2.63e-05	2.61e-05	2.69e-05	-10.5459	-10.5536	-10.5234	8.52124	8.45644	8.71564	0.984356	0.976871	1.00681	0.143102	0.154033	0.141622	6.69578	6.66797	6.84531	0.773483	0.770271	0.790757	0.77817	0.0110179	1.41587	0.773548	0.00143035		0.0303459		0.777324	0.0225706
		9.91	8.75	8.53	8.96	0.88346	0.86098	0.90456		10.6	0.176667	9.9308		2.29564		27	26.3	27.7	2.7e-05	2.63e-05	2.77e-05	-10.5197	-10.5459	-10.4941	8.74804	8.52124	8.97484	0.8809	0.858062	0.903738	0.141976	0.152935	0.140166	6.87153	6.71673	7.04562	0.691941	0.676353	0.709472	0.692589	0.0165688	2.39231	0.688144	0.00143144		0.0314431		0.690171	0.028032
		11.3	8.82	8.62	9.06	0.77759	0.76011	0.79952		12.1	0.201667	11.3361		2.42799		27.2	26.6	28	2.72e-05	2.66e-05	2.8e-05	-10.5123	-10.5346	-10.4833	8.81284	8.61844	9.07204	0.777414	0.760265	0.800279	0.14089	0.151876	0.138763	6.92004	6.79106	7.11875	0.610443	0.599065	0.627971	0.612493	0.0145618	2.37746	0.614761	0.0014309		0.0308974		0.615387	0.0240153
		13	8.92	8.91	9.13	0.68765	0.68682	0.70375		13.8	0.23	12.9288		2.55946		27.5	27.5	28.2	2.75e-05	2.75e-05	2.82e-05	-10.5013	-10.5013	-10.4762	8.91004	8.91004	9.13684	0.689163	0.689163	0.706706	0.139812	0.150824	0.13737	6.99396	7.01849	7.16641	0.540961	0.542858	0.554299	0.546039	0.00721584	1.32149	0.54962	0.00141836		0.018361		0.549129	0.0144974
		14.8	9.24	9.12	9.43	0.62252	0.61396	0.63486		15.8	0.263333	14.8025		2.6948		28.5	28.1	29.1	2.85e-05	2.81e-05	2.91e-05	-10.4656	-10.4797	-10.4448	9.23404	9.10444	9.42844	0.623816	0.61506	0.636949	0.138703	0.149742	0.135935	7.24573	7.16916	7.39175	0.489493	0.48432	0.499358	0.491057	0.00763957	1.55574	0.489761	0.00142337		0.0233746		0.488385	0.0150245
		17	9.35	9.15	9.61	0.55006	0.53869	0.56561		18.1	0.301667	16.9573		2.8307		28.8	28.3	29.7	2.88e-05	2.83e-05	2.97e-05	-10.4551	-10.4726	-10.4244	9.33124	9.16924	9.62284	0.550278	0.540725	0.567475	0.137588	0.148654	0.134495	7.3194	7.21769	7.54069	0.431637	0.425639	0.444687	0.433987	0.0097389	2.24405	0.436212	0.00141816		0.0181565		0.434142	0.016438
		19.4	9.46	9.47	9.66	0.4864	0.48709	0.49696		20.8	0.346667	19.4869		2.96974		29.2	29.2	29.8	2.92e-05	2.92e-05	2.98e-05	-10.4413	-10.4413	-10.421	9.46084	9.46084	9.65524	0.485499	0.485499	0.495475	0.136448	0.147542	0.133021	7.41836	7.4446	7.56252	0.380685	0.382032	0.388083	0.3836	0.00394033	1.0272	0.38748	0.00142473		0.0247342		0.38489	0.0109323
		22.3	9.81	9.61	10	0.44057	0.43198	0.45075		23.8	0.396667	22.2975		3.10447		30.3	29.7	31	3.03e-05	2.97e-05	3.1e-05	-10.4044	-10.4244	-10.3815	9.81724	9.62284	10.044	0.440285	0.431567	0.450457	0.135343	0.146464	0.131593	7.69511	7.56948	7.86346	0.345111	0.339477	0.352662	0.34575	0.00661544	1.91336	0.345459	0.00141721		0.0172085		0.342476	0.0124591
		25.5	9.81	9.75	10.1	0.38526	0.38274	0.39513		27.2	0.453333	25.4828		3.238		30.3	30.1	31.1	3.03e-05	3.01e-05	3.11e-05	-10.4044	-10.411	-10.3783	9.81724	9.75244	10.0764	0.38525	0.382707	0.395421	0.134248	0.145396	0.130177	7.69242	7.66882	7.88526	0.301867	0.300941	0.309435	0.304081	0.00465953	1.53233	0.30831	0.00141463		0.0146339		0.305062	0.00998749
		29.1	10.2	10.1	10.3	0.34853	0.34761	0.35497		31.1	0.518333	29.1366		3.37199		31.4	31.3	31.9	3.14e-05	3.13e-05	3.19e-05	-10.3687	-10.3719	-10.3529	10.1736	10.1412	10.3356	0.349171	0.348059	0.354731	0.13315	0.144324	0.128757	7.96889	7.97184	8.08443	0.273501	0.273602	0.277467	0.274857	0.00226083	0.822549	0.275048	0.00141509		0.0150933		0.27162	0.00707945
		33.4	10.2	10	10.5	0.30513	0.30061	0.31474		35.6	0.593333	33.3525		3.50713		31.4	31	32.4	3.14e-05	3.1e-05	3.24e-05	-10.3687	-10.3815	-10.3374	10.1736	10.044	10.4976	0.305034	0.301148	0.314748	0.132042	0.143243	0.127324	7.96607	7.89272	8.20739	0.238845	0.236646	0.24608	0.240523	0.00493625	2.05229							0.00493625
		38.2	10.3	10.4	10.4	0.26918	0.27193	0.27313		40.8	0.68	38.2242		3.64347		31.7	32	32.2	3.17e-05	3.2e-05	3.22e-05	-10.3592	-10.3498	-10.3435	10.2708	10.368	10.4328	0.2687	0.271243	0.272938	0.130924	0.142152	0.125879	8.03931	8.14449	8.15295	0.21032	0.213072	0.213293	0.212228	0.00165636	0.780463							0.00165636
		43.7	9.65	9.41	9.96	0.22075	0.21529	0.22781		46.7	0.778333	43.7517		3.77853		29.8	29	30.7	2.98e-05	2.9e-05	3.07e-05	-10.421	-10.4482	-10.3912	9.65524	9.39604	9.94684	0.220683	0.214758	0.227347	0.129816	0.141072	0.124448	7.55478	7.37841	7.7696	0.172674	0.168643	0.177584	0.172967	0.00447773	2.58878							0.00447773
		50	8.23	8.31	8.26	0.16446	0.16603	0.16506		53.4	0.89	50.0287		3.9126		25.4	25.6	25.5	2.54e-05	2.56e-05	2.55e-05	-10.5808	-10.5729	-10.5768	8.22964	8.29444	8.26204	0.164498	0.165793	0.165146	0.128717	0.139999	0.123026	6.43705	6.51113	6.45064	0.128667	0.130148	0.128939	0.129251	0.000788296	0.609895							0.000788296
	unkorrigiert										korrigiert																																Spalt	Ableitung (dln(M)/dln(app. Scherrate))
																					Spaltweite		Scherrate		korr. Viskosität		über Spalt angepasste Viskosität																[mm]
																					[mm]		[1/s]		[Pas]	CV / %	[Pas]	CV / %															1.4
																					1.4		5.05		1.22441	1.26448	1.23981	1.48027															1.2
																					1.2		5.05		1.25062		1.26898																1
																					1		5.05		1.25252		1.27458
																					1.4		9.91		0.688144	1.73152	0.690171	1.78148
																					1.2		9.91		0.708382		0.710817
																					1		9.91		0.709936		0.712864
																					1.4		25.5		0.30831	2.10807	0.305062	1.92778
																					1.2		25.5		0.31918		0.315257
																					1		25.5		0.320414		0.315689
																					1.4		1.96		2.73344	0.802885	2.80463	1.25653
																					1.2		1.96		2.77098		2.85519
																					1		1.96		2.77258		2.87368
			Plattenabstand: 1,4 mm							Plattenabstand: 1,2 mm							Plattenabstand: 1,0 mm
	Scherrate		Viskos.	Viskos.	Viskos.	Temp.	Temp.	Temp.		Viskos.	Viskos.	Viskos.	Temp.	Temp.	Temp.		Viskos.	Viskos.	Viskos.	Temp.	Temp.	Temp.
	[1/s]		[Pas]	[Pas]	[Pas]	[°C]	[°C]	[°C]		[Pas]	[Pas]	[Pas]	[°C]	[°C]	[°C]		[Pas]	[Pas]	[Pas]	[°C]	[°C]	[°C]
			1	2	3	1	2	3		1	2	3	1	2	3		1	2	3	1	2	3
	1		6.1353	5.8289	6.2656					6.159	5.8821	5.9946					6.076	5.9255	5.9925
	1.14		5.4491	5.2247	5.5956					5.5496	5.2923	5.4798					5.4837	5.3805	5.4043
	1.31		4.9164	4.7183	5.0334					5.0017	4.8226	4.9511					4.9129	4.8542	4.86
	1.5		4.3438	4.2142	4.4469					4.4372	4.3436	4.3953					4.4084	4.3597	4.363
	1.72		3.9142	3.751	4.0177					3.9434	3.8632	3.9153					3.9612	3.9103	3.9164
	1.96		3.4988	3.3963	3.573					3.5309	3.4368	3.5117					3.5599	3.4936	3.5219
	2.25		3.0928	3.0306	3.1601					3.1595	3.0676	3.1452					3.1892	3.1089	3.1643
	2.57		2.7564	2.6815	2.8259					2.8264	2.7427	2.8128					2.8353	2.753	2.8145
	2.94		2.469	2.3856	2.5378					2.5214	2.452	2.5118					2.5018	2.4573	2.4853
	3.37		2.2101	2.1315	2.2728					2.2473	2.1989	2.2361					2.2342	2.229	2.2134
	3.85		1.9768	1.9056	2.0299					2.0058	1.9779	1.9969					2.0308	2.0097	2.0095
	4.41		1.7615	1.6995	1.8084					1.8023	1.7804	1.7925					1.814	1.7647	1.7996
	5.05		1.5656	1.514	1.6096					1.625	1.5899	1.6175					1.5893	1.5761	1.5759
	5.78		1.3872	1.35	1.4269					1.4512	1.4008	1.4453					1.4412	1.4325	1.4261
	6.61		1.2287	1.21	1.2621					1.2752	1.2429	1.2706					1.2861	1.2533	1.2774
	7.56		1.0949	1.0888	1.1203					1.1357	1.1272	1.1298					1.1321	1.1318	1.1208
	8.66		0.98593	0.97586	1.005					1.0294	1.0057	1.0244					1.0302	1.0105	1.0211
	9.91		0.88346	0.86098	0.90456					0.90626	0.88231	0.90321					0.89788	0.89296	0.89097
	11.3		0.77759	0.76011	0.79952					0.80497	0.80085	0.80031					0.81873	0.80707	0.811
	13		0.68765	0.68682	0.70375					0.72846	0.70858	0.72551					0.71421	0.71001	0.70916
	14.8		0.62252	0.61396	0.63486					0.63604	0.62992	0.63368					0.64968	0.64124	0.64445
	17		0.55006	0.53869	0.56561					0.57774	0.5675	0.5751					0.56753	0.56636	0.56287
	19.4		0.4864	0.48709	0.49696					0.507	0.49869	0.50528					0.51709	0.50791	0.51251
	22.3		0.44057	0.43198	0.45075					0.45798	0.45227	0.45556					0.45313	0.45417	0.44874
	25.5		0.38526	0.38274	0.39513					0.40332	0.39621	0.40211					0.40806	0.40035	0.40575
	29.1		0.34853	0.34761	0.35497					0.36397	0.35998	0.36173					0.36387	0.36419	0.3603
	33.4		0.30513	0.30061	0.31474					0.31854	0.31421	0.31692					0.31986	0.3174	0.31743
	38.2		0.26918	0.27193	0.27313					0.2854	0.28084	0.28389					0.28756	0.28295	0.28479
	43.7		0.22075	0.21529	0.22781					0.2326	0.23359	0.23155					0.24012	0.24244	0.23755
	50		0.16446	0.16603	0.16506					0.18242	0.17538	0.18305					0.18831	0.18453	0.18665
[truncated: 122 more columns]

## Sheet: 8
Fluid:						Plattenabstand H			Plattenradius R
Platte:						[mm]	[m]		[mm]	[m]
		Plattenabstand:		1,40 mm		1.4	0.0014		12.525	0.012525
		Ausgabe Messgerät:								Berechnung:
										Drehzahl	Drehzahl	Scherrate		ln(Scherrate)		Moment						ln(M)			unkorr. Schubspannung			unkorr. Viskosität			dln(M)/dln(app. Scherrate)			korr. Schubspannung (W&R)			korr. Viskosität (W&R)							realer Spalt		Änderung Spalt		neue Viskosität
		Scherrate	Schubsp.			Viskosität																																		Mittelwert	Stabw.	CV	Funktion				Funktion	(korr. Spalt)
		[1/s]	[Pa]			[Pas]				[1/min]	[1/s]	[1/s]				[µNm]			[Nm]						[Pa]			[Pas]						[Pa]			[Pas]			[Pas]		%	Mittelwert	[m]		[mm]		[Pas]	Stabw
			1	2	3	1	2	3								1	2	3	1	2	3	1	2	3	1	2	3	1	2	3	1	2	3	1	2	3	1	2	3
		1	6.01	6.08	6.23	6.0119	6.0806	6.2339		1.07	0.0178333	1.00245		0.00244556		18.6	18.8	19.2	1.86e-05	1.88e-05	1.92e-05	-10.8923	-10.8817	-10.8606	6.02643	6.09123	6.22083	6.01171	6.07635	6.20563	0.162275	0.155483	0.150382	4.7643	4.80519	4.8995	4.75267	4.79345	4.88753	4.81122	0.0691631	1.43754	4.82564	0.00147406		0.0740552		5.10306	0.0898809
		1.14	6.15	6.15	6.34	5.3716	5.3725	5.5377		1.22	0.0203333	1.14298		0.133638		19	19	19.6	1.9e-05	1.9e-05	1.96e-05	-10.8711	-10.8711	-10.84	6.15603	6.15603	6.35043	5.38595	5.38595	5.55603	0.160937	0.154591	0.149438	4.8647	4.85494	5.00007	4.25616	4.24762	4.3746	4.29279	0.0709724	1.65329	4.31078	0.00147388		0.0738768		4.54966	0.0905455
		1.31	6.27	6.31	6.4	4.7898	4.8161	4.8877		1.4	0.0233333	1.31161		0.271259		19.4	19.5	19.8	1.94e-05	1.95e-05	1.98e-05	-10.8502	-10.8451	-10.8298	6.28563	6.31803	6.41523	4.79228	4.81698	4.89109	0.159533	0.153655	0.148447	4.96491	4.98122	5.0495	3.78534	3.79778	3.84984	3.81098	0.0342149	0.897797	3.82961	0.00147172		0.0717226		4.03416	0.0461111
		1.5	6.38	6.38	6.54	4.2581	4.2592	4.3602		1.6	0.0266667	1.49899		0.404791		19.7	19.7	20.2	1.97e-05	1.97e-05	2.02e-05	-10.8349	-10.8349	-10.8098	6.38283	6.38283	6.54483	4.25809	4.25809	4.36616	0.158171	0.152747	0.147486	5.03952	5.03086	5.14994	3.36194	3.35617	3.43561	3.38457	0.0442912	1.30862	3.41414	0.00146891		0.0689135		3.59003	0.0546515
		1.72	6.58	6.59	6.71	3.8342	3.8435	3.9133		1.83	0.0305	1.71447		0.539103		20.3	20.3	20.7	2.03e-05	2.03e-05	2.07e-05	-10.8049	-10.8049	-10.7854	6.57723	6.57723	6.70683	3.83631	3.83631	3.9119	0.156801	0.151834	0.146518	5.19075	5.18258	5.27579	3.02762	3.02285	3.07722	3.04256	0.0301068	0.989523	3.0417	0.0014653		0.0652986		3.19269	0.0410346
		1.96	6.67	6.72	6.77	3.3997	3.4208	3.4496		2.1	0.035	1.96742		0.676724		20.6	20.7	20.9	2.06e-05	2.07e-05	2.09e-05	-10.7902	-10.7854	-10.7758	6.67443	6.70683	6.77163	3.39247	3.40894	3.44188	0.155397	0.150898	0.145528	5.26512	5.28313	5.32509	2.67615	2.68531	2.70663	2.68936	0.0156397	0.581539	2.70219	0.00147376		0.0737627		2.83143	0.0243237
		2.25	6.78	6.79	6.91	3.0193	3.0241	3.0773		2.4	0.04	2.24848		0.810256		20.9	21	21.3	2.09e-05	2.1e-05	2.13e-05	-10.7758	-10.771	-10.7568	6.77163	6.80403	6.90123	3.01164	3.02605	3.06928	0.154035	0.14999	0.144566	5.33949	5.35816	5.42534	2.37471	2.38301	2.41289	2.3902	0.0200821	0.840183	2.40904	0.00146772		0.0677228		2.52015	0.0276312
		2.57	6.95	6.93	7.13	2.7046	2.6973	2.7741		2.74	0.0456667	2.56702		0.942745		21.5	21.4	22	2.15e-05	2.14e-05	2.2e-05	-10.7475	-10.7521	-10.7245	6.96603	6.93363	7.12803	2.71367	2.70104	2.77678	0.152684	0.149089	0.143612	5.49042	5.45866	5.60194	2.13883	2.12646	2.18228	2.14919	0.0293146	1.36399	2.14961	0.00146672		0.0667187		2.24522	0.0386133
		2.94	7.15	7.13	7.29	2.4305	2.4243	2.4765		3.14	0.0523333	2.94176		1.07901		22.1	22	22.5	2.21e-05	2.2e-05	2.25e-05	-10.7199	-10.7245	-10.702	7.16043	7.12803	7.29003	2.43406	2.42305	2.47812	0.151294	0.148163	0.142631	5.64116	5.61005	5.72747	1.91761	1.90704	1.94695	1.92387	0.0206796	1.0749	1.9119	0.00146855		0.0685468		1.99387	0.0312669
		3.37	7.3	7.32	7.45	2.1676	2.1733	2.2115		3.59	0.0598333	3.36336		1.21294		22.5	22.6	23	2.25e-05	2.26e-05	2.3e-05	-10.702	-10.6976	-10.68	7.29003	7.32243	7.45203	2.16749	2.17712	2.21565	0.149928	0.147252	0.141667	5.74077	5.76138	5.85295	1.70686	1.71299	1.74021	1.72002	0.0177541	1.03221	1.7039	0.0014649		0.0648999		1.7743	0.0269666
		3.85	7.46	7.47	7.56	1.937	1.9381	1.9627		4.11	0.0685	3.85053		1.34821		23	23.1	23.3	2.3e-05	2.31e-05	2.33e-05	-10.68	-10.6757	-10.6671	7.45203	7.48443	7.54923	1.93533	1.94374	1.96057	0.148548	0.146332	0.140693	5.86577	5.88713	5.92746	1.52337	1.52891	1.53939	1.53056	0.00813518	0.531517	1.51677	0.00146717		0.0671703		1.57718	0.0170553
		4.41	7.63	7.62	7.7	1.7292	1.7274	1.7469		4.71	0.0785	4.41265		1.48447		23.5	23.5	23.8	2.35e-05	2.35e-05	2.38e-05	-10.6585	-10.6585	-10.6458	7.61403	7.61403	7.71123	1.7255	1.7255	1.74753	0.147158	0.145406	0.139712	5.99064	5.98731	6.05276	1.35761	1.35685	1.37169	1.36205	0.00835469	0.613392	1.34905	0.00146736		0.0673564		1.40085	0.0194942
		5.05	7.78	7.75	7.87	1.541	1.536	1.56		5.39	0.0898333	5.04972		1.61933		24	23.9	24.3	2.4e-05	2.39e-05	2.43e-05	-10.6375	-10.6416	-10.625	7.77603	7.74363	7.87323	1.53989	1.53348	1.55914	0.145783	0.144489	0.138741	6.11543	6.08744	6.17801	1.21104	1.2055	1.22344	1.21333	0.00918318	0.756859	1.20132	0.00146613		0.0661313		1.24577	0.0193343
		5.78	7.9	7.85	8.02	1.368	1.3592	1.3892		6.16	0.102667	5.77111		1.75286		24.4	24.2	24.8	2.44e-05	2.42e-05	2.48e-05	-10.6209	-10.6292	-10.6047	7.90563	7.84083	8.03524	1.36986	1.35864	1.39232	0.144421	0.143581	0.137779	6.21466	6.16207	6.3032	1.07686	1.06775	1.0922	1.07893	0.0123584	1.14543	1.07099	0.00146387		0.063866		1.10921	0.0222884
		6.61	8.01	7.97	8.15	1.2116	1.2057	1.2325		7.06	0.117667	6.61429		1.88923		24.7	24.6	25.1	2.47e-05	2.46e-05	2.51e-05	-10.6087	-10.6128	-10.5926	8.00284	7.97044	8.13244	1.20993	1.20503	1.22953	0.14303	0.142653	0.136798	6.28829	6.26208	6.37745	0.950713	0.94675	0.964193	0.953886	0.00914404	0.95861	0.952474	0.00146623		0.06623		0.985224	0.0190621
		7.56	8.1	8.09	8.21	1.0705	1.0701	1.0855		8.07	0.1345	7.56052		2.02294		25	25	25.3	2.5e-05	2.5e-05	2.53e-05	-10.5966	-10.5966	-10.5847	8.10004	8.10004	8.19724	1.07136	1.07136	1.08422	0.141666	0.141744	0.135835	6.3619	6.36206	6.42629	0.841463	0.841484	0.84998	0.844309	0.00491127	0.581691	0.849012	0.00146511		0.0651064		0.877155	0.01392
		8.66	8.27	8.32	8.31	0.95535	0.96081	0.96023		9.24	0.154	8.65666		2.15833		25.5	25.7	25.7	2.55e-05	2.57e-05	2.57e-05	-10.5768	-10.569	-10.569	8.26204	8.32684	8.32684	0.954414	0.9619	0.9619	0.140285	0.140823	0.13486	6.48629	6.53828	6.52587	0.749283	0.755289	0.753855	0.752809	0.00313675	0.416673	0.755696	0.00146414		0.0641352		0.779843	0.0119493
		9.91	8.54	8.57	8.55	0.8619	0.86459	0.86275		10.6	0.176667	9.9308		2.29564		26.4	26.4	26.4	2.64e-05	2.64e-05	2.64e-05	-10.5421	-10.5421	-10.5421	8.55364	8.55364	8.55364	0.861324	0.861324	0.861324	0.138884	0.13989	0.133871	6.71222	6.71437	6.7015	0.675899	0.676116	0.67482	0.675612	0.000694203	0.102752	0.671525	0.00146687		0.0668688		0.692205	0.0100993
		11.3	8.69	8.64	8.79	0.76689	0.76228	0.77522		12.1	0.201667	11.3361		2.42799		26.8	26.7	27.1	2.68e-05	2.67e-05	2.71e-05	-10.5271	-10.5308	-10.516	8.68324	8.65084	8.78044	0.765981	0.763123	0.774555	0.137534	0.13899	0.132918	6.81099	6.78872	6.8771	0.600823	0.598859	0.606655	0.602112	0.00405476	0.673423	0.59928	0.00146786		0.0678629		0.617069	0.0121758
		13	8.72	8.71	8.85	0.67211	0.67158	0.68172		13.8	0.23	12.9288		2.55946		26.9	26.9	27.3	2.69e-05	2.69e-05	2.73e-05	-10.5234	-10.5234	-10.5086	8.71564	8.71564	8.84524	0.674127	0.674127	0.684151	0.136194	0.138096	0.131972	6.83348	6.83763	6.92576	0.528548	0.528869	0.535686	0.531034	0.00403142	0.759164	0.535216	0.00145653		0.0565337		0.550536	0.0103904
		14.8	8.96	9	8.97	0.60364	0.60642	0.60411		15.8	0.263333	14.8025		2.6948		27.7	27.8	27.7	2.77e-05	2.78e-05	2.77e-05	-10.4941	-10.4905	-10.4941	8.97484	9.00724	8.97484	0.606305	0.608494	0.606305	0.134813	0.137175	0.130997	7.03361	7.06432	7.02505	0.475163	0.477238	0.474585	0.475662	0.00139512	0.2933	0.476409	0.00146327		0.0632657		0.489557	0.00814283
		17	9.21	9.16	9.27	0.54225	0.53887	0.54547		18.1	0.301667	16.9573		2.8307		28.4	28.3	28.6	2.84e-05	2.83e-05	2.86e-05	-10.4691	-10.4726	-10.4621	9.20164	9.16924	9.26644	0.542636	0.540725	0.546457	0.133427	0.136251	0.130019	7.20817	7.18926	7.25103	0.425077	0.423962	0.427605	0.425548	0.00186655	0.438623	0.423859	0.00145949		0.0594873		0.435133	0.00832875
		19.4	9.23	9.22	9.32	0.47442	0.47429	0.47937		20.8	0.346667	19.4869		2.96974		28.5	28.5	28.8	2.85e-05	2.85e-05	2.88e-05	-10.4656	-10.4656	-10.4551	9.23404	9.23404	9.33124	0.47386	0.47386	0.478848	0.132009	0.135306	0.129018	7.23027	7.23789	7.2994	0.371033	0.371424	0.374581	0.372346	0.00194527	0.522436	0.376089	0.00146789		0.0678885		0.385729	0.00890972
		22.3	9.55	9.56	9.53	0.42911	0.42946	0.42817		23.8	0.396667	22.2975		3.10447		29.5	29.5	29.4	2.95e-05	2.95e-05	2.94e-05	-10.4311	-10.4311	-10.4345	9.55804	9.55804	9.52564	0.428661	0.428661	0.427208	0.130634	0.13439	0.128048	7.48068	7.48966	7.44917	0.335495	0.335897	0.334081	0.335158	0.000953736	0.284563	0.334941	0.00146171		0.0617096		0.343214	0.00695167
		25.5	9.68	9.59	9.8	0.37986	0.37655	0.38485		27.2	0.453333	25.4828		3.238		29.9	29.6	30.3	2.99e-05	2.96e-05	3.03e-05	-10.4177	-10.4277	-10.4044	9.68764	9.59044	9.81724	0.380164	0.37635	0.38525	0.129272	0.133482	0.127086	7.57882	7.51287	7.67484	0.297409	0.294821	0.301177	0.297802	0.0031963	1.0733	0.298604	0.00146061		0.0606136		0.305717	0.00893922
		29.1	9.79	9.88	9.81	0.33589	0.33881	0.3364		31.1	0.518333	29.1366		3.37199		30.2	30.5	30.3	3.02e-05	3.05e-05	3.03e-05	-10.4077	-10.3978	-10.4044	9.78484	9.88204	9.81724	0.335827	0.339163	0.336939	0.127906	0.13257	0.126122	7.65152	7.73905	7.67247	0.262609	0.265613	0.263328	0.26385	0.00156863	0.594518	0.266104	0.00146265		0.0626549		0.272214	0.00677033
		33.4	10.1	10	10.2	0.30205	0.29968	0.30596		35.6	0.593333	33.3525		3.50713		31.1	30.9	31.5	3.11e-05	3.09e-05	3.15e-05	-10.3783	-10.3848	-10.3655	10.0764	10.0116	10.206	0.30212	0.300177	0.306005	0.126527	0.131651	0.125149	7.87607	7.83824	7.97385	0.236146	0.235012	0.239078	0.236746	0.00209813	0.886237							0.00209813
		38.2	9.83	9.95	9.85	0.25741	0.26052	0.25797		40.8	0.68	38.2242		3.64347		30.3	30.7	30.4	3.03e-05	3.07e-05	3.04e-05	-10.4044	-10.3912	-10.4011	9.81724	9.94684	9.84964	0.256833	0.260224	0.257681	0.125137	0.130724	0.124167	7.67006	7.78521	7.69298	0.20066	0.203672	0.201259	0.201864	0.00159457	0.789926							0.00159457
		43.7	9.6	9.46	9.76	0.21955	0.21644	0.22319		46.7	0.778333	43.7517		3.77853		29.6	29.2	30.1	2.96e-05	2.92e-05	3.01e-05	-10.4277	-10.4413	-10.411	9.59044	9.46084	9.75244	0.219201	0.216239	0.222904	0.123759	0.129806	0.123195	7.48956	7.40265	7.61469	0.171183	0.169197	0.174043	0.171474	0.00243636	1.42083							0.00243636
		50	7.52	7.81	7.48	0.15031	0.15601	0.14942		53.4	0.89	50.0287		3.9126		23.2	24.1	23.1	2.32e-05	2.41e-05	2.31e-05	-10.6714	-10.6333	-10.6757	7.51683	7.80843	7.48443	0.15025	0.156079	0.149603	0.122392	0.128894	0.122229	5.86762	6.10794	5.84203	0.117285	0.122089	0.116773	0.118716	0.00293222	2.46995							0.00293222
	unkorrigiert										korrigiert																																Spalt	Ableitung (dln(M)/dln(app. Scherrate))
																					Spaltweite		Scherrate		korr. Viskosität		über Spalt angepasste Viskosität																[mm]
																					[mm]		[1/s]		[Pas]	CV / %	[Pas]	CV / %															1.4
																					1.4		5.05		1.20132	0.567198	1.24577	0.821759															1.2
																					1.2		5.05		1.21248		1.26482																1
																					1		5.05		1.20007		1.26224
																					1.4		9.91		0.671525	1.00865	0.692205	1.44154
																					1.2		9.91		0.68493		0.70954
																					1		9.91		0.680665		0.710013
																					1.4		25.5		0.298604	1.68122	0.305717	2.07539
																					1.2		25.5		0.307449		0.315994
																					1		25.5		0.307494		0.317748
																					1.4		1.96		2.70219	0.982773	2.83143	0.316222
																					1.2		1.96		2.69662		2.84709
																					1		1.96		2.65397		2.83167
			Plattenabstand: 1,4 mm							Plattenabstand: 1,2 mm							Plattenabstand: 1,0 mm
	Scherrate		Viskos.	Viskos.	Viskos.	Temp.	Temp.	Temp.		Viskos.	Viskos.	Viskos.	Temp.	Temp.	Temp.		Viskos.	Viskos.	Viskos.	Temp.	Temp.	Temp.
	[1/s]		[Pas]	[Pas]	[Pas]	[°C]	[°C]	[°C]		[Pas]	[Pas]	[Pas]	[°C]	[°C]	[°C]		[Pas]	[Pas]	[Pas]	[°C]	[°C]	[°C]
			1	2	3	1	2	3		1	2	3	1	2	3		1	2	3	1	2	3
	1		6.0119	6.0806	6.2339	20.34	19.73	19.64		5.7553	5.8562	6.0803	20	19.59	19.59		5.6364	5.7854	5.8202	19.85	19.6	19.62
	1.14		5.3716	5.3725	5.5377	20.27	19.71	19.62		5.2315	5.3051	5.4532	19.97	19.59	19.59		5.0495	5.1381	5.2172	19.83	19.6	19.61
	1.31		4.7898	4.8161	4.8877	20.22	19.68	19.61		4.6524	4.7411	4.8254	19.95	19.59	19.59		4.5394	4.6021	4.6919	19.82	19.6	19.6
	1.5		4.2581	4.2592	4.3602	20.19	19.67	19.6		4.1489	4.2035	4.3167	19.93	19.58	19.6		4.075	4.1228	4.2092	19.82	19.61	19.6
	1.72		3.8342	3.8435	3.9133	20.17	19.66	19.6		3.733	3.7608	3.8923	19.92	19.58	19.6		3.6579	3.6984	3.7708	19.81	19.61	19.6
	1.96		3.3997	3.4208	3.4496	20.14	19.65	19.59		3.3732	3.3799	3.5057	19.91	19.58	19.61		3.2791	3.3311	3.3801	19.8	19.61	19.59
	2.25		3.0193	3.0241	3.0773	20.12	19.65	19.6		3.0277	3.034	3.1375	19.89	19.58	19.61		2.96	3.008	3.0386	19.8	19.61	19.59
	2.57		2.7046	2.6973	2.7741	20.11	19.64	19.59		2.7079	2.7123	2.806	19.89	19.58	19.61		2.6775	2.7071	2.7461	19.8	19.61	19.58
	2.94		2.4305	2.4243	2.4765	20.11	19.64	19.59		2.4199	2.4198	2.5056	19.89	19.58	19.61		2.4025	2.4065	2.4736	19.8	19.61	19.58
	3.37		2.1676	2.1733	2.2115	20.1	19.64	19.59		2.1533	2.1564	2.2322	19.88	19.58	19.61		2.1173	2.1193	2.1894	19.79	19.61	19.58
	3.85		1.937	1.9381	1.9627	20.09	19.63	19.59		1.9102	1.9166	1.9803	19.88	19.59	19.61		1.8754	1.9004	1.9302	19.79	19.61	19.58
	4.41		1.7292	1.7274	1.7469	20.08	19.63	19.59		1.6961	1.7112	1.7526	19.87	19.59	19.61		1.7046	1.7288	1.7464	19.79	19.61	19.58
	5.05		1.541	1.536	1.56	20.08	19.63	19.59		1.5217	1.5426	1.5598	19.87	19.59	19.61		1.526	1.5252	1.5718	19.79	19.61	19.58
	5.78		1.368	1.3592	1.3892	20.07	19.63	19.59		1.3737	1.3898	1.407	19.87	19.59	19.62		1.3374	1.3519	1.3737	19.79	19.61	19.58
	6.61		1.2116	1.2057	1.2325	20.07	19.63	19.59		1.2249	1.2272	1.2654	19.87	19.59	19.62		1.2179	1.2299	1.2448	19.79	19.61	19.58
	7.56		1.0705	1.0701	1.0855	20.07	19.63	19.59		1.0733	1.0825	1.1114	19.87	19.59	19.61		1.0773	1.0765	1.1085	19.79	19.61	19.58
	8.66		0.95535	0.96081	0.96023	20.06	19.63	19.59		0.96495	0.97952	0.98753	19.87	19.59	19.61		0.95839	0.97282	0.97939	19.79	19.61	19.58
	9.91		0.8619	0.86459	0.86275	20.06	19.63	19.59		0.86941	0.872	0.89484	19.87	19.59	19.61		0.8634	0.86314	0.88654	19.79	19.61	19.58
	11.3		0.76689	0.76228	0.77522	20.06	19.63	19.59		0.76151	0.76688	0.78511	19.86	19.59	19.61		0.76011	0.7712	0.77623	19.79	19.61	19.58
	13		0.67211	0.67158	0.68172	20.06	19.63	19.59		0.68882	0.69611	0.70331	19.87	19.59	19.61		0.68799	0.68728	0.70518	19.79	19.61	19.58
	14.8		0.60364	0.60642	0.60411	20.06	19.63	19.59		0.61081	0.61105	0.62995	19.86	19.59	19.61		0.60501	0.61318	0.61739	19.79	19.61	19.58
	17		0.54225	0.53887	0.54547	20.06	19.63	19.59		0.54307	0.54848	0.55411	19.86	19.59	19.61		0.54516	0.5441	0.55818	19.79	19.61	19.59
	19.4		0.47442	0.47429	0.47937	20.06	19.63	19.59		0.488	0.48749	0.50163	19.86	19.59	19.61		0.48442	0.48927	0.49208	19.79	19.61	19.58
	22.3		0.42911	0.42946	0.42817	20.05	19.62	19.59		0.43005	0.43403	0.4393	19.86	19.59	19.61		0.43089	0.42995	0.44055	19.78	19.61	19.58
	25.5		0.37986	0.37655	0.38485	20.05	19.62	19.59		0.3883	0.38782	0.39831	19.86	19.59	19.61		0.38779	0.39052	0.39449	19.79	19.61	19.58
	29.1		0.33589	0.33881	0.3364	20.05	19.63	19.59		0.34127	0.34468	0.34841	19.86	19.59	19.61		0.34075	0.34245	0.34706	19.78	19.61	19.58
	33.4		0.30205	0.29968	0.30596	20.05	19.62	19.59		0.3068	0.30655	0.31588	19.86	19.59	19.61		0.3082	0.30761	0.31424	19.79	19.61	19.58
	38.2		0.25741	0.26052	0.25797	20.05	19.62	19.59		0.26672	0.27026	0.27051	19.86	19.59	19.61		0.2678	0.27101	0.27164	19.78	19.61	19.58
	43.7		0.21955	0.21644	0.22319	20.05	19.63	19.59		0.22302	0.22286	0.23225	19.86	19.59	19.61		0.22714	0.22687	0.23224	19.78	19.61	19.58
	50		0.15031	0.15601	0.14942	20.05	19.62	19.59		0.17014	0.17369	0.1739	19.86	19.59	19.61		0.18087	0.18094	0.18434	19.78	19.61	19.58
[truncated: 122 more columns]

[truncated: 7 more sheets: 9, 10, 11, 12, 13, 14, 15]
