# Supplementary material for: Absolute Rheological Measurements of Model Suspensions: Influence and Correction of Wall Slip Prevention Measures
Source: Materials (Basel). 2020 Jan 18;13(2):467. doi: 10.3390/ma13020467 (PMC7013820; doi:10.3390/ma13020467)
Supplement: Supplementary file 1 [file materials-13-00467-s001.zip › Xanthan gum solution_2 and 3 wt.%.xlsx]

## Sheet: Ergebnisse
	Platte: Glatt		Scherrate	Viskosität	norm. Viskosität			P1: gemittelte Viskosität über Plattenabstand 1,2 & 1,4 mm
	2 % Xanthan		1/s	Pas	-
	P1	1,2 + 1,4 mm	5.05	6.40586	1
	Platte: Glatt		Scherrate	Viskosität	norm. Viskosität
	3 % Xanthan		1/s	Pas	-
	P1	1,2 + 1,4 mm	5.05	11.0407	1
	Platte: Pyramiden		Scherrate	scheinbarer	scheinbare		Korrektur-	norm.	interpol.	Änderung			über Spalt korrigierte
				Spalt	Viskosität	CV	faktor	Viskosität	Spalt	Spalt	Mittelwert	CV	Viskosität	CV	norm. V.
			1/s	mm	Pas	%	Viskosität	-	mm	mm	mm	%	Pas	%
	P8_Pyramiden_H0,5		5.05	1.4	6.12011	0.273802	1.04669	0.955393	1.46536	0.0653649	0.0443118	26.4966	6.31382	0.822055	0.985633
	2 % Xanthan			1.2	6.15211		1.04125	0.960387	1.2495	0.0494958			6.37928		0.995851
				1	6.14506		1.04244	0.959287	1.04244	0.0424407			6.41736		1.0018
	P8_Pyramiden_H0,5		5.05	1.4	10.6852	0.430045	1.03328	0.967796	1.44659	0.0465851	0.0476134	14.0753	11.0486	0.627522	1.72476
	3 % Xanthan			1.2	10.5937		1.0422	0.95951	1.25064	0.0506386			11.014		1.71937
				1	10.6412		1.03755	0.963811	1.03755	0.0375477			11.1478		1.74026

## Sheet: V
Fluid:						Plattenabstand H			Plattenradius R
Platte:						[mm]	[m]		[mm]	[m]
		Plattenabstand:		1,40 mm		1.4	0.0014			0
		Ausgabe Messgerät:								Berechnung:
										Drehzahl	Drehzahl	Scherrate		ln(Scherrate)		Moment						ln(M)			unkorr. Schubspannung			unkorr. Viskosität			dln(M)/dln(app. Scherrate)			korr. Schubspannung (W&R)			korr. Viskosität (W&R)							realer Spalt		Änderung Spalt		neue Viskosität
		Scherrate	Schubsp.			Viskosität																																		Mittelwert	Stabw.	CV	Funktion				Funktion	(korr. Spalt)
		[1/s]	[Pa]			[Pas]				[1/min]	[1/s]	[1/s]				[µNm]			[Nm]						[Pa]			[Pas]						[Pa]			[Pas]			[Pas]		%	Mittelwert	[m]		[mm]		[Pas]
			1	2	3	1	2	3								1	2	3	1	2	3	1	2	3	1	2	3	1	2	3	1	2	3	1	2	3	1	2	3
		1								1.07	0.0178333	0		#NUM!					0	0	0	#NUM!	#NUM!	#NUM!	#DIV/0!	#DIV/0!	#DIV/0!	#DIV/0!	#DIV/0!	#DIV/0!	#NUM!	#NUM!	#NUM!	#DIV/0!	#DIV/0!	#DIV/0!	#DIV/0!	#DIV/0!	#DIV/0!	#DIV/0!	#DIV/0!	#DIV/0!	#DIV/0!	#DIV/0!		#DIV/0!		#DIV/0!
		1.14								1.23	0.0205	0		#NUM!					0	0	0	#NUM!	#NUM!	#NUM!	#DIV/0!	#DIV/0!	#DIV/0!	#DIV/0!	#DIV/0!	#DIV/0!				#DIV/0!	#DIV/0!	#DIV/0!	#DIV/0!	#DIV/0!	#DIV/0!	#DIV/0!	#DIV/0!	#DIV/0!		#DIV/0!		#DIV/0!		0
		1.31								1.4	0.0233333	0		#NUM!					0	0	0	#NUM!	#NUM!	#NUM!	#DIV/0!	#DIV/0!	#DIV/0!	#DIV/0!	#DIV/0!	#DIV/0!				#DIV/0!	#DIV/0!	#DIV/0!	#DIV/0!	#DIV/0!	#DIV/0!	#DIV/0!	#DIV/0!	#DIV/0!		#DIV/0!		#DIV/0!		0
		1.5								1.61	0.0268333	0		#NUM!					0	0	0	#NUM!	#NUM!	#NUM!	#DIV/0!	#DIV/0!	#DIV/0!	#DIV/0!	#DIV/0!	#DIV/0!				#DIV/0!	#DIV/0!	#DIV/0!	#DIV/0!	#DIV/0!	#DIV/0!	#DIV/0!	#DIV/0!	#DIV/0!		#DIV/0!		#DIV/0!		0
		1.72								1.84	0.0306667	0		#NUM!					0	0	0	#NUM!	#NUM!	#NUM!	#DIV/0!	#DIV/0!	#DIV/0!	#DIV/0!	#DIV/0!	#DIV/0!				#DIV/0!	#DIV/0!	#DIV/0!	#DIV/0!	#DIV/0!	#DIV/0!	#DIV/0!	#DIV/0!	#DIV/0!		#DIV/0!		#DIV/0!		0
		1.96								2.1	0.035	0		#NUM!					0	0	0	#NUM!	#NUM!	#NUM!	#DIV/0!	#DIV/0!	#DIV/0!	#DIV/0!	#DIV/0!	#DIV/0!				#DIV/0!	#DIV/0!	#DIV/0!	#DIV/0!	#DIV/0!	#DIV/0!	#DIV/0!	#DIV/0!	#DIV/0!		#DIV/0!		#DIV/0!		0
		2.25								2.41	0.0401667	0		#NUM!					0	0	0	#NUM!	#NUM!	#NUM!	#DIV/0!	#DIV/0!	#DIV/0!	#DIV/0!	#DIV/0!	#DIV/0!				#DIV/0!	#DIV/0!	#DIV/0!	#DIV/0!	#DIV/0!	#DIV/0!	#DIV/0!	#DIV/0!	#DIV/0!		#DIV/0!		#DIV/0!		0
		2.57								2.76	0.046	0		#NUM!					0	0	0	#NUM!	#NUM!	#NUM!	#DIV/0!	#DIV/0!	#DIV/0!	#DIV/0!	#DIV/0!	#DIV/0!				#DIV/0!	#DIV/0!	#DIV/0!	#DIV/0!	#DIV/0!	#DIV/0!	#DIV/0!	#DIV/0!	#DIV/0!		#DIV/0!		#DIV/0!		0
		2.94								3.15	0.0525	0		#NUM!					0	0	0	#NUM!	#NUM!	#NUM!	#DIV/0!	#DIV/0!	#DIV/0!	#DIV/0!	#DIV/0!	#DIV/0!				#DIV/0!	#DIV/0!	#DIV/0!	#DIV/0!	#DIV/0!	#DIV/0!	#DIV/0!	#DIV/0!	#DIV/0!		#DIV/0!		#DIV/0!		0
		3.37								3.61	0.0601667	0		#NUM!					0	0	0	#NUM!	#NUM!	#NUM!	#DIV/0!	#DIV/0!	#DIV/0!	#DIV/0!	#DIV/0!	#DIV/0!				#DIV/0!	#DIV/0!	#DIV/0!	#DIV/0!	#DIV/0!	#DIV/0!	#DIV/0!	#DIV/0!	#DIV/0!		#DIV/0!		#DIV/0!		0
		3.85								4.13	0.0688333	0		#NUM!					0	0	0	#NUM!	#NUM!	#NUM!	#DIV/0!	#DIV/0!	#DIV/0!	#DIV/0!	#DIV/0!	#DIV/0!				#DIV/0!	#DIV/0!	#DIV/0!	#DIV/0!	#DIV/0!	#DIV/0!	#DIV/0!	#DIV/0!	#DIV/0!		#DIV/0!		#DIV/0!		0
		4.41								4.73	0.0788333	0		#NUM!					0	0	0	#NUM!	#NUM!	#NUM!	#DIV/0!	#DIV/0!	#DIV/0!	#DIV/0!	#DIV/0!	#DIV/0!				#DIV/0!	#DIV/0!	#DIV/0!	#DIV/0!	#DIV/0!	#DIV/0!	#DIV/0!	#DIV/0!	#DIV/0!		#DIV/0!		#DIV/0!		0
		5.05								5.41	0.0901667	0		#NUM!					0	0	0	#NUM!	#NUM!	#NUM!	#DIV/0!	#DIV/0!	#DIV/0!	#DIV/0!	#DIV/0!	#DIV/0!				#DIV/0!	#DIV/0!	#DIV/0!	#DIV/0!	#DIV/0!	#DIV/0!	#DIV/0!	#DIV/0!	#DIV/0!		#DIV/0!		#DIV/0!		0
		5.78								6.19	0.103167	0		#NUM!					0	0	0	#NUM!	#NUM!	#NUM!	#DIV/0!	#DIV/0!	#DIV/0!	#DIV/0!	#DIV/0!	#DIV/0!				#DIV/0!	#DIV/0!	#DIV/0!	#DIV/0!	#DIV/0!	#DIV/0!	#DIV/0!	#DIV/0!	#DIV/0!		#DIV/0!		#DIV/0!		0
		6.61								7.08	0.118	0		#NUM!					0	0	0	#NUM!	#NUM!	#NUM!	#DIV/0!	#DIV/0!	#DIV/0!	#DIV/0!	#DIV/0!	#DIV/0!				#DIV/0!	#DIV/0!	#DIV/0!	#DIV/0!	#DIV/0!	#DIV/0!	#DIV/0!	#DIV/0!	#DIV/0!		#DIV/0!		#DIV/0!		0
		7.56								8.11	0.135167	0		#NUM!					0	0	0	#NUM!	#NUM!	#NUM!	#DIV/0!	#DIV/0!	#DIV/0!	#DIV/0!	#DIV/0!	#DIV/0!				#DIV/0!	#DIV/0!	#DIV/0!	#DIV/0!	#DIV/0!	#DIV/0!	#DIV/0!	#DIV/0!	#DIV/0!		#DIV/0!		#DIV/0!		0
		8.66								9.28	0.154667	0		#NUM!					0	0	0	#NUM!	#NUM!	#NUM!	#DIV/0!	#DIV/0!	#DIV/0!	#DIV/0!	#DIV/0!	#DIV/0!				#DIV/0!	#DIV/0!	#DIV/0!	#DIV/0!	#DIV/0!	#DIV/0!	#DIV/0!	#DIV/0!	#DIV/0!		#DIV/0!		#DIV/0!		0
		9.91								10.6	0.176667	0		#NUM!					0	0	0	#NUM!	#NUM!	#NUM!	#DIV/0!	#DIV/0!	#DIV/0!	#DIV/0!	#DIV/0!	#DIV/0!				#DIV/0!	#DIV/0!	#DIV/0!	#DIV/0!	#DIV/0!	#DIV/0!	#DIV/0!	#DIV/0!	#DIV/0!		#DIV/0!		#DIV/0!		0
		11.3								12.2	0.203333	0		#NUM!					0	0	0	#NUM!	#NUM!	#NUM!	#DIV/0!	#DIV/0!	#DIV/0!	#DIV/0!	#DIV/0!	#DIV/0!				#DIV/0!	#DIV/0!	#DIV/0!	#DIV/0!	#DIV/0!	#DIV/0!	#DIV/0!	#DIV/0!	#DIV/0!		#DIV/0!		#DIV/0!		0
		13								13.9	0.231667	0		#NUM!					0	0	0	#NUM!	#NUM!	#NUM!	#DIV/0!	#DIV/0!	#DIV/0!	#DIV/0!	#DIV/0!	#DIV/0!				#DIV/0!	#DIV/0!	#DIV/0!	#DIV/0!	#DIV/0!	#DIV/0!	#DIV/0!	#DIV/0!	#DIV/0!		#DIV/0!		#DIV/0!		0
		14.8								15.9	0.265	0		#NUM!					0	0	0	#NUM!	#NUM!	#NUM!	#DIV/0!	#DIV/0!	#DIV/0!	#DIV/0!	#DIV/0!	#DIV/0!				#DIV/0!	#DIV/0!	#DIV/0!	#DIV/0!	#DIV/0!	#DIV/0!	#DIV/0!	#DIV/0!	#DIV/0!		#DIV/0!		#DIV/0!		0
		17								18.2	0.303333	0		#NUM!					0	0	0	#NUM!	#NUM!	#NUM!	#DIV/0!	#DIV/0!	#DIV/0!	#DIV/0!	#DIV/0!	#DIV/0!				#DIV/0!	#DIV/0!	#DIV/0!	#DIV/0!	#DIV/0!	#DIV/0!	#DIV/0!	#DIV/0!	#DIV/0!		#DIV/0!		#DIV/0!		0
		19.4								20.8	0.346667	0		#NUM!					0	0	0	#NUM!	#NUM!	#NUM!	#DIV/0!	#DIV/0!	#DIV/0!	#DIV/0!	#DIV/0!	#DIV/0!				#DIV/0!	#DIV/0!	#DIV/0!	#DIV/0!	#DIV/0!	#DIV/0!	#DIV/0!	#DIV/0!	#DIV/0!		#DIV/0!		#DIV/0!		0
		22.3								23.9	0.398333	0		#NUM!					0	0	0	#NUM!	#NUM!	#NUM!	#DIV/0!	#DIV/0!	#DIV/0!	#DIV/0!	#DIV/0!	#DIV/0!				#DIV/0!	#DIV/0!	#DIV/0!	#DIV/0!	#DIV/0!	#DIV/0!	#DIV/0!	#DIV/0!	#DIV/0!		#DIV/0!		#DIV/0!		0
		25.5								27.3	0.455	0		#NUM!					0	0	0	#NUM!	#NUM!	#NUM!	#DIV/0!	#DIV/0!	#DIV/0!	#DIV/0!	#DIV/0!	#DIV/0!				#DIV/0!	#DIV/0!	#DIV/0!	#DIV/0!	#DIV/0!	#DIV/0!	#DIV/0!	#DIV/0!	#DIV/0!		#DIV/0!		#DIV/0!		0
		29.1								31.2	0.52	0		#NUM!					0	0	0	#NUM!	#NUM!	#NUM!	#DIV/0!	#DIV/0!	#DIV/0!	#DIV/0!	#DIV/0!	#DIV/0!				#DIV/0!	#DIV/0!	#DIV/0!	#DIV/0!	#DIV/0!	#DIV/0!	#DIV/0!	#DIV/0!	#DIV/0!		#DIV/0!		#DIV/0!		0
		33.4								35.8	0.596667	0		#NUM!					0	0	0	#NUM!	#NUM!	#NUM!	#DIV/0!	#DIV/0!	#DIV/0!	#DIV/0!	#DIV/0!	#DIV/0!				#DIV/0!	#DIV/0!	#DIV/0!	#DIV/0!	#DIV/0!	#DIV/0!	#DIV/0!	#DIV/0!	#DIV/0!
		38.2								40.9	0.681667	0		#NUM!					0	0	0	#NUM!	#NUM!	#NUM!	#DIV/0!	#DIV/0!	#DIV/0!	#DIV/0!	#DIV/0!	#DIV/0!				#DIV/0!	#DIV/0!	#DIV/0!	#DIV/0!	#DIV/0!	#DIV/0!	#DIV/0!	#DIV/0!	#DIV/0!
		43.7								46.8	0.78	0		#NUM!					0	0	0	#NUM!	#NUM!	#NUM!	#DIV/0!	#DIV/0!	#DIV/0!	#DIV/0!	#DIV/0!	#DIV/0!				#DIV/0!	#DIV/0!	#DIV/0!	#DIV/0!	#DIV/0!	#DIV/0!	#DIV/0!	#DIV/0!	#DIV/0!
		50								53.6	0.893333	0		#NUM!					0	0	0	#NUM!	#NUM!	#NUM!	#DIV/0!	#DIV/0!	#DIV/0!	#DIV/0!	#DIV/0!	#DIV/0!				#DIV/0!	#DIV/0!	#DIV/0!	#DIV/0!	#DIV/0!	#DIV/0!	#DIV/0!	#DIV/0!	#DIV/0!
	unkorrigiert										korrigiert																																Spalt	Ableitung (dln(M)/dln(app. Scherrate))
																					Spaltweite		Scherrate		korr. Viskosität		über Spalt angepasste Viskosität																[mm]
																					[mm]		[1/s]		[Pas]	CV / %	[Pas]	CV / %															1.4
																					1.4		5.05		0	#DIV/0!	0	#DIV/0!															1.2
																					1.2		5.05		0		0																1
																					1		5.05		0		0
																					1.4		9.91		0	#DIV/0!	0	#DIV/0!
																					1.2		9.91		0		0
																					1		9.91		0		0
																					1.4		25.5		0	#DIV/0!	0	#DIV/0!
																					1.2		25.5		0		0
																					1		25.5		0		0
																					1.4		1.96		0	#DIV/0!	0	#DIV/0!
																					1.2		1.96		0		0
																					1		1.96		0		0
			Plattenabstand: 1,4 mm							Plattenabstand: 1,2 mm							Plattenabstand: 1,0 mm
	Scherrate		Viskos.	Viskos.	Viskos.	Temp.	Temp.	Temp.		Viskos.	Viskos.	Viskos.	Temp.	Temp.	Temp.		Viskos.	Viskos.	Viskos.	Temp.	Temp.	Temp.
	[1/s]		[Pas]	[Pas]	[Pas]	[°C]	[°C]	[°C]		[Pas]	[Pas]	[Pas]	[°C]	[°C]	[°C]		[Pas]	[Pas]	[Pas]	[°C]	[°C]	[°C]
			1	2	3	1	2	3		1	2	3	1	2	3		1	2	3	1	2	3
	1		0	0	0					0	0	0					0	0	0
	1.14		0	0	0					0	0	0					0	0	0
	1.31		0	0	0					0	0	0					0	0	0
	1.5		0	0	0					0	0	0					0	0	0
	1.72		0	0	0					0	0	0					0	0	0
	1.96		0	0	0					0	0	0					0	0	0
	2.25		0	0	0					0	0	0					0	0	0
	2.57		0	0	0					0	0	0					0	0	0
	2.94		0	0	0					0	0	0					0	0	0
	3.37		0	0	0					0	0	0					0	0	0
	3.85		0	0	0					0	0	0					0	0	0
	4.41		0	0	0					0	0	0					0	0	0
	5.05		0	0	0					0	0	0					0	0	0
	5.78		0	0	0					0	0	0					0	0	0
	6.61		0	0	0					0	0	0					0	0	0
	7.56		0	0	0					0	0	0					0	0	0
	8.66		0	0	0					0	0	0					0	0	0
	9.91		0	0	0					0	0	0					0	0	0
	11.3		0	0	0					0	0	0					0	0	0
	13		0	0	0					0	0	0					0	0	0
	14.8		0	0	0					0	0	0					0	0	0
	17		0	0	0					0	0	0					0	0	0
	19.4		0	0	0					0	0	0					0	0	0
	22.3		0	0	0					0	0	0					0	0	0
	25.5		0	0	0					0	0	0					0	0	0
	29.1		0	0	0					0	0	0					0	0	0
	33.4		0	0	0					0	0	0					0	0	0
	38.2		0	0	0					0	0	0					0	0	0
	43.7		0	0	0					0	0	0					0	0	0
	50		0	0	0					0	0	0					0	0	0

## Sheet: 1_2% Xanthan
Fluid:						Plattenabstand H			Plattenradius R
Platte:						[mm]	[m]		[mm]	[m]
Plattenabstand:			1,40 mm			1.4	0.0014		12.483	0.012483																																			Plattenabstand:			1,2 mm
		Ausgabe Messgerät:								Berechnung:																																					Ausgabe Messgerät:
										Drehzahl	Drehzahl	Scherrate		ln(Scherrate)		Moment						ln(M)			unkorr. Schubspannung			unkorr. Viskosität			dln(M)/dln(app. Scherrate)			korr. Schubspannung (W&R)			korr. Viskosität (W&R)
		Scherrate	Schubsp.			Viskosität																																		Mittelwert	Stabw.	CV	Funktion				Scherrate	Schubsp.
		[1/s]	[Pa]			[Pas]				[1/min]	[1/s]	[1/s]				[µNm]			[Nm]						[Pa]			[Pas]						[Pa]			[Pas]			[Pas]		%	Mittelwert				[1/s]	[Pa]
			1	2	3	1	2	3								1	2	3	1	2	3	1	2	3	1	2	3	1	2	3	1	2	3	1	2	3	1	2	3									1	2
		1	31	30.8	32.4	31.012	30.78	32.419		1.07	0.0178333	0.999087		-0.000913365		94.743	94.035	99.041	9.4743e-05	9.4035e-05	9.9041e-05	-9.26434	-9.27184	-9.21998	31.0078	30.776	32.4144	31.0361	30.8042	32.444	0.236285	0.275054	0.204498	25.0875	25.1983	25.968	25.1104	25.2213	25.9917	25.4411	0.480014	1.88676	26.2288				1	28.2	29.4
		1.14	32.5	32.5	33.8	28.419	28.417	29.559		1.23	0.0205	1.14848		0.138442		99.366	99.359	103.35	9.9366e-05	9.9359e-05	0.00010335	-9.2167	-9.21677	-9.17739	32.5208	32.5185	33.8247	28.3163	28.3143	29.4516	0.219296	0.252364	0.190172	26.1735	26.4405	26.9766	22.7896	23.0221	23.4889	23.1002	0.356133	1.54169	23.2437				1.14	30.1	31.5
		1.31	33.9	33.9	35.1	25.921	25.875	26.8		1.4	0.0233333	1.30722		0.2679		103.72	103.54	107.24	0.00010372	0.00010354	0.00010724	-9.17382	-9.17555	-9.14044	33.9458	33.8869	35.0978	25.968	25.9229	26.8493	0.204628	0.232746	0.177877	27.1959	27.3869	27.8841	20.8044	20.9505	21.3309	21.0286	0.271789	1.29247	20.7759				1.31	32	33.1
		1.5	35.1	35.4	36.2	23.402	23.63	24.151		1.61	0.0268333	1.5033		0.407662		107.17	108.21	110.6	0.00010717	0.00010821	0.0001106	-9.14109	-9.13144	-9.10959	35.0749	35.4153	36.1975	23.3319	23.5584	24.0787	0.189999	0.213148	0.165698	27.9722	28.4486	28.6476	18.6072	18.9241	19.0565	18.8626	0.230855	1.22388	18.405				1.5	33.4	34.6
		1.72	35.9	36.4	36.9	20.95	21.225	21.54		1.84	0.0306667	1.71806		0.541194		109.79	111.24	112.89	0.00010979	0.00011124	0.00011289	-9.11694	-9.10382	-9.0891	35.9324	36.4069	36.947	20.9146	21.1908	21.5051	0.177191	0.195956	0.155124	28.541	29.0887	29.1431	16.6124	16.9312	16.9628	16.8355	0.193838	1.15137	16.3929				1.72	34.6	35.8
		1.96	36.8	37.3	37.7	18.771	18.995	19.23		2.1	0.035	1.96083		0.673365		112.58	113.93	115.34	0.00011258	0.00011393	0.00011534	-9.09185	-9.07993	-9.06763	36.8455	37.2873	37.7488	18.7908	19.0161	19.2515	0.165638	0.180414	0.145679	29.1599	29.6473	29.6864	14.8712	15.1198	15.1398	15.0436	0.149606	0.99448	14.618				1.96	35.7	36.7
		2.25	37.4	37.9	38.3	16.633	16.87	17.037		2.41	0.0401667	2.25028		0.811055		114.16	115.79	116.94	0.00011416	0.00011579	0.00011694	-9.07791	-9.06373	-9.05385	37.3626	37.8961	38.2725	16.6035	16.8406	17.0079	0.154794	0.165784	0.136922	29.4678	29.9927	30.0144	13.0952	13.3284	13.3381	13.2539	0.137536	1.0377	12.9731				2.25	36.6	37.5
		2.57	37.9	38.6	38.8	14.728	15.011	15.075		2.75	0.0458333	2.56775		0.943029		115.69	117.92	118.41	0.00011569	0.00011792	0.00011841	-9.0646	-9.0455	-9.04136	37.8633	38.5932	38.7536	14.7457	15.03	15.0924	0.14554	0.153256	0.129563	29.7752	30.4236	30.3204	11.5958	11.8483	11.8082	11.7508	0.135688	1.15471	11.5705				2.57	37.5	38.2
		2.94	38.4	39	39.2	13.047	13.246	13.322		3.15	0.0525	2.94124		1.07883		117.29	119.08	119.76	0.00011729	0.00011908	0.00011976	-9.05086	-9.03572	-9.03002	38.387	38.9728	39.1954	13.0513	13.2505	13.3262	0.137183	0.141892	0.12305	30.1068	30.6121	30.6023	10.2361	10.4079	10.4046	10.3495	0.0982481	0.949301	10.2853				2.94	38.2	38.8
		3.37	38.9	39.5	39.6	11.548	11.718	11.773		3.61	0.0601667	3.37075		1.21514		118.81	120.55	121.12	0.00011881	0.00012055	0.00012112	-9.03798	-9.02345	-9.01873	38.8845	39.4539	39.6405	11.5358	11.7048	11.7601	0.129983	0.132043	0.117591	30.4269	30.8929	30.8957	9.02675	9.16498	9.16582	9.11918	0.0800513	0.877834	9.13892				3.37	38.9	39.3
		3.85	39.4	40.1	40.1	10.223	10.394	10.404		4.13	0.0688333	3.85629		1.34971		120.36	122.37	122.49	0.00012036	0.00012237	0.00012249	-9.02502	-9.00846	-9.00748	39.3918	40.0496	40.0889	10.2149	10.3855	10.3957	0.124043	0.123851	0.113263	30.7654	31.2772	31.2018	7.97798	8.11071	8.09115	8.05994	0.0716574	0.889056	8.13251				3.85	39.5	39.9
		4.41	40.1	40.7	40.6	9.0901	9.2239	9.203		4.72	0.0786667	4.40719		1.48324		122.48	124.28	124	0.00012248	0.00012428	0.000124	-9.00756	-8.99297	-8.99523	40.0856	40.6747	40.5831	9.09551	9.22918	9.20838	0.119295	0.117226	0.11001	31.2597	31.6981	31.5534	7.09289	7.19236	7.15954	7.14826	0.0506822	0.709014	7.24346				4.41	40.2	40.6
		5.05	40.8	41.4	41.3	8.0823	8.198	8.1802		5.4	0.09	5.04212		1.61783		124.63	126.41	126.14	0.00012463	0.00012641	0.00012614	-8.99016	-8.97598	-8.97812	40.7893	41.3718	41.2835	8.0897	8.20524	8.18772	0.115666	0.112064	0.107781	31.7714	32.1879	32.075	6.3012	6.38381	6.36141	6.34881	0.0427199	0.672881	6.44567				5.05	40.7	41.2
		5.78	41.5	42.1	42	7.1933	7.2844	7.2756		6.19	0.103167	5.77977		1.75436		126.94	128.55	128.39	0.00012694	0.00012855	0.00012839	-8.9718	-8.95919	-8.96044	41.5453	42.0722	42.0198	7.18806	7.27922	7.27016	0.113171	0.108382	0.106598	32.3344	32.6941	32.6347	5.59441	5.65665	5.64637	5.63248	0.0333636	0.592343	5.72608				5.78	41.4	41.9
		6.61	42.3	42.8	42.7	6.3987	6.4755	6.4661		7.08	0.118	6.61078		1.8887		129.22	130.78	130.58	0.00012922	0.00013078	0.00013058	-8.95399	-8.94199	-8.94352	42.2915	42.802	42.7366	6.39735	6.47458	6.46468	0.111882	0.106287	0.106492	32.9015	33.2389	33.1902	4.97695	5.02798	5.02062	5.00852	0.0275831	0.550725	5.09653				6.61	42.1	42.6
		7.56	43	43.6	43.5	5.6895	5.7621	5.7538		8.1	0.135	7.56318		2.02329		131.5	133.17	132.98	0.0001315	0.00013317	0.00013298	-8.9365	-8.92388	-8.92531	43.0377	43.5843	43.5221	5.69042	5.76269	5.75447	0.11175	0.105709	0.107439	33.4806	33.84	33.8105	4.42679	4.47431	4.47041	4.45717	0.0263805	0.591868	4.53521				7.56	42.8	43.3
		8.66	43.9	44.4	44.3	5.0653	5.1268	5.1156		9.27	0.1545	8.65564		2.15821		133.98	135.6	135.3	0.00013398	0.0001356	0.0001353	-8.91782	-8.9058	-8.90802	43.8494	44.3796	44.2814	5.06598	5.12724	5.1159	0.112783	0.106656	0.109447	34.1234	34.468	34.4226	3.94233	3.98214	3.9769	3.96712	0.0216335	0.54532	4.03455				8.66	43.6	44.1
		9.91	44.6	45.2	45.1	4.505	4.5575	4.5509		10.6	0.176667	9.8975		2.29228		136.36	137.95	137.75	0.00013636	0.00013795	0.00013775	-8.90021	-8.88862	-8.89007	44.6283	45.1487	45.0832	4.50905	4.56162	4.55501	0.114965	0.109113	0.112492	34.7539	35.0931	35.0803	3.51138	3.54565	3.54436	3.5338	0.0194234	0.549646	3.59181				9.91	44.4	44.9
		11.3	45.4	46	45.9	4.0044	4.0542	4.0468		12.1	0.201667	11.2981		2.42463		138.72	140.44	140.19	0.00013872	0.00014044	0.00014019	-8.88305	-8.87073	-8.87251	45.4007	45.9636	45.8818	4.01844	4.06826	4.06102	0.118249	0.113018	0.116524	35.3926	35.7714	35.7479	3.13262	3.16615	3.16407	3.15428	0.0187831	0.59548	3.20242				11.3	45.1	45.6
		13	46.2	46.8	46.7	3.5607	3.6053	3.5969		13.9	0.231667	12.9788		2.56332		141.16	142.93	142.59	0.00014116	0.00014293	0.00014259	-8.86562	-8.85316	-8.85554	46.1992	46.7785	46.6673	3.55959	3.60423	3.59565	0.122894	0.11869	0.121842	36.0688	36.4719	36.422	2.77906	2.81012	2.80627	2.79848	0.0169298	0.604965	2.83962				13	45.9	46.4
		14.8	47	47.6	47.5	3.1659	3.2044	3.1991		15.9	0.265	14.8462		2.69775		143.63	145.38	145.14	0.00014363	0.00014538	0.00014514	-8.84827	-8.83616	-8.83781	47.0076	47.5804	47.5018	3.1663	3.20488	3.19959	0.128573	0.125729	0.128066	36.7667	37.1808	37.1472	2.4765	2.50439	2.50213	2.49434	0.0154931	0.621129	2.52722				14.8	46.7	47.2
		17	47.9	48.4	48.3	2.8161	2.8506	2.8444		18.2	0.303333	16.9938		2.83285		146.22	148	147.68	0.00014622	0.000148	0.00014768	-8.8304	-8.8183	-8.82046	47.8553	48.4379	48.3331	2.81604	2.85032	2.84416	0.135447	0.134333	0.13538	37.5119	37.9551	37.8857	2.20739	2.23346	2.22938	2.22341	0.0140265	0.630856	2.24787				17	47.6	48.1
		19.4	48.7	49.3	49.2	2.5046	2.5348	2.531		20.8	0.346667	19.4215		2.96638		148.82	150.62	150.39	0.00014882	0.00015062	0.00015039	-8.81277	-8.80075	-8.80228	48.7062	49.2953	49.2201	2.50785	2.53818	2.53431	0.14339	0.144344	0.143654	38.2757	38.7504	38.6827	1.97079	1.99523	1.99175	1.98592	0.0132212	0.665744	2.00213				19.4	48.4	48.9
		22.3	49.6	50.2	50.1	2.2277	2.2546	2.2514		23.8	0.396667	22.2227		3.10111		151.49	153.32	153.1	0.00015149	0.00015332	0.0001531	-8.79499	-8.78298	-8.78442	49.5801	50.179	50.107	2.23106	2.25801	2.25477	0.152563	0.155962	0.153053	39.0761	39.5908	39.4975	1.75839	1.78155	1.77735	1.77243	0.0123399	0.696213	1.7814				22.3	49.3	49.8
		25.5	50.5	51.1	51	1.9827	2.0064	2.0032		27.3	0.455	25.4907		3.23831		154.3	156.15	155.89	0.0001543	0.00015615	0.00015589	-8.77661	-8.76469	-8.76636	50.4997	51.1052	51.0201	1.9811	2.00486	2.00152	0.163099	0.169361	0.16371	39.9339	40.4927	40.3532	1.56661	1.58853	1.58306	1.5794	0.0114095	0.722397	1.58161				25.5	50.2	50.7
		29.1	51.5	52.1	52	1.7654	1.7861	1.7834		31.2	0.52	29.1323		3.37185		157.23	159.07	158.83	0.00015723	0.00015907	0.00015883	-8.7578	-8.74617	-8.74768	51.4587	52.0609	51.9823	1.76638	1.78705	1.78436	0.174512	0.183919	0.175135	40.8391	41.4394	41.2627	1.40185	1.42246	1.41639	1.41357	0.0105907	0.749217	1.40871				29.1	51.2	51.6
		33.4	52.4	53	52.9	1.5709	1.5901	1.5869		35.7	0.595	33.334		3.50658		160.11	162.07	161.74	0.00016011	0.00016207	0.00016174	-8.73965	-8.72748	-8.72952	52.4013	53.0427	52.9347	1.572	1.59125	1.58801	0.187186	0.200127	0.187714	41.7531	42.4359	42.1852	1.25257	1.27305	1.26553	1.26372	0.0103605	0.819845	1.2534				33.4	52.1	52.6
		38.2	53.4	54.1	53.9	1.3992	1.4162	1.4131		40.9	0.681667	38.1894		3.64256		163.21	165.19	164.83	0.00016321	0.00016519	0.00016483	-8.72047	-8.70841	-8.7106	53.4158	54.0638	53.946	1.39871	1.41568	1.41259	0.201156	0.21803	0.20148	42.7481	43.4948	43.1768	1.11937	1.13892	1.1306	1.12963	0.00981168	0.868575	1.11401				38.2	53.1	53.6
		43.7	54.4	55.1	55	1.2459	1.2605	1.2591		46.8	0.78	43.6984		3.77731		166.32	168.27	168.07	0.00016632	0.00016827	0.00016807	-8.7016	-8.68994	-8.69113	54.4337	55.0719	55.0064	1.24567	1.26027	1.25877	0.216169	0.237305	0.216184	43.767	44.5711	44.2277	1.00157	1.01997	1.01211	1.01122	0.00923351	0.913108	0.991175				43.7	54.1	54.7
		50	55.5	56.2	56	1.1106	1.1241	1.1209		53.5	0.891667	49.9544		3.91111		169.67	171.73	171.23	0.00016967	0.00017173	0.00017123	-8.68166	-8.66959	-8.6725	55.5301	56.2043	56.0406	1.11162	1.12511	1.12184	0.232227	0.257952	0.23183	44.8715	45.7777	45.2784	0.898249	0.916391	0.906396	0.907012	0.0090864	1.0018	0.882614				50	55.2	55.7
	unkorrigiert										korrigiert																																Spalt	Ableitung (dln(M)/dln(app. Scherrate))
																					Spaltweite		Scherrate		korr. Viskosität			Scherrate	Mittelwert														[mm]	1	2	3
																					[mm]		[1/s]		[Pas]																		1.4
																					1.4		5.05		6.44567	0.476139		5.05	6.40586														1.2
																					1.2		5.05		6.38466			9.91	3.57778														1
																					1		5.05		6.41805			1.96	14.5115
																					1.4		9.91		3.59181	0.293814
																					1.2		9.91		3.57174
																					1		9.91		3.58729
																					1.4		1.96		14.618	0.747793
																					1.2		1.96		14.4017
																					1		1.96		14.4961
			Plattenabstand: 1,4 mm							Plattenabstand: 1,2 mm							Plattenabstand: 1,0 mm
	Scherrate		Viskos.	Viskos.	Viskos.	Temp.	Temp.	Temp.		Viskos.	Viskos.	Viskos.	Temp.	Temp.	Temp.		Viskos.	Viskos.	Viskos.	Temp.	Temp.	Temp.
	[1/s]		[Pas]	[Pas]	[Pas]	[°C]	[°C]	[°C]		[Pas]	[Pas]	[Pas]	[°C]	[°C]	[°C]		[Pas]	[Pas]	[Pas]	[°C]	[°C]	[°C]
			1	2	3	1	2	3		1	2	3	1	2	3		1	2	3	1	2	3
	1		31.012	30.78	32.419	18.35	18.27	18.04		0.0153	1.00002	0	18.41	18.26	18.13		90.272	84.946	87.409	18.27	18.19	18.13
	1.14		28.419	28.417	29.559	18.31	18.26	18.03		0.0175	1.14381	0	18.37	18.23	18.11		95.781	91.287	93.928	18.25	18.14	18.12
	1.31		25.921	25.875	26.8	18.3	18.25	18.02		0.02	1.30722	0	18.33	18.22	18.1		101.84	96.832	99.31	18.24	18.11	18.12
	1.5		23.402	23.63	24.151	18.27	18.24	18.01		0.023	1.5033	0	18.3	18.21	18.08		106.29	101.81	104.22	18.22	18.08	18.12
	1.72		20.95	21.225	21.54	18.25	18.23	18.01		0.0261667	1.71028	0	18.29	18.2	18.08		109.81	105.78	107.89	18.21	18.04	18.13
	1.96		18.771	18.995	19.23	18.24	18.22	18.01		0.03	1.96083	0	18.26	18.19	18.07		113.03	109.2	111.2	18.2	18.02	18.12
	2.25		16.633	16.87	17.037	18.24	18.22	18		0.0343333	2.24406	0	18.26	18.19	18.07		115.83	112.15	114.35	18.21	18.01	18.11
	2.57		14.728	15.011	15.075	18.23	18.21	18		0.0393333	2.57086	0	18.25	18.19	18.06		118.35	115.56	117.23	18.21	18	18.11
	2.94		13.047	13.246	13.322	18.23	18.2	18		0.045	2.94124	0	18.25	18.18	18.06		120.34	118.11	119.47	18.2	17.99	18.11
	3.37		11.548	11.718	11.773	18.22	18.2	18		0.0515	3.36608	0	18.24	18.17	18.05		122.05	120.33	121.28	18.2	17.97	18.11
	3.85		10.223	10.394	10.404	18.23	18.2	18		0.059	3.85629	0	18.24	18.17	18.05		124.19	122.1	123.46	18.2	17.96	18.11
	4.41		9.0901	9.2239	9.203	18.23	18.2	17.99		0.0675	4.41186	0	18.24	18.17	18.04		125.65	123.95	125.25	18.2	17.95	18.1
	5.05		8.0823	8.198	8.1802	18.23	18.19	17.99		0.0771667	5.04368	0	18.25	18.17	18.04		127.5	125.75	126.76	18.2	17.94	18.1
	5.78		7.1933	7.2844	7.2756	18.22	18.19	17.99		0.0883333	5.77354	0	18.24	18.16	18.05		129.53	127.63	128.64	18.2	17.94	18.1
	6.61		6.3987	6.4755	6.4661	18.22	18.19	17.99		0.101167	6.61234	0	18.24	18.17	18.05		131.66	129.71	130.67	18.2	17.93	18.1
	7.56		5.6895	5.7621	5.7538	18.22	18.19	17.99		0.115667	7.56007	0	18.23	18.17	18.04		133.95	131.81	132.74	18.2	17.92	18.1
	8.66		5.0653	5.1268	5.1156	18.22	18.19	17.99		0.1325	8.66031	0	18.23	18.18	18.04		136.23	134.09	134.9	18.2	17.92	18.1
	9.91		4.505	4.5575	4.5509	18.22	18.19	17.99		0.1515	9.90217	0	18.23	18.18	18.05		138.6	136.45	137.13	18.2	17.91	18.1
	11.3		4.0044	4.0542	4.0468	18.22	18.19	17.99		0.173333	11.3292	0	18.23	18.19	18.04		140.89	138.82	139.47	18.2	17.91	18.1
	13		3.5607	3.6053	3.5969	18.22	18.19	17.99		0.198333	12.9632	0	18.23	18.19	18.04		143.28	141.13	141.77	18.2	17.91	18.1
	14.8		3.1659	3.2044	3.1991	18.23	18.19	18		0.226667	14.8151	0	18.23	18.19	18.04		145.75	143.52	144.26	18.2	17.91	18.11
	17		2.8161	2.8506	2.8444	18.23	18.18	18		0.26	16.9938	0	18.23	18.18	18.04		148.34	146	146.73	18.2	17.91	18.11
	19.4		2.5046	2.5348	2.531	18.23	18.18	18.01		0.298333	19.4993	0	18.23	18.19	18.05		150.99	148.55	149.31	18.2	17.92	18.11
	22.3		2.2277	2.2546	2.2514	18.23	18.18	18.01		0.34	22.2227	0	18.24	18.19	18.05		153.75	151.25	152.06	18.2	17.92	18.11
	25.5		1.9827	2.0064	2.0032	18.22	18.18	18		0.39	25.4907	0	18.24	18.19	18.05		156.56	154.08	154.78	18.2	17.92	18.1
	29.1		1.7654	1.7861	1.7834	18.23	18.18	18		0.446667	29.1945	0	18.24	18.19	18.05		159.53	156.94	157.63	18.2	17.92	18.11
	33.4		1.5709	1.5901	1.5869	18.22	18.18	18		0.51	33.334	0	18.23	18.19	18.05		162.57	159.82	160.68	18.2	17.93	18.1
	38.2		1.3992	1.4162	1.4131	18.23	18.18	18.01		0.583333	38.1272	0	18.23	18.19	18.05		165.64	162.89	163.68	18.2	17.93	18.11
	43.7		1.2459	1.2605	1.2591	18.23	18.18	18.01		0.668333	43.6828	0	18.23	18.2	18.05		168.91	166.1	166.86	18.2	17.93	18.11
	50		1.1106	1.1241	1.1209	18.23	18.19	18.01		0.765	50.001	0	18.23	18.2	18.05		172.18	169.28	170.16	18.2	17.94	18.11
[truncated: 80 more columns]

## Sheet: 1_3% Xanthan
Fluid:						Plattenabstand H			Plattenradius R
Platte:						[mm]	[m]		[mm]	[m]
Plattenabstand:			1,40 mm			1.4	0.0014		12.483	0.012483																																			Plattenabstand:			1,2 mm
		Ausgabe Messgerät:								Berechnung:																																					Ausgabe Messgerät:
										Drehzahl	Drehzahl	Scherrate		ln(Scherrate)		Moment						ln(M)			unkorr. Schubspannung			unkorr. Viskosität			dln(M)/dln(app. Scherrate)			korr. Schubspannung (W&R)			korr. Viskosität (W&R)
		Scherrate	Schubsp.			Viskosität																																		Mittelwert	Stabw.	CV	Funktion				Scherrate	Schubsp.
		[1/s]	[Pa]			[Pas]				[1/min]	[1/s]	[1/s]				[µNm]			[Nm]						[Pa]			[Pas]						[Pa]			[Pas]			[Pas]		%	Mittelwert				[1/s]	[Pa]
			1	2	3	1	2	3								1	2	3	1	2	3	1	2	3	1	2	3	1	2	3	1	2	3	1	2	3	1	2	3									1	2
		1	51.7	50.4	49.1	51.703	50.371	49.152		1.07	0.0178333	0.999087		-0.000913365		157.96	153.88	150.16	0.00015796	0.00015388	0.00015016	-8.75317	-8.77934	-8.80381	51.6976	50.3623	49.1448	51.7448	50.4083	49.1897	0.418477	0.446555	0.432545	44.1818	43.3941	42.1729	44.2221	43.4337	42.2115	43.2891	1.01311	2.34034	45.8575				1	38.8	46.1
		1.14	56.6	54	53.2	49.499	47.211	46.503		1.23	0.0205	1.14848		0.138442		173.07	165.07	162.59	0.00017307	0.00016507	0.00016259	-8.66181	-8.70914	-8.72428	56.6428	54.0246	53.2129	49.3197	47.0399	46.3332	0.36743	0.394309	0.381798	47.6852	45.844	44.9888	41.5202	39.917	39.1724	40.2032	1.19976	2.98424	40.6159				1.14	44.9	49.9
		1.31	60.5	57.3	56.9	46.17	43.73	43.431		1.4	0.0233333	1.30722		0.2679		184.75	174.99	173.79	0.00018475	0.00017499	0.00017379	-8.59651	-8.65078	-8.65766	60.4655	57.2712	56.8785	46.2551	43.8116	43.5111	0.323474	0.349188	0.338006	50.2389	47.953	47.4652	38.4319	36.6833	36.3101	37.1418	1.13279	3.0499	36.2849				1.31	50.8	53.3
		1.5	63.9	60.3	59.7	42.649	40.222	39.812		1.61	0.0268333	1.5033		0.407662		195.31	184.19	182.32	0.00019531	0.00018419	0.00018232	-8.54092	-8.59954	-8.60975	63.9216	60.2822	59.6702	42.5209	40.0999	39.6928	0.279766	0.304167	0.294352	52.412	49.7956	49.1437	34.8646	33.1242	32.6905	33.5598	1.15063	3.42861	32.1261				1.5	55.4	56.5
		1.72	65.8	62.7	62.4	38.352	36.558	36.381		1.84	0.0306667	1.71806		0.541194		201	191.59	190.67	0.000201	0.00019159	0.00019067	-8.51221	-8.56015	-8.56497	65.7838	62.7041	62.403	38.2897	36.4971	36.3219	0.24164	0.264733	0.256159	53.3119	51.178	50.7985	31.0303	29.7883	29.5674	30.1287	0.788611	2.61747	28.5987				1.72	58.4	59.1
		1.96	67.8	65	64	34.555	33.121	32.602		2.1	0.035	1.96083		0.673365		207.25	198.65	195.53	0.00020725	0.00019865	0.00019553	-8.48158	-8.52397	-8.5398	67.8294	65.0147	63.9936	34.5923	33.1568	32.6361	0.207398	0.229145	0.221736	54.3889	52.4855	51.5426	27.7378	26.7671	26.2862	26.9303	0.739443	2.74576	25.4889				1.96	60.9	61.2
		2.25	69.4	67.1	65.8	30.904	29.87	29.301		2.41	0.0401667	2.25028		0.811055		212.12	205.03	201.12	0.00021212	0.00020503	0.00020112	-8.45836	-8.49235	-8.51161	69.4232	67.1028	65.8231	30.8509	29.8198	29.2511	0.175427	0.195717	0.189455	55.1121	53.6104	52.485	24.4912	23.8239	23.3237	23.8796	0.585728	2.45284	22.6082				2.25	63	63.2
		2.57	70.6	68.3	66.5	27.478	26.546	25.871		2.75	0.0458333	2.56775		0.943029		215.84	208.53	203.22	0.00021584	0.00020853	0.00020322	-8.44097	-8.47543	-8.50122	70.6407	68.2483	66.5104	27.5108	26.5791	25.9022	0.148327	0.167168	0.161941	55.6	54.0385	52.5755	21.6532	21.0451	20.4753	21.0579	0.58905	2.79729	20.1532				2.57	64.7	65
		2.94	71.1	69.2	67.4	24.163	23.517	22.893		3.15	0.0525	2.94124		1.07883		217.22	211.41	205.8	0.00021722	0.00021141	0.0002058	-8.4346	-8.46171	-8.48861	71.0924	69.1909	67.3548	24.1709	23.5244	22.9002	0.124061	0.141358	0.137131	55.5242	54.3383	52.8252	18.8778	18.4746	17.9602	18.4376	0.459949	2.49463	17.905				2.94	66.1	66.6
		3.37	71.4	70.5	68.6	21.194	20.935	20.358		3.61	0.0601667	3.37075		1.21514		218.04	215.37	209.44	0.00021804	0.00021537	0.00020944	-8.43083	-8.44315	-8.47107	71.3607	70.4869	68.5461	21.1706	20.9113	20.3356	0.103399	0.119091	0.1158	55.3652	54.9638	53.394	16.4252	16.3061	15.8404	16.1906	0.309046	1.90881	15.9006				3.37	67.5	67.9
		3.85	71.7	71	69.1	18.616	18.42	17.936		4.13	0.0688333	3.85629		1.34971		219.17	216.87	211.17	0.00021917	0.00021687	0.00021117	-8.42566	-8.43621	-8.46285	71.7306	70.9778	69.1123	18.6009	18.4057	17.922	0.0866291	0.100684	0.0982513	55.3514	55.0199	53.5318	14.3535	14.2676	13.8817	14.1676	0.251312	1.77385	14.142				3.85	68.5	69.2
		4.41	72.3	71.6	69.7	16.402	16.245	15.806		4.72	0.0786667	4.40719		1.48324		221.01	218.88	212.97	0.00022101	0.00021888	0.00021297	-8.4173	-8.42699	-8.45436	72.3328	71.6357	69.7014	16.4125	16.2543	15.8154	0.0735532	0.08593	0.0842856	55.5797	55.2657	53.7448	12.6111	12.5399	12.1948	12.4486	0.222674	1.78875	12.5892				4.41	69.5	69.9
		5.05	72.6	72.2	70.3	14.381	14.307	13.934		5.41	0.0901667	5.05146		1.61968		221.75	220.62	214.86	0.00022175	0.00022062	0.00021486	-8.41396	-8.41907	-8.44552	72.575	72.2051	70.32	14.3671	14.2939	13.9207	0.0638601	0.0744684	0.0735628	55.5899	55.4981	54.0332	11.0047	10.9865	10.6966	10.8959	0.17291	1.58692	11.1786				5.05	70.5	70.8
		5.78	73.3	72.6	70.9	12.694	12.577	12.281		6.19	0.103167	5.77977		1.75436		224.01	221.94	216.71	0.00022401	0.00022194	0.00021671	-8.40382	-8.4131	-8.43695	73.3146	72.6371	70.9255	12.6847	12.5675	12.2713	0.0579276	0.0667366	0.0664945	56.0477	55.6898	54.3731	9.69723	9.6353	9.4075	9.58001	0.152573	1.59262	9.94125				5.78	71.4	71.6
		6.61	74.1	73.1	71.8	11.209	11.056	10.865		7.08	0.118	6.61078		1.8887		226.37	223.29	219.42	0.00022637	0.00022329	0.00021942	-8.39334	-8.40704	-8.42452	74.087	73.079	71.8124	11.207	11.0545	10.8629	0.0556089	0.06257	0.0629248	56.5952	55.9524	54.989	8.56105	8.46381	8.31808	8.44764	0.12229	1.44762	8.8435				6.61	72.3	72.4
		7.56	75.1	73.9	72.3	9.933	9.7634	9.5604		8.1	0.135	7.56318		2.02329		229.57	225.65	220.96	0.00022957	0.00022565	0.00022096	-8.3793	-8.39653	-8.41753	75.1343	73.8514	72.3164	9.93422	9.76459	9.56164	0.0568898	0.0619464	0.0628339	57.4193	56.5322	55.3733	7.59195	7.47466	7.32143	7.46268	0.135661	1.81785	7.86526				7.56	73.3	73.4
		8.66	76.3	74.8	73.2	8.8083	8.6419	8.4546		9.27	0.1545	8.65564		2.15821		232.98	228.58	223.62	0.00023298	0.00022858	0.00022362	-8.36456	-8.38362	-8.40556	76.2504	74.8103	73.187	8.80932	8.64295	8.45541	0.0617944	0.0648884	0.0662445	58.3657	57.3213	56.1023	6.74308	6.62242	6.48159	6.6157	0.130878	1.9783	6.99322				8.66	74.3	74.3
		9.91	77.6	76	74.4	7.8286	7.6689	7.5141		10.6	0.176667	9.8975		2.29228		236.97	232.14	227.45	0.00023697	0.00023214	0.00022745	-8.34758	-8.36817	-8.38858	77.5562	75.9754	74.4405	7.83594	7.67623	7.52114	0.0702591	0.0713497	0.0731066	59.5294	58.3368	57.1909	6.01459	5.89409	5.77832	5.89567	0.118145	2.00394	6.22246				9.91	75.4	75.6
		11.3	78.9	77.3	75.7	6.9624	6.8193	6.6808		12.1	0.201667	11.2981		2.42463		241.18	236.23	231.43	0.00024118	0.00023623	0.00023143	-8.32997	-8.3507	-8.37123	78.9341	77.314	75.7431	6.9865	6.84311	6.70406	0.0821261	0.0811873	0.0832763	60.8212	59.5547	58.3842	5.38332	5.27122	5.16762	5.27405	0.107878	2.04544	5.54495				11.3	76.7	76.8
		13	80.4	78.8	77.2	6.1939	6.0736	5.9471		13.9	0.231667	12.9788		2.56332		245.55	240.78	235.77	0.00024555	0.00024078	0.00023577	-8.31201	-8.33163	-8.35265	80.3643	78.8032	77.1635	6.19197	6.07169	5.94535	0.0983036	0.0951829	0.0975524	62.2482	60.9775	59.7545	4.79615	4.69824	4.60401	4.69947	0.0960769	2.04442	4.91403				13	78	78.2
		14.8	81.9	80.3	78.7	5.5127	5.4086	5.2973		15.9	0.265	14.8462		2.69775		250.11	245.38	240.33	0.00025011	0.00024538	0.00024033	-8.29361	-8.3127	-8.3335	81.8567	80.3087	78.6559	5.51363	5.40936	5.29803	0.117641	0.112351	0.114926	63.7999	62.4872	61.2518	4.29738	4.20896	4.12574	4.21069	0.0858306	2.0384	4.37106				14.8	79.5	79.6
		17	83.4	81.9	80.1	4.9091	4.8173	4.716		18.2	0.303333	16.9938		2.83285		254.89	250.12	244.86	0.00025489	0.00025012	0.00024486	-8.27468	-8.29357	-8.31482	83.4211	81.86	80.1385	4.90891	4.81704	4.71574	0.1407	0.133177	0.135894	65.5002	64.1205	62.8264	3.85435	3.77316	3.69702	3.77484	0.0786817	2.08437	3.88581				17	81	81.1
		19.4	85.1	83.4	81.7	4.3733	4.2896	4.2018		20.8	0.346667	19.4215		2.96638		259.86	254.89	249.67	0.00025986	0.00025489	0.00024967	-8.25537	-8.27468	-8.29537	85.0477	83.4211	81.7127	4.37905	4.2953	4.20733	0.167063	0.15728	0.160072	67.3379	65.846	64.5545	3.46718	3.39036	3.32387	3.3938	0.0717189	2.11323	3.45916				19.4	82.6	82.7
		22.3	86.7	85.1	83.3	3.8973	3.822	3.7419		23.8	0.396667	22.2227		3.10111		265.02	259.9	254.46	0.00026502	0.0002599	0.00025446	-8.23571	-8.25521	-8.27637	86.7365	85.0608	83.2804	3.90306	3.82766	3.74754	0.197262	0.185146	0.187948	69.3298	67.7328	66.3734	3.11978	3.04791	2.98674	3.05148	0.0665903	2.18223	3.07613				22.3	84.3	84.4
		25.5	88.4	86.8	84.9	3.4707	3.406	3.335		27.3	0.455	25.4907		3.23831		270.1	265.06	259.54	0.0002701	0.00026506	0.00025954	-8.21672	-8.23555	-8.2566	88.3991	86.7496	84.943	3.46789	3.40318	3.33231	0.231729	0.217182	0.219928	71.4205	69.7723	68.3776	2.80182	2.73716	2.68245	2.74048	0.0597558	2.18049	2.72964				25.5	86.1	86.1
		29.1	90.1	88.4	86.6	3.0919	3.0341	2.9723		31.2	0.52	29.1323		3.37185		275.37	270.22	264.71	0.00027537	0.00027022	0.00026471	-8.19739	-8.21627	-8.23688	90.1239	88.4384	86.635	3.09361	3.03575	2.97385	0.268874	0.251908	0.254533	73.6509	71.8984	70.4892	2.52816	2.468	2.41963	2.47193	0.054372	2.19958	2.42994				29.1	88	87.9
		33.4	91.9	90.2	88.3	2.7557	2.7048	2.647		35.7	0.595	33.334		3.50658		280.87	275.68	269.79	0.00028087	0.00027568	0.00026979	-8.17762	-8.19627	-8.21787	91.9239	90.2253	88.2976	2.75766	2.7067	2.64887	0.309952	0.290492	0.292931	76.066	74.2214	72.6895	2.28193	2.2266	2.18064	2.22972	0.0507179	2.27463	2.16087				33.4	89.9	89.7
		38.2	93.7	92	90.1	2.4545	2.4099	2.3592		40.9	0.681667	38.1894		3.64256		286.3	281.1	275.19	0.0002863	0.0002811	0.00027519	-8.15847	-8.1768	-8.19805	93.7011	91.9992	90.065	2.45359	2.40902	2.35838	0.355076	0.333044	0.335229	78.5935	76.6593	75.0968	2.05799	2.00735	1.96643	2.01059	0.0458675	2.28129	1.91952				38.2	91.9	91.6
		43.7	95.6	93.8	91.9	2.1877	2.1474	2.1023		46.8	0.78	43.6984		3.77731		292.03	286.65	280.63	0.00029203	0.00028665	0.00028063	-8.13865	-8.15725	-8.17847	95.5764	93.8156	91.8454	2.18718	2.14689	2.1018	0.403424	0.378791	0.380659	81.3218	79.2458	77.6245	1.86098	1.81347	1.77637	1.81694	0.0424111	2.33421	1.70694				43.7	94	93.6
		50	97.5	95.7	93.7	1.9502	1.9145	1.8733		53.5	0.891667	49.9544		3.91111		297.92	292.47	286.17	0.00029792	0.00029247	0.00028617	-8.11869	-8.13715	-8.15892	97.5041	95.7204	93.6585	1.95186	1.91616	1.87488	0.455009	0.427739	0.429227	84.2194	82.0261	80.2941	1.68593	1.64202	1.60735	1.6451	0.039379	2.39372	1.51917				50	96.1	95.6
	unkorrigiert										korrigiert																																Spalt	Ableitung (dln(M)/dln(app. Scherrate))
																					Spaltweite		Scherrate		korr. Viskosität			Scherrate	Mittelwert														[mm]	1	2	3
																					[mm]		[1/s]		[Pas]																		1.4
																					1.4		5.05		11.1786	1.92298		5.05	11.0407														1.2
																					1.2		5.05		10.8967			9.91	6.17059														1
																					1		5.05		10.7668			1.96	24.9874
																					1.4		9.91		6.22246	1.29497
																					1.2		9.91		6.11651
																					1		9.91		6.06692
																					1.4		1.96		25.4889	3.01314
																					1.2		1.96		24.4636
																					1		1.96		24.0442
			Plattenabstand: 1,4 mm							Plattenabstand: 1,2 mm							Plattenabstand: 1,0 mm
	Scherrate		Viskos.	Viskos.	Viskos.	Temp.	Temp.	Temp.		Viskos.	Viskos.	Viskos.	Temp.	Temp.	Temp.		Viskos.	Viskos.	Viskos.	Temp.	Temp.	Temp.
	[1/s]		[Pas]	[Pas]	[Pas]	[°C]	[°C]	[°C]		[Pas]	[Pas]	[Pas]	[°C]	[°C]	[°C]		[Pas]	[Pas]	[Pas]	[°C]	[°C]	[°C]
			1	2	3	1	2	3		1	2	3	1	2	3		1	2	3	1	2	3
	1		51.703	50.371	49.152	19.14	18.6	18.21		0.0153	1.00002	0	18.8	18.1	18.21		117.58	117.72	139.12	18.69	18.25	18.16
	1.14		49.499	47.211	46.503	19.11	18.57	18.19		0.0175	1.14381	0	18.78	18.1	18.18		136.74	135.03	151.14	18.67	18.23	18.14
	1.31		46.17	43.73	43.431	19.08	18.53	18.18		0.02	1.30722	0	18.75	18.1	18.16		154.12	150.6	164.77	18.66	18.22	18.12
	1.5		42.649	40.222	39.812	19.05	18.5	18.17		0.023	1.5033	0	18.74	18.09	18.15		166.15	161.73	174.58	18.64	18.2	18.12
	1.72		38.352	36.558	36.381	19.04	18.47	18.16		0.0261667	1.71028	0	18.74	18.08	18.14		174.35	170.15	182.32	18.63	18.19	18.12
	1.96		34.555	33.121	32.602	19.01	18.44	18.14		0.03	1.96083	0	18.72	18.08	18.12		181.87	177.36	188.98	18.63	18.18	18.12
	2.25		30.904	29.87	29.301	18.99	18.42	18.13		0.0343333	2.24406	0	18.71	18.08	18.1		188.78	183.06	195.55	18.63	18.18	18.12
	2.57		27.478	26.546	25.871	18.97	18.4	18.12		0.0393333	2.57086	0	18.71	18.08	18.1		193.92	188.8	199.76	18.63	18.17	18.11
	2.94		24.163	23.517	22.893	18.96	18.39	18.11		0.045	2.94124	0	18.71	18.08	18.09		199.28	194.18	204.85	18.62	18.17	18.11
	3.37		21.194	20.935	20.358	18.95	18.37	18.1		0.0515	3.36608	0	18.7	18.09	18.09		203.55	198.52	209.56	18.62	18.17	18.11
	3.85		18.616	18.42	17.936	18.94	18.36	18.1		0.059	3.85629	0	18.7	18.08	18.09		208.48	204.28	214.42	18.62	18.16	18.1
	4.41		16.402	16.245	15.806	18.93	18.35	18.1		0.0675	4.41186	0	18.7	18.08	18.08		213.27	208.34	217.29	18.62	18.15	18.1
	5.05		14.381	14.307	13.934	18.93	18.35	18.1		0.0771667	5.04368	0	18.7	18.08	18.08		216.37	212.41	218.92	18.62	18.15	18.1
	5.78		12.694	12.577	12.281	18.92	18.34	18.1		0.0883333	5.77354	0	18.69	18.08	18.07		220.13	215.32	221.56	18.62	18.15	18.1
	6.61		11.209	11.056	10.865	18.92	18.32	18.1		0.101167	6.61234	0	18.69	18.08	18.07		222.66	217.63	223.61	18.62	18.14	18.11
	7.56		9.933	9.7634	9.5604	18.91	18.31	18.1		0.115667	7.56007	0	18.69	18.08	18.07		225.51	220.28	224.99	18.61	18.15	18.11
	8.66		8.8083	8.6419	8.4546	18.91	18.31	18.1		0.1325	8.66031	0	18.69	18.08	18.08		228.71	223.16	227.22	18.61	18.15	18.11
	9.91		7.8286	7.6689	7.5141	18.9	18.3	18.09		0.1515	9.90217	0	18.69	18.08	18.08		231.89	226.1	229.37	18.61	18.14	18.11
	11.3		6.9624	6.8193	6.6808	18.89	18.29	18.09		0.173333	11.3292	0	18.69	18.08	18.08		235.19	229.92	232.67	18.61	18.14	18.11
	13		6.1939	6.0736	5.9471	18.89	18.28	18.09		0.198333	12.9632	0	18.69	18.08	18.08		238.73	233.87	236.21	18.61	18.14	18.11
	14.8		5.5127	5.4086	5.2973	18.88	18.28	18.09		0.226667	14.8151	0	18.7	18.08	18.08		242.63	238.12	239.52	18.61	18.14	18.11
	17		4.9091	4.8173	4.716	18.87	18.27	18.09		0.26	16.9938	0	18.7	18.09	18.08		246.98	242.72	243.83	18.62	18.14	18.11
	19.4		4.3733	4.2896	4.2018	18.87	18.27	18.09		0.298333	19.4993	0	18.7	18.09	18.08		251.68	247.67	248.42	18.62	18.13	18.11
	22.3		3.8973	3.822	3.7419	18.87	18.27	18.09		0.34	22.2227	0	18.7	18.09	18.08		256.57	252.98	253.33	18.62	18.14	18.11
	25.5		3.4707	3.406	3.335	18.87	18.27	18.09		0.39	25.4907	0	18.7	18.09	18.08		261.78	258.4	258.4	18.62	18.14	18.11
	29.1		3.0919	3.0341	2.9723	18.86	18.27	18.09		0.446667	29.1945	0	18.7	18.09	18.08		267.45	263.9	263.64	18.62	18.14	18.12
	33.4		2.7557	2.7048	2.647	18.86	18.27	18.09		0.51	33.334	0	18.7	18.1	18.08		273.49	269.92	268.88	18.62	18.14	18.11
	38.2		2.4545	2.4099	2.3592	18.86	18.27	18.09		0.583333	38.1272	0	18.7	18.09	18.08		279.71	275.98	274.31	18.62	18.14	18.12
	43.7		2.1877	2.1474	2.1023	18.86	18.27	18.09		0.668333	43.6828	0	18.7	18.09	18.09		286.15	282.17	279.97	18.62	18.14	18.12
	50		1.9502	1.9145	1.8733	18.85	18.26	18.09		0.765	50.001	0	18.7	18.09	18.09		292.88	288.61	285.64	18.63	18.14	18.12
[truncated: 80 more columns]

## Sheet: 8_2% Xanthan
Fluid:						Plattenabstand H			Plattenradius R
Platte:						[mm]	[m]		[mm]	[m]
		Plattenabstand:		1,40 mm		1.4	0.0014		12.525	0.012525
		Ausgabe Messgerät:								Berechnung:
										Drehzahl	Drehzahl	Scherrate		ln(Scherrate)		Moment						ln(M)			unkorr. Schubspannung			unkorr. Viskosität			dln(M)/dln(app. Scherrate)			korr. Schubspannung (W&R)			korr. Viskosität (W&R)							realer Spalt		Änderung Spalt		neue Viskosität
		Scherrate	Schubsp.			Viskosität																																		Mittelwert	Stabw.	CV	Funktion				Funktion	(korr. Spalt)
		[1/s]	[Pa]			[Pas]				[1/min]	[1/s]	[1/s]				[µNm]			[Nm]						[Pa]			[Pas]						[Pa]			[Pas]			[Pas]		%	Mittelwert	[m]		[mm]		[Pas]	Stabw
			1	2	3	1	2	3								1	2	3	1	2	3	1	2	3	1	2	3	1	2	3	1	2	3	1	2	3	1	2	3
		1	28.9	28.9	28.3	28.894	28.887	28.268		1.07	0.0178333	1.00245		0.00244556		89.178	89.155	87.245	8.9178e-05	8.9155e-05	8.7245e-05	-9.32488	-9.32513	-9.34679	28.8938	28.8863	28.2675	28.8232	28.8158	28.1985	0.228483	0.212822	0.22769	23.3208	23.2017	22.8097	23.2638	23.145	22.754	23.0543	0.266761	1.1571	23.9176	0.00151926		0.119255		26.182	0.544623
		1.14	31	30.8	30.3	27.077	26.912	26.498		1.22	0.0203333	1.14298		0.133638		95.639	95.058	93.593	9.5639e-05	9.5058e-05	9.3593e-05	-9.25493	-9.26102	-9.27655	30.9872	30.7989	30.3243	27.1109	26.9462	26.5309	0.217262	0.203625	0.216841	24.9235	24.6671	24.3871	21.8057	21.5814	21.3364	21.5745	0.234714	1.08792	21.4135	0.00151529		0.11529		23.2638	0.458615
		1.31	32.1	31.7	31.3	24.505	24.238	23.936		1.4	0.0233333	1.31161		0.271259		99.054	97.974	96.754	9.9054e-05	9.7974e-05	9.6754e-05	-9.21985	-9.23081	-9.24334	32.0936	31.7437	31.3484	24.4688	24.202	23.9006	0.206378	0.194709	0.206304	25.7261	25.353	25.1281	19.6141	19.3296	19.1582	19.3673	0.230262	1.18892	19.0679	0.00150912		0.10912		20.5713	0.440301
		1.5	32.9	32.5	32.1	21.931	21.655	21.386		1.6	0.0266667	1.49899		0.404791		101.46	100.18	98.935	0.00010146	0.00010018	9.8935e-05	-9.19585	-9.20854	-9.22105	32.8732	32.4585	32.0551	21.9302	21.6536	21.3845	0.196687	0.186776	0.196905	26.2713	25.8595	25.6193	17.526	17.2513	17.091	17.2894	0.219998	1.27244	17.0379	0.00150242		0.102417		18.2658	0.40914
		1.72	33.5	33	32.7	19.544	19.263	19.054		1.83	0.0305	1.71447		0.539103		103.47	101.98	100.87	0.00010347	0.00010198	0.00010087	-9.17623	-9.19073	-9.20168	33.5244	33.0417	32.682	19.5538	19.2723	19.0625	0.187803	0.179508	0.188271	26.7173	26.2641	26.0498	15.5834	15.3191	15.1941	15.3655	0.19879	1.29374	15.214	0.00149489		0.0948923		16.2137	0.335907
		1.96	34.2	33.7	33.5	17.417	17.178	17.041		2.1	0.035	1.96742		0.676724		105.52	104.07	103.25	0.00010552	0.00010407	0.00010325	-9.15661	-9.17045	-9.17836	34.1886	33.7188	33.4531	17.3774	17.1386	17.0035	0.179598	0.172802	0.180278	27.1765	26.7458	26.5976	13.8133	13.5943	13.519	13.6422	0.152861	1.1205	13.5475	0.00149962		0.0996221		14.3591	0.292673
		2.25	35	34.5	34.2	15.558	15.343	15.204		2.4	0.04	2.24848		0.810256		107.87	106.38	105.42	0.00010787	0.00010638	0.00010542	-9.13458	-9.14849	-9.15756	34.95	34.4673	34.1562	15.5438	15.3291	15.1908	0.172506	0.167012	0.173349	27.7198	27.2896	27.0974	12.3282	12.1369	12.0514	12.1722	0.141737	1.16443	12.1052	0.00148968		0.0896787		12.7679	0.266979
		2.57	35.6	35.2	34.8	13.848	13.683	13.545		2.74	0.0456667	2.56702		0.942745		109.88	108.58	107.48	0.00010988	0.00010858	0.00010748	-9.11612	-9.12802	-9.13821	35.6013	35.1801	34.8237	13.8687	13.7046	13.5658	0.166315	0.161966	0.167276	28.1812	27.8095	27.574	10.9782	10.8334	10.7417	10.8511	0.119249	1.09896	10.8259	0.00148492		0.0849154		11.3674	0.214852
		2.94	36.3	35.9	35.5	12.341	12.187	12.08		3.14	0.0523333	2.94176		1.07901		112.07	110.67	109.7	0.00011207	0.00011067	0.0001097	-9.09639	-9.10896	-9.11776	36.3108	35.8572	35.543	12.3432	12.189	12.0822	0.160826	0.1575	0.161866	28.6931	28.3048	28.0955	9.75369	9.62171	9.55057	9.64199	0.10307	1.06897	9.65111	0.00148293		0.0829271		10.0916	0.196934
		3.37	37.1	36.6	36.2	11.004	10.871	10.765		3.59	0.0598333	3.36336		1.21294		114.36	112.98	111.88	0.00011436	0.00011298	0.00011188	-9.07616	-9.0883	-9.09808	37.0528	36.6057	36.2493	11.0166	10.8837	10.7777	0.1563	0.153828	0.157374	29.2374	28.862	28.6131	8.69294	8.58131	8.50732	8.59386	0.0934446	1.08734	8.62073	0.00147548		0.0754775		8.97973	0.163718
		3.85	37.9	37.3	37	9.8259	9.688	9.6145		4.11	0.0685	3.85053		1.34821		116.86	115.22	114.35	0.00011686	0.00011522	0.00011435	-9.05453	-9.06867	-9.07625	37.8628	37.3314	37.0496	9.83315	9.69515	9.62195	0.152603	0.15084	0.153666	29.8416	29.4064	29.2105	7.75	7.63697	7.5861	7.65769	0.083893	1.09554	7.69166	0.00147398		0.0739773		7.98392	0.148748
		4.41	38.7	38.1	37.8	8.769	8.6478	8.5794		4.71	0.0785	4.41265		1.48447		119.35	117.71	116.78	0.00011935	0.00011771	0.00011678	-9.03345	-9.04729	-9.05522	38.6696	38.1382	37.8369	8.76335	8.64293	8.57465	0.149767	0.148563	0.150776	30.45	30.0201	29.8039	6.90063	6.8032	6.7542	6.81934	0.0745372	1.09303	6.85697	0.00147035		0.070354		7.09491	0.138944
		5.05	39.5	39	38.7	7.822	7.7217	7.6597		5.39	0.0898333	5.04972		1.61933		121.84	120.28	119.31	0.00012184	0.00012028	0.00011931	-9.0128	-9.02569	-9.03379	39.4763	38.9709	38.6566	7.81753	7.71744	7.6552	0.147837	0.147033	0.148748	31.0663	30.6607	30.43	6.15208	6.07176	6.02608	6.08331	0.0637903	1.04861	6.12011	0.00146536		0.0653649		6.31382	0.116827
		5.78	40.4	39.8	39.5	6.9885	6.8971	6.8395		6.17	0.102833	5.78047		1.75449		124.58	122.95	121.92	0.00012458	0.00012295	0.00012192	-8.99056	-9.00373	-9.01215	40.3641	39.836	39.5023	6.98283	6.89147	6.83374	0.146779	0.146222	0.147549	31.7542	31.3332	31.0838	5.49336	5.42053	5.37738	5.43042	0.058619	1.07946	5.46108	0.00146139		0.061386		5.61893	0.108692
		6.61	41.3	40.7	40.4	6.243	6.1586	6.1102		7.06	0.117667	6.61429		1.88923		127.36	125.64	124.65	0.00012736	0.00012564	0.00012465	-8.96849	-8.98209	-8.99	41.2648	40.7075	40.3868	6.23874	6.15449	6.10599	0.146597	0.146134	0.147182	32.4609	32.0178	31.7761	4.9077	4.84071	4.80417	4.85086	0.0525083	1.08245	4.87468	0.00145797		0.0579698		5.00324	0.0950178
		7.56	42.2	41.6	41.3	5.578	5.4954	5.4644		8.07	0.1345	7.56052		2.02294		130.23	128.3	127.58	0.00013023	0.0001283	0.00012758	-8.94621	-8.96114	-8.96677	42.1947	41.5694	41.3361	5.58092	5.49822	5.46736	0.147278	0.146757	0.147636	33.1996	32.7022	32.5277	4.39118	4.32539	4.30231	4.33963	0.0461121	1.06258	4.35506	0.00145315		0.0531544		4.45992	0.0813536
		8.66	43.1	42.3	42.2	4.9794	4.8913	4.8773		9.24	0.154	8.65666		2.15833		133.04	130.69	130.32	0.00013304	0.00013069	0.00013032	-8.92486	-8.94268	-8.94552	43.1051	42.3437	42.2239	4.97942	4.89147	4.87762	0.148842	0.14811	0.148927	33.9328	33.3257	33.24	3.91985	3.84972	3.83981	3.86979	0.0436329	1.12753	3.88533	0.00144846		0.0484591		3.97071	0.0756509
		9.91	43.9	43.2	43	4.4339	4.3605	4.3429		10.6	0.176667	9.9308		2.29564		135.58	133.33	132.8	0.00013558	0.00013333	0.0001328	-8.90595	-8.92268	-8.92667	43.9281	43.1991	43.0274	4.42342	4.35001	4.33272	0.151326	0.150223	0.151089	34.608	34.0217	33.8958	3.48491	3.42588	3.4132	3.44133	0.0382721	1.11213	3.46064	0.00144739		0.0473895		3.53003	0.0711014
		11.3	44.9	44.2	43.9	3.9566	3.8999	3.8724		12.1	0.201667	11.3361		2.42799		138.46	136.47	135.51	0.00013846	0.00013647	0.00013551	-8.88493	-8.89941	-8.90647	44.8612	44.2165	43.9054	3.95738	3.9005	3.87306	0.154578	0.152966	0.153988	35.3796	34.8533	34.6193	3.12096	3.07454	3.0539	3.08313	0.0343495	1.11411	3.09529	0.00144474		0.044736		3.15193	0.0599399
		13	46	45.2	45	3.5423	3.4828	3.4658		13.9	0.231667	13.0225		2.56668		141.86	139.48	138.8	0.00014186	0.00013948	0.0001388	-8.86067	-8.87759	-8.88248	45.9628	45.1917	44.9714	3.5295	3.47029	3.45337	0.158887	0.156585	0.157882	36.2979	35.6629	35.5036	2.78733	2.73857	2.72633	2.75074	0.0322677	1.17306	2.75377	0.00143871		0.0387145		2.79972	0.0579334
		14.8	46.9	46	45.9	3.1566	3.1	3.0932		15.9	0.265	14.8962		2.70111		144.67	142.08	141.76	0.00014467	0.00014208	0.00014176	-8.84106	-8.85912	-8.86138	46.8733	46.0341	45.9304	3.14666	3.09033	3.08337	0.163945	0.16082	0.162493	37.0761	36.3764	36.3137	2.48897	2.44199	2.43778	2.45625	0.0284139	1.1568	2.45873	0.00144056		0.0405617		2.49621	0.053504
		17	47.8	47.1	46.8	2.8148	2.7728	2.7545		18.1	0.301667	16.9573		2.8307		147.64	145.44	144.48	0.00014764	0.00014544	0.00014448	-8.82073	-8.83575	-8.84237	47.8356	47.1228	46.8117	2.82094	2.77891	2.76056	0.169642	0.16558	0.167719	37.9054	37.2927	37.0716	2.23534	2.19921	2.18617	2.20691	0.0254734	1.15425	2.20428	0.00142553		0.0255268		2.23497	0.0409269
		19.4	49	48.2	48	2.521	2.4791	2.4694		20.8	0.346667	19.4869		2.96974		151.32	148.81	148.23	0.00015132	0.00014881	0.00014823	-8.79611	-8.81284	-8.81675	49.0279	48.2147	48.0267	2.51595	2.47421	2.46457	0.176652	0.171426	0.174178	38.9361	38.2273	38.1113	1.99807	1.9617	1.95575	1.97184	0.0229129	1.16201	1.96048	0.00142997		0.0299699		1.98538	0.0415437
		22.3	50.1	49.1	49	2.2495	2.2082	2.2024		23.8	0.396667	22.2975		3.10447		154.53	151.69	151.29	0.00015453	0.00015169	0.00015129	-8.77512	-8.79367	-8.79631	50.0679	49.1478	49.0182	2.24546	2.20419	2.19838	0.184329	0.177822	0.181277	39.8582	39.0457	38.9851	1.78757	1.75113	1.74841	1.76237	0.0218647	1.24064	1.74999	0.0014203		0.0202971		1.77026	0.035596
		25.5	51.2	50.5	50.2	2.0114	1.9821	1.9691		27.2	0.453333	25.4828		3.238		158.13	155.82	154.8	0.00015813	0.00015582	0.0001548	-8.75209	-8.76681	-8.77338	51.2343	50.4859	50.1554	2.01055	1.98118	1.96821	0.192797	0.18487	0.18913	40.8952	40.1978	39.988	1.60482	1.57745	1.56922	1.58383	0.0186378	1.17676							0.0186378
		29.1	52.5	51.5	51.5	1.8025	1.7677	1.7653		31.1	0.518333	29.1366		3.37199		162.17	159.04	158.82	0.00016217	0.00015904	0.00015882	-8.72687	-8.74635	-8.74774	52.5433	51.5292	51.4579	1.80334	1.76854	1.76609	0.202155	0.192652	0.197827	42.063	41.1287	41.1384	1.44365	1.41158	1.41191	1.42238	0.0184177	1.29485							0.0184177
		33.4	53.6	52.9	52.5	1.6071	1.5848	1.5734		35.6	0.593333	33.3525		3.50713		165.47	163.17	162	0.00016547	0.00016317	0.000162	-8.70672	-8.72072	-8.72791	53.6125	52.8673	52.4882	1.60745	1.58511	1.57374	0.212466	0.20122	0.207428	43.0571	42.31	42.088	1.29097	1.26857	1.26192	1.27382	0.0152219	1.19498							0.0152219
		38.2	55.1	54	54	1.4432	1.4135	1.4132		40.8	0.68	38.2242		3.64347		170.06	166.56	166.52	0.00017006	0.00016656	0.00016652	-8.67936	-8.70015	-8.7004	55.0997	53.9657	53.9527	1.44149	1.41182	1.41148	0.223757	0.210598	0.217957	44.407	43.3155	43.4044	1.16175	1.1332	1.13552	1.14349	0.0158575	1.38676							0.0158575
		43.7	55.6	55	54.4	1.2729	1.2575	1.2458		46.6	0.776667	43.658		3.77639		171.7	169.62	168.04	0.0001717	0.00016962	0.00016804	-8.66976	-8.68195	-8.69131	55.631	54.9571	54.4452	1.27425	1.25881	1.24708	0.235623	0.220449	0.229039	45.0003	44.2466	43.9514	1.03074	1.01348	1.00672	1.01698	0.0123887	1.21818							0.0123887
		50	56	54.6	54.8	1.119	1.0914	1.0948		53.4	0.89	50.0287		3.9126		172.81	168.56	169.08	0.00017281	0.00016856	0.00016908	-8.66332	-8.68822	-8.68514	55.9907	54.6137	54.7822	1.11917	1.09165	1.09501	0.248663	0.23127	0.241231	45.4737	44.1179	44.3904	0.908952	0.881851	0.887298	0.8927	0.0143355	1.60586							0.0143355
	unkorrigiert										korrigiert																																Spalt	Ableitung (dln(M)/dln(app. Scherrate))
																					Spaltweite		Scherrate		korr. Viskosität		über Spalt angepasste Viskosität																[mm]
																					[mm]		[1/s]		[Pas]	CV / %	[Pas]	CV / %															1.4
																					1.4		5.05		6.12011	0.273802	6.31382	0.822055															1.2
																					1.2		5.05		6.15211		6.37928																1
																					1		5.05		6.14506		6.41736
																					1.4		9.91		3.46064	0.619059	3.53003	0.960038
																					1.2		9.91		3.49881		3.58066
																					1		9.91		3.49716		3.59533
																					1.4		25.5		0	#DIV/0!	0	#DIV/0!
																					1.2		25.5		0		0
																					1		25.5		0		0
																					1.4		1.96		13.5475	0.109034	14.3591	1.03909
																					1.2		1.96		13.5542		14.5016
																					1		1.96		13.526		14.6604
			Plattenabstand: 1,4 mm							Plattenabstand: 1,2 mm							Plattenabstand: 1,0 mm
	Scherrate		Viskos.	Viskos.	Viskos.	Temp.	Temp.	Temp.		Viskos.	Viskos.	Viskos.	Temp.	Temp.	Temp.		Viskos.	Viskos.	Viskos.	Temp.	Temp.	Temp.
	[1/s]		[Pas]	[Pas]	[Pas]	[°C]	[°C]	[°C]		[Pas]	[Pas]	[Pas]	[°C]	[°C]	[°C]		[Pas]	[Pas]	[Pas]	[°C]	[°C]	[°C]
			1	2	3	1	2	3		1	2	3	1	2	3		1	2	3	1	2	3
	1		28.894	28.887	28.268	22.02	20.91	20.03		26.375	26.862	27.016	21.49	20.56	19.78		26.601	26.259	26.21	21.15	20.43	19.7
	1.14		27.077	26.912	26.498	21.92	20.83	19.98		25.728	26.179	26.383	21.45	20.52	19.76		25.981	25.859	25.792	21.11	20.41	19.7
	1.31		24.505	24.238	23.936	21.83	20.78	19.94		23.38	23.816	23.995	21.41	20.5	19.75		23.666	23.515	23.511	21.09	20.4	19.71
	1.5		21.931	21.655	21.386	21.77	20.74	19.92		21.032	21.451	21.575	21.38	20.48	19.73		21.349	21.167	21.152	21.08	20.38	19.73
	1.72		19.544	19.263	19.054	21.73	20.71	19.9		18.81	19.223	19.28	21.35	20.48	19.72		19.118	18.993	18.973	21.05	20.38	19.73
	1.96		17.417	17.178	17.041	21.69	20.7	19.88		16.814	17.203	17.257	21.32	20.48	19.71		17.109	17.004	16.971	21.05	20.38	19.73
	2.25		15.558	15.343	15.204	21.67	20.68	19.87		15.031	15.38	15.439	21.31	20.47	19.71		15.299	15.232	15.201	21.04	20.38	19.74
	2.57		13.848	13.683	13.545	21.64	20.67	19.86		13.428	13.752	13.811	21.29	20.46	19.71		13.68	13.654	13.583	21.03	20.37	19.75
	2.94		12.341	12.187	12.08	21.62	20.65	19.86		12.032	12.304	12.353	21.28	20.46	19.7		12.254	12.243	12.179	21.03	20.37	19.75
	3.37		11.004	10.871	10.765	21.61	20.65	19.85		10.761	11.013	11.043	21.28	20.45	19.7		11	10.945	10.922	21.02	20.37	19.75
	3.85		9.8259	9.688	9.6145	21.61	20.64	19.84		9.6388	9.8564	9.8898	21.27	20.44	19.7		9.8161	9.7566	9.7566	21.02	20.38	19.75
	4.41		8.769	8.6478	8.5794	21.61	20.64	19.84		8.6441	8.8096	8.8547	21.26	20.44	19.7		8.7456	8.7429	8.6958	21.02	20.37	19.75
	5.05		7.822	7.7217	7.6597	21.6	20.63	19.83		7.7237	7.8547	7.9143	21.25	20.44	19.7		7.854	7.8348	7.7954	21.01	20.37	19.75
	5.78		6.9885	6.8971	6.8395	21.59	20.63	19.83		6.8699	7.0002	7.0522	21.25	20.44	19.69		7.0147	6.9708	6.9707	21.01	20.37	19.75
	6.61		6.243	6.1586	6.1102	21.59	20.63	19.82		6.1236	6.257	6.2875	21.25	20.44	19.69		6.2444	6.2368	6.207	21.01	20.37	19.75
	7.56		5.578	5.4954	5.4644	21.59	20.63	19.82		5.4908	5.5973	5.6314	21.25	20.44	19.69		5.5972	5.5734	5.5623	21	20.36	19.75
	8.66		4.9794	4.8913	4.8773	21.58	20.63	19.82		4.901	4.981	5.0345	21.24	20.44	19.7		4.9774	4.9572	4.9527	21	20.36	19.75
	9.91		4.4339	4.3605	4.3429	21.58	20.63	19.82		4.3535	4.4363	4.4708	21.24	20.43	19.69		4.4503	4.4403	4.4247	21	20.36	19.75
	11.3		3.9566	3.8999	3.8724	21.58	20.63	19.82		3.8988	3.9743	3.9997	21.24	20.43	19.69		3.9669	3.9424	3.9443	21	20.36	19.75
	13		3.5423	3.4828	3.4658	21.57	20.62	19.82		3.4739	3.5298	3.5679	21.23	20.43	19.69		3.5421	3.529	3.518	20.99	20.36	19.75
	14.8		3.1566	3.1	3.0932	21.57	20.62	19.82		3.0959	3.1563	3.1759	21.23	20.43	19.7		3.1564	3.1341	3.1368	20.99	20.36	19.75
	17		2.8148	2.7728	2.7545	21.57	20.62	19.82		2.7719	2.8141	2.844	21.23	20.43	19.69		2.818	2.8064	2.8007	20.99	20.36	19.75
	19.4		2.521	2.4791	2.4694	21.57	20.62	19.81		2.4638	2.5111	2.5287	21.23	20.43	19.69		2.5074	2.4958	2.4939	20.99	20.36	19.75
	22.3		2.2495	2.2082	2.2024	21.56	20.62	19.82		2.2097	2.2442	2.2674	21.23	20.43	19.7		2.2474	2.2319	2.2331	20.99	20.36	19.75
	25.5		2.0114	1.9821	1.9691	21.56	20.62	19.81		1.9668	2.0035	2.0181	21.23	20.43	19.69		1.9999	1.9926	1.9871	20.99	20.36	19.75
	29.1		1.8025	1.7677	1.7653	21.56	20.62	19.82		1.7664	1.7932	1.8123	21.23	20.43	19.69		1.7926	1.7764	1.7816	20.99	20.36	19.74
	33.4		1.6071	1.5848	1.5734	21.56	20.62	19.81		1.5737	1.6043	1.6154	21.23	20.43	19.7		1.5999	1.5944	1.5905	20.99	20.36	19.74
	38.2		1.4432	1.4135	1.4132	21.56	20.62	19.81		1.4115	1.4326	1.4485	21.23	20.43	19.7		1.4277	1.4202	1.42	20.99	20.36	19.74
	43.7		1.2729	1.2575	1.2458	21.56	20.62	19.82		1.2521	1.2785	1.2842	21.22	20.43	19.7		1.2764	1.2667	1.2697	20.99	20.36	19.74
	50		1.119	1.0914	1.0948	21.56	20.62	19.82		1.0956	1.111	1.1252	21.23	20.43	19.7		1.1189	1.1166	1.112	20.99	20.36	19.74
[truncated: 134 more columns]

## Sheet: 8_3% Xanthan
Fluid:						Plattenabstand H			Plattenradius R
Platte:						[mm]	[m]		[mm]	[m]
		Plattenabstand:		1,40 mm		1.4	0.0014		12.525	0.012525
		Ausgabe Messgerät:								Berechnung:
										Drehzahl	Drehzahl	Scherrate		ln(Scherrate)		Moment						ln(M)			unkorr. Schubspannung			unkorr. Viskosität			dln(M)/dln(app. Scherrate)			korr. Schubspannung (W&R)			korr. Viskosität (W&R)							realer Spalt		Änderung Spalt		neue Viskosität
		Scherrate	Schubsp.			Viskosität																																		Mittelwert	Stabw.	CV	Funktion				Funktion	(korr. Spalt)
		[1/s]	[Pa]			[Pas]				[1/min]	[1/s]	[1/s]				[µNm]			[Nm]						[Pa]			[Pas]						[Pa]			[Pas]			[Pas]		%	Mittelwert	[m]		[mm]		[Pas]	Stabw
			1	2	3	1	2	3								1	2	3	1	2	3	1	2	3	1	2	3	1	2	3	1	2	3	1	2	3	1	2	3
		1	54.7	52.2	52.8	54.739	52.243	52.756		1.07	0.0178333	1.00245		0.00244556		168.94	161.24	162.82	0.00016894	0.00016124	0.00016282	-8.68597	-8.73262	-8.72287	54.7368	52.242	52.7539	54.6031	52.1144	52.6251	0.106939	0.134644	0.122671	42.516	40.94	41.1833	42.4121	40.84	41.0827	41.4449	0.846353	2.04211	41.8933	0.00149252		0.0925237		44.2868	1.41634
		1.14	57.9	56.7	56.8	50.583	49.557	49.67		1.22	0.0203333	1.14298		0.133638		178.66	175.04	175.44	0.00017866	0.00017504	0.00017544	-8.63003	-8.6505	-8.64821	57.8861	56.7132	56.8428	50.6449	49.6188	49.7322	0.109102	0.131889	0.121316	44.9935	44.4049	44.3561	39.3651	38.8501	38.8075	39.0076	0.310362	0.795647	37.4973	0.00148921		0.089214		39.5676	0.791209
		1.31	58.8	58.2	58.1	44.883	44.42	44.336		1.4	0.0233333	1.31161		0.271259		181.43	179.56	179.22	0.00018143	0.00017956	0.00017922	-8.61464	-8.625	-8.6269	58.7836	58.1777	58.0675	44.8177	44.3558	44.2718	0.111505	0.129543	0.12035	45.7264	45.5174	45.2978	34.8626	34.7033	34.5359	34.7006	0.1634	0.470886	33.3807	0.00148376		0.0837646		35.1592	0.561957
		1.5	58.9	58.3	58.6	39.273	38.901	39.074		1.6	0.0266667	1.49899		0.404791		181.68	179.96	180.76	0.00018168	0.00017996	0.00018076	-8.61326	-8.62278	-8.61834	58.8646	58.3073	58.5665	39.2695	38.8978	39.0707	0.113967	0.127798	0.119858	45.8256	45.5934	45.6798	30.571	30.4161	30.4737	30.4869	0.0782962	0.256819	29.819	0.00147777		0.0777691		31.351	0.399262
		1.72	59.7	59.1	59	34.796	34.449	34.41		1.83	0.0305	1.71447		0.539103		184.22	182.38	182.17	0.00018422	0.00018238	0.00018217	-8.59938	-8.60942	-8.61057	59.6875	59.0914	59.0233	34.814	34.4663	34.4266	0.116572	0.126573	0.119806	46.5051	46.1884	46.0353	27.1251	26.9404	26.8511	26.9722	0.139754	0.518142	26.6197	0.00147096		0.0709641		27.9354	0.367406
		1.96	60.5	59.6	59.8	30.842	30.348	30.438		2.1	0.035	1.96742		0.676724		186.86	183.87	184.42	0.00018686	0.00018387	0.00018442	-8.58515	-8.60128	-8.59829	60.5429	59.5741	59.7523	30.7727	30.2803	30.3709	0.119376	0.125867	0.120212	47.214	46.5552	46.61	23.9979	23.6631	23.6909	23.784	0.185816	0.781265	23.6973	0.00147622		0.0762172		24.8223	0.408817
		2.25	61.3	60.4	60.3	27.286	26.881	26.861		2.4	0.04	2.24848		0.810256		189.19	186.39	186.25	0.00018919	0.00018639	0.00018625	-8.57276	-8.58767	-8.58842	61.2978	60.3906	60.3453	27.2619	26.8584	26.8382	0.122228	0.125715	0.121052	47.8464	47.191	47.0852	21.2794	20.9879	20.9409	21.0694	0.183405	0.870481	21.1688	0.00146702		0.067023		22.1335	0.384809
		2.57	62.3	61.1	61.1	24.251	23.777	23.771		2.74	0.0456667	2.56702		0.942745		192.43	188.67	188.63	0.00019243	0.00018867	0.00018863	-8.55578	-8.57551	-8.57572	62.3476	61.1293	61.1164	24.2879	23.8134	23.8083	0.125183	0.126082	0.122319	48.7119	47.7738	47.7062	18.9761	18.6106	18.5843	18.7237	0.218986	1.16957	18.9267	0.00146291		0.0629143		19.7531	0.358108
		2.94	63.5	62.4	62.2	21.571	21.191	21.139		3.14	0.0523333	2.94176		1.07901		195.88	192.44	191.96	0.00019588	0.00019244	0.00019196	-8.53801	-8.55573	-8.55822	63.4654	62.3508	62.1953	21.5739	21.195	21.1422	0.128355	0.126997	0.124072	49.6356	48.7427	48.5757	16.8727	16.5692	16.5124	16.6515	0.193718	1.16337	16.8682	0.00146155		0.0615503		17.5722	0.322871
		3.37	64.7	63.3	63.2	19.218	18.806	18.784		3.59	0.0598333	3.36336		1.21294		199.73	195.44	195.21	0.00019973	0.00019544	0.00019521	-8.51854	-8.54026	-8.54143	64.7128	63.3228	63.2483	19.2405	18.8273	18.8051	0.131603	0.128429	0.126241	50.6637	49.5253	49.4324	15.0634	14.725	14.6973	14.8286	0.203867	1.37482	15.0633	0.0014548		0.0547962		15.6628	0.29479
		3.85	65.9	64.5	64.3	17.099	16.743	16.678		4.11	0.0685	3.85053		1.34821		203.36	199.13	198.36	0.00020336	0.00019913	0.00019836	-8.50053	-8.52155	-8.52543	65.8889	64.5184	64.2689	17.1117	16.7557	16.6909	0.135015	0.130411	0.128879	51.6407	50.4923	50.2724	13.4113	13.1131	13.056	13.1935	0.190825	1.44636	13.4362	0.0014539		0.0539038		13.945	0.275875
		4.41	67.1	65.7	65.5	15.22	14.903	14.863		4.71	0.0785	4.41265		1.48447		207.16	202.84	202.31	0.00020716	0.00020284	0.00020231	-8.48202	-8.50309	-8.50571	67.1201	65.7204	65.5487	15.2109	14.8937	14.8547	0.138585	0.132951	0.131991	52.6656	51.4747	51.3245	11.9351	11.6653	11.6312	11.7439	0.166507	1.41782	11.9749	0.00145092		0.0509221		12.4054	0.234775
		5.05	68.5	67	66.7	13.565	13.272	13.225		5.39	0.0898333	5.04972		1.61933		211.3	206.73	206	0.0002113	0.00020673	0.000206	-8.46223	-8.4841	-8.48763	68.4615	66.9808	66.7443	13.5575	13.2643	13.2174	0.142249	0.136002	0.135522	53.7808	52.513	52.3195	10.6503	10.3992	10.3609	10.4701	0.15718	1.50123	10.6852	0.00144659		0.0465851		11.0486	0.212646
		5.78	69.7	68.3	68.2	12.073	11.825	11.806		6.16	0.102667	5.77111		1.75286		215.22	210.8	210.46	0.00021522	0.0002108	0.00021046	-8.44385	-8.4646	-8.46621	69.7316	68.2995	68.1893	12.0829	11.8347	11.8156	0.146007	0.13955	0.139458	54.844	53.6074	53.5194	9.50321	9.28894	9.27368	9.35527	0.128341	1.37185	9.54506	0.00144127		0.0412653		9.85147	0.172001
		6.61	71.1	69.6	69.5	10.764	10.536	10.521		7.06	0.117667	6.61429		1.88923		219.6	214.93	214.65	0.0002196	0.00021493	0.00021465	-8.4237	-8.4452	-8.4465	71.1507	69.6376	69.5469	10.7571	10.5284	10.5146	0.149977	0.143715	0.14393	56.0308	54.7302	54.6627	8.47117	8.27454	8.26433	8.33668	0.116584	1.39845	8.50617	0.00144045		0.0404496		8.7627	0.154065
		7.56	72.6	71.2	71.1	9.6001	9.4082	9.3994		8.07	0.1345	7.56052		2.02294		224.13	219.66	219.45	0.00022413	0.00021966	0.00021945	-8.40328	-8.42343	-8.42439	72.6184	71.1702	71.1021	9.60495	9.41339	9.40439	0.153999	0.148329	0.14876	57.2596	56.0168	55.9709	7.5735	7.40911	7.40304	7.46188	0.0967097	1.29605	7.59742	0.00143627		0.036269		7.81195	0.125383
		8.66	74.3	72.9	72.8	8.5816	8.4195	8.408		9.24	0.154	8.65666		2.15833		229.29	224.96	224.65	0.00022929	0.00022496	0.00022465	-8.38052	-8.39959	-8.40097	74.2903	72.8874	72.7869	8.58187	8.4198	8.4082	0.158203	0.153537	0.154098	58.656	57.4632	57.3943	6.77582	6.63804	6.63007	6.68131	0.0819444	1.22647	6.77613	0.00143221		0.0322104		6.9544	0.10614
		9.91	76	74.6	74.3	7.6726	7.5281	7.4998		10.6	0.176667	9.9308		2.29564		234.61	230.19	229.33	0.00023461	0.00023019	0.00022933	-8.35759	-8.37661	-8.38035	76.014	74.5819	74.3032	7.65437	7.51016	7.4821	0.162602	0.159369	0.159973	60.1005	58.9079	58.6991	6.05193	5.93184	5.91081	5.96486	0.0761337	1.27637	6.0338	0.00143174		0.0317389		6.18087	0.0945551
		11.3	77.8	76.3	75.9	6.8579	6.726	6.6977		12.1	0.201667	11.3361		2.42799		239.98	235.37	234.38	0.00023998	0.00023537	0.00023438	-8.33495	-8.35435	-8.35857	77.7539	76.2602	75.9395	6.85896	6.7272	6.6989	0.16697	0.165515	0.166074	61.561	60.3507	60.1075	5.43053	5.32376	5.30231	5.3522	0.0686793	1.2832	5.39536	0.00142968		0.0296802		5.51647	0.0932361
		13	79.5	77.9	77.8	6.1273	6.0014	5.9957		13.8	0.23	12.9288		2.55946		245.39	240.34	240.12	0.00024539	0.00024034	0.00024012	-8.31266	-8.33346	-8.33437	79.5067	77.8705	77.7992	6.14959	6.02304	6.01752	0.171434	0.172129	0.172562	63.0376	61.7538	61.7057	4.87576	4.77646	4.77274	4.80832	0.0584314	1.21521	4.8281	0.00141565		0.0156525		4.92725	0.0865209
		14.8	81.5	79.9	79.8	5.4884	5.3839	5.3706		15.8	0.263333	14.8025		2.6948		251.54	246.75	246.14	0.00025154	0.00024675	0.00024614	-8.28791	-8.30713	-8.30961	81.4993	79.9474	79.7497	5.50578	5.40093	5.38758	0.17616	0.17947	0.179684	64.7137	63.5476	63.3947	4.37181	4.29303	4.2827	4.31584	0.048739	1.1293	4.30635	0.00141913		0.0191272		4.38653	0.0705715
		17	83.5	81.9	81.6	4.9106	4.8177	4.8024		18.1	0.301667	16.9573		2.8307		257.56	252.69	251.89	0.00025756	0.00025269	0.00025189	-8.26426	-8.28335	-8.28652	83.4498	81.8719	81.6127	4.92117	4.82812	4.81283	0.181037	0.187383	0.18729	66.3642	65.2393	65.0308	3.91361	3.84727	3.83497	3.86528	0.0422989	1.09433	3.83916	0.00141238		0.0123844		3.9032	0.0598874
		19.4	85.3	83.8	83.7	4.3878	4.3064	4.3026		20.8	0.346667	19.4869		2.96974		263.38	258.49	258.27	0.00026338	0.00025849	0.00025827	-8.24191	-8.26065	-8.26151	85.3355	83.7511	83.6798	4.37913	4.29783	4.29417	0.186166	0.196041	0.195541	67.9733	66.918	66.8506	3.48816	3.43401	3.43055	3.45091	0.0323095	0.936261	3.41359	0.00141737		0.0173678		3.46391	0.0428055
		22.3	87.6	86.1	85.8	3.937	3.8682	3.8544		23.8	0.396667	22.2975		3.10447		270.45	265.72	264.77	0.00027045	0.00026572	0.00026477	-8.21542	-8.23307	-8.23665	87.6262	86.0937	85.7859	3.92987	3.86114	3.84734	0.191267	0.204972	0.203991	69.9096	68.9819	68.7143	3.13532	3.09371	3.08171	3.10358	0.0281343	0.906512	3.04626	0.00140836		0.00835577		3.08523	0.0416546
		25.5	89.8	88.2	87.9	3.5238	3.4612	3.4509		27.2	0.453333	25.4828		3.238		277.03	272.1	271.29	0.00027703	0.0002721	0.00027129	-8.19138	-8.20934	-8.21232	89.7581	88.1608	87.8983	3.5223	3.45962	3.44932	0.196453	0.214351	0.212805	71.7269	70.8449	70.6001	2.81472	2.78011	2.7705	2.78844	0.0232578	0.834078	2.72122	0.0014043		0.00429547		2.75087	0.0356266
		29.1	92.1	90.5	90.4	3.1611	3.1036	3.1008		31.1	0.518333	29.1366		3.37199		284.4	279.23	278.98	0.0002844	0.00027923	0.00027898	-8.16513	-8.18347	-8.18437	92.146	90.4709	90.3899	3.16255	3.10506	3.10228	0.201785	0.224288	0.222091	73.7579	72.9261	72.8111	2.53145	2.5029	2.49896	2.51111	0.0177321	0.706148	2.42992	0.00140325		0.00324927		2.45171	0.031098
		33.4	94.7	92.9	92.6	2.8377	2.7849	2.7749		35.6	0.593333	33.3525		3.50713		292.18	286.74	285.71	0.00029218	0.00028674	0.00028571	-8.13814	-8.15693	-8.16053	94.6667	92.9042	92.5704	2.83837	2.78552	2.77552	0.207294	0.234846	0.231904	75.906	75.1327	74.7947	2.27587	2.25268	2.24255	2.25704	0.017081	0.756789							0.017081
		38.2	96.9	95.3	95.3	2.5388	2.4969	2.4959		40.8	0.68	38.2242		3.64347		299.17	294.23	294.11	0.00029917	0.00029423	0.00029411	-8.1145	-8.13115	-8.13156	96.9315	95.3309	95.2921	2.53587	2.49399	2.49298	0.212985	0.246041	0.242259	77.8599	77.362	77.2404	2.03693	2.0239	2.02072	2.02718	0.00858689	0.423587							0.00858689
		43.7	99.3	97.5	97.2	2.2728	2.2316	2.2234		46.6	0.776667	43.658		3.77639		306.53	300.97	299.88	0.00030653	0.00030097	0.00029988	-8.09019	-8.1085	-8.11213	99.3162	97.5147	97.1615	2.27487	2.2336	2.22551	0.218662	0.257481	0.252795	79.9163	79.4131	79.0116	1.83051	1.81898	1.80978	1.81976	0.0103824	0.570537							0.0103824
		50	101	99.1	99.1	2.0107	1.9803	1.9801		53.4	0.89	50.0287		3.9126		310.49	305.8	305.75	0.00031049	0.0003058	0.00030575	-8.07736	-8.09258	-8.09274	100.599	99.0796	99.0634	2.01083	1.98045	1.98013	0.224612	0.269744	0.264042	81.0983	80.9913	80.8368	1.62104	1.61889	1.61581	1.61858	0.00262807	0.162369							0.00262807
	unkorrigiert										korrigiert																																Spalt	Ableitung (dln(M)/dln(app. Scherrate))
																					Spaltweite		Scherrate		korr. Viskosität		über Spalt angepasste Viskosität																[mm]
																					[mm]		[1/s]		[Pas]	CV / %	[Pas]	CV / %															1.4
																					1.4		5.05		10.6852	0.430045	11.0486	0.627522															1.2
																					1.2		5.05		10.5937		11.014																1
																					1		5.05		10.6412		11.1478
																					1.4		9.91		6.0338	0.357267	6.18087	0.367236
																					1.2		9.91		5.99244		6.16285
																					1		9.91		6.00311		6.20797
																					1.4		25.5		2.72122	0.600995	2.75087	0.425647
																					1.2		25.5		2.69495		2.72921
																					1		25.5		2.69153		2.73259
																					1.4		1.96		23.6973	0.459329	24.8223	1.07832
																					1.2		1.96		23.5166		24.8191
																					1		1.96		23.7112		25.2872
			Plattenabstand: 1,4 mm							Plattenabstand: 1,2 mm							Plattenabstand: 1,0 mm
	Scherrate		Viskos.	Viskos.	Viskos.	Temp.	Temp.	Temp.		Viskos.	Viskos.	Viskos.	Temp.	Temp.	Temp.		Viskos.	Viskos.	Viskos.	Temp.	Temp.	Temp.
	[1/s]		[Pas]	[Pas]	[Pas]	[°C]	[°C]	[°C]		[Pas]	[Pas]	[Pas]	[°C]	[°C]	[°C]		[Pas]	[Pas]	[Pas]	[°C]	[°C]	[°C]
			1	2	3	1	2	3		1	2	3	1	2	3		1	2	3	1	2	3
	1		54.739	52.243	52.756	20.99	20.58	20.15		46.351	44.583	44.942	20.77	20.27	19.97		47.147	45.645	45.334	20.66	20.19	19.96
	1.14		50.583	49.557	49.67	20.95	20.51	20.1		47.302	45.892	46.519	20.75	20.24	19.95		47.726	46.493	46.487	20.65	20.18	19.95
	1.31		44.883	44.42	44.336	20.92	20.47	20.06		43.206	42.055	42.665	20.73	20.23	19.93		43.324	42.358	42.472	20.65	20.18	19.95
	1.5		39.273	38.901	39.074	20.9	20.44	20.04		38.637	37.678	38.255	20.72	20.22	19.93		38.751	38.29	38.078	20.65	20.18	19.95
	1.72		34.796	34.449	34.41	20.88	20.42	20.02		34.458	33.555	34.062	20.71	20.21	19.93		34.761	34.147	33.943	20.64	20.18	19.95
	1.96		30.842	30.348	30.438	20.86	20.4	20.01		30.704	29.815	30.282	20.71	20.21	19.93		30.944	30.364	30.222	20.64	20.18	19.96
	2.25		27.286	26.881	26.861	20.85	20.39	20		27.348	26.503	26.908	20.7	20.2	19.93		27.536	27.035	26.944	20.64	20.18	19.96
	2.57		24.251	23.777	23.771	20.84	20.38	20		24.279	23.57	23.892	20.7	20.2	19.93		24.474	24.033	23.832	20.64	20.18	19.96
	2.94		21.571	21.191	21.139	20.83	20.37	19.99		21.529	20.924	21.257	20.69	20.19	19.93		21.653	21.254	21.179	20.63	20.18	19.97
	3.37		19.218	18.806	18.784	20.83	20.37	19.99		19.175	18.607	18.888	20.69	20.19	19.93		19.243	18.936	18.89	20.63	20.18	19.97
	3.85		17.099	16.743	16.678	20.82	20.36	19.99		17.043	16.532	16.778	20.69	20.19	19.93		17.17	16.857	16.804	20.63	20.18	19.98
	4.41		15.22	14.903	14.863	20.82	20.36	19.98		15.147	14.69	14.92	20.69	20.19	19.93		15.26	15.01	14.901	20.63	20.19	19.98
	5.05		13.565	13.272	13.225	20.82	20.35	19.98		13.453	13.049	13.248	20.68	20.19	19.94		13.551	13.29	13.23	20.63	20.19	19.98
	5.78		12.073	11.825	11.806	20.82	20.35	19.98		11.97	11.602	11.788	20.68	20.19	19.94		12.086	11.855	11.825	20.63	20.19	19.98
	6.61		10.764	10.536	10.521	20.82	20.35	19.98		10.675	10.355	10.523	20.68	20.19	19.94		10.751	10.554	10.483	20.63	20.19	19.98
	7.56		9.6001	9.4082	9.3994	20.82	20.34	19.98		9.52	9.2434	9.3707	20.68	20.18	19.94		9.5537	9.3752	9.3578	20.63	20.19	19.98
	8.66		8.5816	8.4195	8.408	20.81	20.34	19.98		8.4784	8.2298	8.3444	20.68	20.18	19.94		8.5441	8.3887	8.3353	20.63	20.19	19.99
	9.91		7.6726	7.5281	7.4998	20.81	20.34	19.98		7.5631	7.3512	7.4653	20.68	20.18	19.94		7.5828	7.4454	7.4183	20.63	20.19	19.98
	11.3		6.8579	6.726	6.6977	20.81	20.34	19.98		6.7631	6.5684	6.6601	20.68	20.19	19.94		6.782	6.667	6.632	20.63	20.19	19.99
	13		6.1273	6.0014	5.9957	20.81	20.34	19.98		6.027	5.8578	5.9473	20.68	20.18	19.94		6.0326	5.9306	5.9082	20.63	20.19	19.99
	14.8		5.4884	5.3839	5.3706	20.81	20.34	19.98		5.3963	5.2499	5.3254	20.68	20.19	19.94		5.4034	5.3159	5.2896	20.63	20.19	19.99
	17		4.9106	4.8177	4.8024	20.81	20.34	19.98		4.8219	4.69	4.7554	20.68	20.19	19.94		4.8126	4.7379	4.7174	20.63	20.19	19.99
	19.4		4.3878	4.3064	4.3026	20.81	20.33	19.98		4.3167	4.2028	4.2657	20.68	20.18	19.94		4.3179	4.2507	4.2249	20.63	20.19	19.99
	22.3		3.937	3.8682	3.8544	20.81	20.33	19.98		3.868	3.7612	3.815	20.68	20.19	19.94		3.8525	3.8007	3.7863	20.63	20.19	19.99
	25.5		3.5238	3.4612	3.4509	20.81	20.33	19.98		3.4655	3.3732	3.4282	20.68	20.19	19.94		3.4571	3.4058	3.3855	20.63	20.19	19.99
	29.1		3.1611	3.1036	3.1008	20.81	20.33	19.98		3.1106	3.026	3.0703	20.68	20.18	19.94		3.1007	3.0527	3.0437	20.63	20.19	19.99
	33.4		2.8377	2.7849	2.7749	20.81	20.33	19.98		2.7908	2.7185	2.7609	20.68	20.18	19.94		2.7753	2.7349	2.7252	20.63	20.19	19.99
	38.2		2.5388	2.4969	2.4959	20.81	20.33	19.98		2.5031	2.4377	2.4723	20.68	20.19	19.94		2.4981	2.4622	2.4485	20.63	20.19	19.99
	43.7		2.2728	2.2316	2.2234	20.81	20.33	19.98		2.2455	2.1877	2.2211	20.68	20.18	19.95		2.2331	2.2019	2.1972	20.63	20.19	19.99
	50		2.0107	1.9803	1.9801	20.81	20.33	19.98		1.9899	1.938	1.9702	20.67	20.18	19.94		1.9899	1.9635	1.9505	20.63	20.19	19.99
[truncated: 134 more columns]
